# Supplementary material for: Defective Mitochondrial Cardiolipin Remodeling Dampens HIF-1α Expression in Hypoxia
Source: Cell Rep. 2018 Oct 16;25(3):561–570.e6. doi: 10.1016/j.celrep.2018.09.057 (PMC6205837; doi:10.1016/j.celrep.2018.09.057)
Supplement: Table S1. Expression Levels of Genes under Normoxic and Hypoxic Conditions in Wild-Type MEF Cells, Related to Figure 2 [file mmc2.xlsx]

## Sheet: Sheet1
GeneName	feature	baseMean	log2Fold Change	pvalue	padj	WTN1_A_1	WTN2_A_2	WTN3_A_3	WTH1_C_1	WTH2_C_2	WTH3_C_3
Ero1l	ENSMUSG00000021831	5888.16	3.52	0	0	768.18	987.34	947.74	10426.2	10684.9	11514.6
Car12	ENSMUSG00000032373	6322	3.84	0	0	808.66	779.42	827.79	12566.5	11143.2	11806.4
Egln3	ENSMUSG00000035105	2716.75	3.69	0	0	407	360.52	382.64	5517.26	4751.53	4881.52
Ndrg1	ENSMUSG00000005125	25785.4	3.83	0	0	3531.91	3185.29	3270.62	50201.8	46165.7	48357.2
Egln1	ENSMUSG00000031987	8031.71	2.82	7.2382E-294	2.4933E-290	2053.09	1942.93	1938.55	14668.3	13986.1	13601.3
Fam162a	ENSMUSG00000003955	8539.32	2.95	5.8552E-287	1.6807E-283	2164.96	1905.03	1805.94	15871	14589.1	14899.9
Ak4	ENSMUSG00000028527	3419.68	3.18	3.9119E-286	9.6249E-283	614.75	675.98	681.66	6240.05	6033.01	6272.61
Bhlhe40	ENSMUSG00000030103	5117.45	2.97	3.937E-270	8.476E-267	1174.11	1081.57	1131.88	8733.03	9103.51	9480.59
Bnip3	ENSMUSG00000078566	1202.29	3.77	1.3803E-246	2.6415E-243	143.83	164.9	156.27	2143.85	2307.08	2297.84
Serpine1	ENSMUSG00000037411	6861.01	3.17	4.3864E-245	7.5547E-242	1415.96	1328.4	1240.84	11836.7	11697.9	13646.2
Pdk1	ENSMUSG00000006494	8113.51	2.6	1.8796E-230	2.9429E-227	2179.88	2321.88	2246.86	13667.6	14588.1	13676.8
Ier3	ENSMUSG00000003541	4347.88	3.1	7.3244E-221	1.0512E-217	985.53	835.75	853.98	7986.89	7145.65	8279.51
Gbe1	ENSMUSG00000022707	1288.65	3.52	4.527E-218	5.9976E-215	168.34	210.99	201.03	2120.5	2526.25	2504.8
Pfkp	ENSMUSG00000021196	9181.58	2.53	1.0316E-209	1.2691E-206	3035.42	2605.59	2530.68	16348.6	15146	15423.2
Ciart	ENSMUSG00000038550	923.73	4.46	1.7971E-209	2.0635E-206	86.3	71.69	61.66	1661.6	1784.84	1876.27
Cdkn1a	ENSMUSG00000023067	2731.31	3.49	4.7863E-203	5.1522E-200	482.64	391.25	399.54	4717.4	4661.34	5735.68
Higd1a	ENSMUSG00000038412	2244.75	2.92	2.2348E-202	2.2641E-199	524.19	495.72	500.9	3657.15	4020.61	4269.95
Selenbp1	ENSMUSG00000068874	661.42	5.57	8.0352E-198	7.6884E-195	21.31	15.36	26.19	1331.15	1230.09	1344.43
Atf3	ENSMUSG00000026628	1381.67	3.73	1.2257E-197	1.1111E-194	189.65	183.33	165.56	2345.86	2382.58	3023.07
P4ha2	ENSMUSG00000018906	10632.7	2.6	5.7715E-191	4.9702E-188	3385.95	2872.91	2788.3	19487.3	16836.4	18425.1
Loxl2	ENSMUSG00000034205	9075.14	2.34	1.0308E-189	8.4541E-187	2762.67	2945.63	3099.99	15303.5	14638.4	15700.6
Pgm2	ENSMUSG00000025791	7634.55	2.35	9.7131E-188	7.604E-185	2708.33	2400.75	2375.25	13080.3	12529.5	12713.2
Maff	ENSMUSG00000042622	1349.01	2.98	5.8227E-173	4.3602E-170	297.26	309.31	275.37	2434.6	2251.5	2526.01
Slc2a1	ENSMUSG00000028645	11324.3	2.41	1.5986E-171	1.1472E-168	4100.85	3456.71	3324.68	21039.1	17460.4	18564.2
Ldha	ENSMUSG00000063229	47742.2	2.06	3.4477E-162	2.3752E-159	21383.2	18065	17021.2	82617.6	75093.2	72272.8
Mettl7b	ENSMUSG00000025347	466.23	5.46	8.1664E-153	5.4096E-150	13.85	15.36	15.2	879.26	847.33	1026.35
Mthfd1l	ENSMUSG00000040675	4266.97	2.32	2.9684E-143	1.8935E-140	1662.08	1338.64	1296.59	7255.92	7061.75	6986.81
Hk2	ENSMUSG00000000628	2792.62	2.43	4.0728E-143	2.5052E-140	881.11	882.87	795.69	4368.27	4785.09	5042.69
Kdm3a	ENSMUSG00000053470	4206.88	2.05	7.7763E-141	4.6183E-138	1547.01	1609.03	1651.36	6791.19	6584.61	7058.06
Siglecg	ENSMUSG00000030468	1516.68	2.89	3.8886E-140	2.2324E-137	378.23	364.62	300.71	2445.11	2740.18	2871.23
Gys1	ENSMUSG00000003865	6885.62	2.12	2.14E-139	1.189E-136	2767.99	2467.32	2449.59	11599.7	10579	11450.2
Ccng2	ENSMUSG00000029385	6076.53	2.54	2.4427E-138	1.3147E-135	1410.63	1802.61	1933.48	10865.2	9904.7	10542.6
Aldoc	ENSMUSG00000017390	3283.1	2.46	1.5429E-136	8.0523E-134	1162.39	875.7	984.9	5855.88	5363.95	5455.77
Hilpda	ENSMUSG00000043421	790.84	2.89	1.2763E-134	6.4651E-132	196.04	175.14	177.38	1508.63	1317.13	1370.73
Msmo1	ENSMUSG00000031604	3809.17	2.4	6.3481E-134	3.1238E-131	1026.01	1266.95	1170.73	5427.35	6943.25	7020.74
Lgals3	ENSMUSG00000050335	7353.51	2.38	7.2899E-130	3.4876E-127	2984.28	2261.45	1988.39	12919.1	11881.4	12086.3
Slc16a3	ENSMUSG00000025161	20813.5	1.98	1.0413E-128	4.8471E-126	9768.95	8284.83	7648.62	36140.7	31002.9	32034.8
Vegfa	ENSMUSG00000023951	4783.79	2.66	2.3961E-127	1.086E-124	1525.7	1228.03	1104	7714.82	8211.1	8919.07
Ankrd37	ENSMUSG00000050914	423.75	3.8	8.8945E-124	3.928E-121	58.6	47.11	48.15	822.04	736.17	830.41
Bsg	ENSMUSG00000023175	29210.2	1.95	8.0397E-120	3.4617E-117	12956.7	11104.5	11837.4	49268.8	43650.9	46442.8
Rnf217	ENSMUSG00000063760	1661.66	2.24	7.2314E-119	3.0377E-116	500.75	599.16	592.12	2713.67	2710.81	2853.42
Lss	ENSMUSG00000033105	6131.54	2.3	1.7193E-116	7.0502E-114	2135.13	2005.4	1889.56	8874.32	10955.5	10929.4
Tbl2	ENSMUSG00000005374	5419.66	2.02	3.6426E-116	1.459E-113	2157.5	2062.76	2145.5	9287.68	7975.14	8889.38
H2-K1	ENSMUSG00000061232	2127.5	2.46	6.4658E-116	2.5309E-113	751.13	574.58	604.79	3522.87	3509.9	3801.74
Proser2	ENSMUSG00000045319	503.43	3.13	2.9207E-115	1.1179E-112	96.95	91.15	103.05	951.65	873.54	904.21
Flt1	ENSMUSG00000029648	1670.4	2.24	7.1038E-114	2.6597E-111	558.29	537.71	615.78	2847.96	2614.34	2848.33
Insig1	ENSMUSG00000045294	2954.11	2.25	7.049E-113	2.5831E-110	925.86	983.24	1026.29	4010.96	5409.05	5369.25
Nampt	ENSMUSG00000020572	5103.52	1.97	1.685E-111	6.046E-109	1681.25	2158.01	2162.39	7551.35	8450.19	8617.95
Jmjd6	ENSMUSG00000056962	4997.54	1.91	5.5085E-110	1.9362E-107	2400.42	2034.08	1920.81	8334.85	7538.9	7756.15
Atp7b	ENSMUSG00000006567	779.42	2.91	3.109E-109	1.0709E-106	221.61	145.44	171.47	1588.04	1243.72	1306.26
Trib3	ENSMUSG00000032715	2150.71	2.82	1.164E-108	3.9308E-106	626.47	502.89	420.65	3438.8	3695.52	4219.91
Cyp51	ENSMUSG00000001467	8938.44	2.07	7.2229E-108	2.3923E-105	3029.03	3534.55	3353.4	12197.5	15902	15614.1
Dixdc1	ENSMUSG00000032064	1722.19	2.17	1.1369E-107	3.6945E-105	550.83	653.45	624.22	2918.02	2717.11	2869.54
Hk1	ENSMUSG00000037012	6281.04	2.01	2.0078E-106	6.4038E-104	2912.89	2386.41	2243.48	10314.1	9649.87	10179.5
Acap1	ENSMUSG00000001588	288.17	4.79	1.246E-105	3.9019E-103	17.05	10.24	16.05	497.43	563.14	625.14
Sqle	ENSMUSG00000022351	8436.72	1.84	8.9944E-103	2.7663E-100	3624.6	3762.95	3475.88	12185.8	13909.6	13661.5
Mt1	ENSMUSG00000031765	4181.17	2.16	1.1143E-102	3.3671E-100	1868.77	1329.42	1430.05	7118.14	6779.66	6561.01
Fam57a	ENSMUSG00000069808	1642.67	2.25	2.3396E-102	6.9473E-100	607.3	525.42	538.91	2481.31	2851.34	2851.73
Tpi1	ENSMUSG00000023456	28967.8	1.65	2.8269E-101	8.2522E-99	16011.3	13403.8	13190.6	46447.7	43419.2	41333.9
Lonp1	ENSMUSG00000041168	14295.6	1.83	2.4094E-99	6.91632E-97	7228.96	5818.53	5883.23	22927.3	21779.8	22136.1
Ampd3	ENSMUSG00000005686	1532.51	2.45	1.56007E-98	4.40477E-96	457.07	457.82	477.25	3021.94	2225.28	2555.7
Klf4	ENSMUSG00000003032	1583.83	2.49	1.76997E-97	4.91102E-95	500.75	467.04	412.21	2386.73	2612.24	3124.01
Plk2	ENSMUSG00000021701	3143.66	2.58	1.7964E-97	4.91102E-95	809.73	892.09	786.4	4009.79	5588.37	6775.61
Pnrc1	ENSMUSG00000040128	1978.75	1.94	2.61187E-97	7.0288E-95	677.62	813.22	882.7	2998.59	3157.55	3342.85
Sap30	ENSMUSG00000031609	1105.44	2.12	7.29434E-97	1.93277E-94	454.94	425.05	370.82	2074.96	1715.63	1591.27
Lamc2	ENSMUSG00000026479	1292.39	2.41	2.02935E-96	5.29568E-94	421.91	414.8	352.23	1931.33	2317.56	2316.5
Pfkl	ENSMUSG00000020277	15914	1.96	6.42149E-96	1.65071E-93	7918.3	6127.85	5767.51	25949.2	24412	25309.3
Prelid2	ENSMUSG00000056671	495.44	2.78	1.12648E-95	2.85314E-93	114	129.05	116.57	846.56	916.54	849.92
Pgk1	ENSMUSG00000062070	2226.16	1.97	4.64936E-95	1.16052E-92	822.51	969.93	875.94	3655.99	3603.23	3429.37
Ppp1r15a	ENSMUSG00000040435	2042.07	2.46	1.59427E-94	3.92258E-92	739.41	528.49	577.76	3450.48	3177.47	3778.83
Dusp1	ENSMUSG00000024190	666.97	2.89	5.04109E-94	1.22285E-91	167.27	154.66	131.77	1265.76	993.09	1289.3
Plekha2	ENSMUSG00000031557	2691.11	1.77	1.06481E-92	2.54712E-90	1243.36	1203.45	1194.38	4314.55	3960.83	4230.09
Ptgs2	ENSMUSG00000032487	859.51	2.42	1.36046E-92	3.20976E-90	201.37	279.61	275.37	1307.79	1332.86	1760.06
Mxi1	ENSMUSG00000025025	3090.87	1.98	1.38583E-92	3.22542E-90	1151.73	1196.28	1341.36	5347.95	4695.95	4811.97
Bnip3l	ENSMUSG00000022051	5655.55	2.14	5.94262E-92	1.36466E-89	1462.84	2176.45	2350.76	8390.9	9926.72	9625.63
Ctgf	ENSMUSG00000019997	1282.37	2.36	2.05299E-91	4.65244E-89	381.42	413.78	389.4	1717.65	2322.81	2469.18
Bhlhe41	ENSMUSG00000030256	277.26	3.61	7.08494E-91	1.58473E-88	40.49	37.9	33.79	533.63	505.46	512.33
Ndrg2	ENSMUSG00000004558	514.22	2.59	1.42113E-89	3.13796E-87	159.81	134.17	136.84	1018.21	856.76	779.52
2610528A11Rik	ENSMUSG00000096001	219.31	5.71	2.21451E-87	4.82791E-85	2.13	2.05	4.22	381.83	440.44	485.18
Plod2	ENSMUSG00000032374	6762.47	1.91	2.44778E-86	5.26977E-84	2221.43	3015.27	3003.7	10628.2	10629.3	11076.9
Nsdhl	ENSMUSG00000031349	2044.67	2	9.73751E-86	2.07048E-83	816.12	784.54	785.56	2884.15	3602.19	3395.44
Me2	ENSMUSG00000024556	7989.34	1.53	5.20419E-85	1.09307E-82	3887.76	4208.48	4130.51	12013	11907.7	11788.6
Pgf	ENSMUSG00000004791	885.01	2.32	8.52207E-85	1.76838E-82	333.48	254	285.5	1619.56	1347.54	1469.97
Ddit3	ENSMUSG00000025408	1245.81	2.22	1.91437E-83	3.92514E-81	510.34	420.95	373.35	1987.38	2024.98	2157.88
Pvr	ENSMUSG00000040511	1745.85	1.78	1.28221E-81	2.59805E-79	766.05	759.96	780.49	2535.02	2669.92	2963.69
Gpnmb	ENSMUSG00000029816	353.04	3.31	1.62531E-81	3.25496E-79	86.3	59.4	38.86	739.14	591.45	603.09
Gapdh	ENSMUSG00000057666	4443.68	1.65	2.18022E-81	4.31608E-79	2369.52	2001.31	2073.7	6786.52	6719.88	6711.14
Dusp4	ENSMUSG00000031530	1724.24	2	2.50732E-81	4.90722E-79	782.03	654.47	621.69	2787.24	2592.32	2907.71
2500002B13Rik	ENSMUSG00000096917	340.34	3.11	2.58737E-81	5.00699E-79	67.12	64.53	63.35	659.74	535.87	651.44
C3	ENSMUSG00000024164	17597	1.77	2.96444E-81	5.67295E-79	8627.88	7168.44	8082.79	29183.7	24975.2	27544.3
Cfh	ENSMUSG00000026365	680.14	-2.82	3.68613E-81	6.97651E-79	942.91	1252.61	1402.18	183.32	153.11	146.74
Pcyt1b	ENSMUSG00000035246	1859.44	1.75	1.47414E-80	2.75968E-78	861.94	804	853.13	2724.18	2948.86	2964.54
Eno1	ENSMUSG00000063524	16994.9	1.57	1.76407E-80	3.26694E-78	10104.6	8124.03	7950.17	27179.9	24418.3	24192.2
Ddit4	ENSMUSG00000020108	3895.52	2.26	4.78931E-80	8.77514E-78	1475.62	1166.57	1232.4	5651.54	6171.43	7675.57
Gm11814	ENSMUSG00000084215	1671.92	1.97	1.28197E-78	2.32414E-76	804.4	597.11	639.43	2819.93	2537.78	2632.88
Gpr35	ENSMUSG00000026271	182.86	5.69	1.26978E-76	2.27807E-74	2.13	1.02	1.69	302.43	347.11	442.77
Angptl7	ENSMUSG00000028989	467.92	-6.11	1.9575E-76	3.47567E-74	1011.1	765.08	1025.45	0	4.19	1.7
Cyp2s1	ENSMUSG00000040703	3480.28	1.66	2.01869E-75	3.54775E-73	1830.41	1568.06	1630.24	5753.13	4899.39	5200.46
Tnfrsf23	ENSMUSG00000037613	522.18	2.35	3.52131E-75	6.12601E-73	151.29	170.02	164.71	827.88	828.45	990.72
Zbtb8b	ENSMUSG00000048485	411.98	2.72	3.74557E-75	6.45099E-73	103.35	105.49	102.21	871.08	650.18	639.56
Rcor2	ENSMUSG00000024968	3122.05	1.74	7.22984E-75	1.23287E-72	1695.1	1301.77	1356.56	5155.28	4557.52	4666.07
Smtnl2	ENSMUSG00000045667	1917.93	1.91	1.38543E-74	2.33933E-72	871.52	700.56	826.95	3406.1	2848.19	2854.27
Hpse	ENSMUSG00000035273	1136.99	1.84	1.79297E-74	2.99808E-72	477.31	510.06	468.8	1690.79	1817.35	1857.61
Acat2	ENSMUSG00000023832	3165.32	1.66	2.25184E-74	3.72918E-72	1435.14	1569.09	1446.94	4349.58	5039.91	5151.26
Sgms2	ENSMUSG00000050931	886.8	1.95	2.40138E-73	3.93895E-71	281.27	366.67	386.87	1268.09	1366.42	1651.49
Lamb3	ENSMUSG00000026639	775.97	2.13	3.37057E-73	5.47654E-71	322.83	280.63	251.72	1283.27	1201.78	1315.59
Nadk2	ENSMUSG00000022253	2574.51	1.88	1.79323E-72	2.88643E-70	832.1	1159.41	1198.61	3994.61	4063.6	4198.7
4930447F24Rik	ENSMUSG00000102224	367.26	2.6	7.02541E-72	1.12036E-69	104.41	91.15	99.67	608.36	663.81	636.17
Scd2	ENSMUSG00000025203	89092	1.35	1.56996E-71	2.48068E-69	45577.1	51215.6	51687.1	126447	129210	130415
Krt19	ENSMUSG00000020911	6436.82	1.9	1.11877E-70	1.75169E-68	3385.95	2438.64	2387.92	10001.1	10050.5	10356.8
Apln	ENSMUSG00000037010	287.05	3.41	8.87216E-70	1.37662E-67	54.34	50.19	27.03	492.76	556.84	541.17
Fosl1	ENSMUSG00000024912	981.87	2.36	1.02252E-69	1.5724E-67	329.22	311.36	266.92	1365.01	1651.66	1967.03
Parvb	ENSMUSG00000022438	620.42	-2.18	1.33922E-69	2.04118E-67	1128.29	938.18	1013.62	242.88	204.49	195.09
Sprr1a	ENSMUSG00000050359	187.59	3.96	8.44496E-69	1.27586E-66	14.92	15.36	21.12	363.15	311.46	399.51
Dusp8	ENSMUSG00000037887	652.69	2.21	9.56417E-69	1.43238E-66	224.81	225.33	212.86	943.48	1056.01	1253.67
Nfil3	ENSMUSG00000056749	1317.88	2.01	1.14559E-68	1.7009E-66	613.69	497.77	451.06	2004.9	2131.95	2207.92
Lpin1	ENSMUSG00000020593	1076.76	1.92	1.74736E-68	2.57221E-66	411.26	427.1	451.06	1411.72	1850.9	1908.5
Slc27a3	ENSMUSG00000027932	1252.58	1.88	5.50841E-68	8.03994E-66	590.25	509.03	494.14	2101.81	1774.35	2045.91
Filip1l	ENSMUSG00000043336	5490.07	1.48	9.69757E-68	1.40354E-65	2614.57	3030.64	2917.54	8184.22	8214.24	7979.23
Kctd11	ENSMUSG00000046731	923.83	1.83	1.76392E-67	2.53166E-65	421.91	398.42	381.8	1419.89	1427.24	1493.72
Pkm	ENSMUSG00000032294	59331.6	1.36	1.94975E-66	2.77526E-64	38596.4	31618.4	30977.1	90194.6	83503.6	81099.4
Plcxd2	ENSMUSG00000087141	745.82	2.04	2.3779E-66	3.35693E-64	241.85	299.07	280.44	992.52	1212.26	1448.76
Flnb	ENSMUSG00000025278	15766.6	1.38	2.57179E-66	3.60113E-64	9026.35	8606.43	8451.92	21661.5	22946	23907.2
Jmy	ENSMUSG00000021690	2341.53	1.72	1.5665E-65	2.1758E-63	898.16	1125.61	1163.13	3723.71	3456.42	3682.14
Txnip	ENSMUSG00000038393	930.61	2.09	3.20749E-65	4.41941E-63	322.83	279.61	386.02	1222.55	1504.84	1867.79
Rhob	ENSMUSG00000054364	2285.95	1.57	8.40539E-65	1.14894E-62	1232.71	1051.86	1136.95	3380.42	3416.57	3497.22
Gadd45a	ENSMUSG00000036390	485.33	2.31	1.06615E-64	1.44585E-62	139.57	150.56	162.18	634.05	879.84	945.77
Fam13b	ENSMUSG00000036501	1825.28	1.52	1.93853E-64	2.60838E-62	838.5	960.71	960.41	2514	2733.89	2944.18
Cxcl14	ENSMUSG00000021508	1253.2	-1.92	3.28396E-64	4.38447E-62	2154.31	1865.09	1990.08	622.37	466.66	420.72
Nrn1	ENSMUSG00000039114	3160.04	1.45	4.21237E-64	5.58074E-62	1589.63	1768.81	1664.87	4703.39	4520.82	4712.73
Nupr1	ENSMUSG00000030717	1581.74	1.88	1.05017E-63	1.38069E-61	775.64	611.45	615.78	2359.87	2454.94	2672.75
Jun	ENSMUSG00000052684	1946.1	1.88	1.77447E-63	2.31527E-61	881.11	772.25	768.66	2682.15	3046.39	3526.06
Galk1	ENSMUSG00000020766	6489.86	1.46	3.70138E-63	4.79315E-61	4240.42	3255.96	3098.3	10066.5	9463.21	8814.73
Tnfaip3	ENSMUSG00000019850	1009.39	1.82	4.03575E-63	5.18714E-61	451.74	407.64	435.86	1437.41	1577.2	1746.49
Ugdh	ENSMUSG00000029201	8691.34	1.32	2.0192E-62	2.57605E-60	4457.77	5156.89	5053.75	11897.4	12584	12998.2
Rnf19a	ENSMUSG00000022280	4259.66	1.48	3.8982E-62	4.93667E-60	1900.73	2374.12	2319.5	6001.84	6488.13	6473.64
Syt17	ENSMUSG00000058420	767.74	1.99	4.08447E-62	5.1348E-60	323.89	289.85	298.17	1348.66	1085.37	1260.46
Prss12	ENSMUSG00000027978	587.52	-2.46	2.1326E-61	2.66158E-59	1077.15	896.18	1042.34	227.7	142.62	139.11
Kbtbd11	ENSMUSG00000055675	160.81	3.62	5.45714E-60	6.76174E-58	17.05	22.53	18.58	290.75	315.65	300.27
Fam117b	ENSMUSG00000041040	1809.98	1.69	3.23958E-59	3.98537E-57	679.75	915.64	892.83	2719.51	2855.53	2796.59
Map2k1	ENSMUSG00000004936	5092.55	1.26	3.52932E-59	4.31103E-57	2936.33	3018.35	2978.36	7107.63	7197.03	7317.62
Pkp2	ENSMUSG00000041957	1723.93	1.52	1.83536E-58	2.22609E-56	897.09	876.72	864.11	2509.33	2441.31	2755.03
Basp1	ENSMUSG00000045763	1601.89	1.69	1.94996E-57	2.34854E-55	704.25	821.42	688.42	2211.57	2501.08	2684.63
Cyr61	ENSMUSG00000028195	6412.23	1.6	2.37685E-57	2.84281E-55	3394.47	3078.77	2898.11	8689.83	9623.66	10788.5
Idh1	ENSMUSG00000025950	3180.51	1.34	9.08649E-57	1.07929E-54	1722.8	1798.51	1805.09	4335.57	4822.84	4598.22
Myo1h	ENSMUSG00000066952	512.61	1.95	2.57829E-56	3.04149E-54	208.82	210.99	195.97	789.35	845.23	825.32
Soat1	ENSMUSG00000026600	4093.03	1.44	5.91674E-56	6.93224E-54	1822.96	2289.11	2354.14	5936.45	5971.13	6184.39
Rnf213	ENSMUSG00000070327	9036.84	-1.46	9.7538E-56	1.13507E-53	13049.4	12860	14027.7	5336.27	4427.49	4520.18
Hmox1	ENSMUSG00000005413	4777.24	1.54	1.24036E-55	1.43374E-53	2772.26	2265.55	2315.28	7361.01	6484.98	7464.36
Pxdc1	ENSMUSG00000021411	1412.61	1.63	2.37603E-55	2.72816E-53	696.79	734.36	609.02	2030.58	2174.94	2229.98
Slc41a2	ENSMUSG00000034591	660.89	1.81	3.44582E-55	3.93029E-53	243.98	307.26	297.33	961	1053.91	1101.84
Alad	ENSMUSG00000028393	5006.31	-1.4	3.86637E-55	4.38095E-53	8773.84	6676.82	6651.89	3075.65	2472.77	2386.9
Btg1	ENSMUSG00000036478	1133.46	1.6	5.90337E-55	6.64534E-53	491.16	569.46	581.14	1724.65	1619.15	1815.2
Rhoq	ENSMUSG00000024143	3473.7	1.6	1.79265E-54	2.00486E-52	1305.16	1894.79	1791.58	4974.29	5340.88	5535.5
Gm13415	ENSMUSG00000085057	120.25	4.21	1.28244E-53	1.425E-51	5.33	8.19	8.45	232.37	211.83	255.32
Krt80	ENSMUSG00000037185	467.95	2.68	1.37219E-53	1.51495E-51	144.9	104.47	97.14	625.87	881.93	953.4
Nabp1	ENSMUSG00000026107	351.56	2.33	1.64819E-53	1.80807E-51	71.38	118.81	122.48	422.7	642.84	731.17
Sgk1	ENSMUSG00000019970	1657.92	1.74	1.93774E-52	2.11226E-50	739.41	774.3	763.6	3103.68	2266.18	2300.38
Ankrd1	ENSMUSG00000024803	2214.7	1.92	4.08024E-52	4.41974E-50	890.7	929.98	819.34	2665.8	4010.12	3972.23
Rnf126	ENSMUSG00000035890	3513.51	1.52	1.10981E-51	1.19464E-49	2245.93	1675.61	1617.57	5643.37	4765.16	5133.45
Aldoa	ENSMUSG00000030695	28891	1.29	2.30065E-51	2.46112E-49	19581.6	15805.6	15610.6	42541.9	39390.2	40416.1
Ddah1	ENSMUSG00000028194	3172	1.29	4.94134E-51	5.25337E-49	1718.54	1936.78	1805.09	4566.77	4513.48	4491.34
Stc2	ENSMUSG00000020303	199.55	2.78	5.15562E-51	5.44756E-49	47.94	40.97	46.46	315.27	364.94	381.7
Ndufv3	ENSMUSG00000024038	2808.88	1.41	9.20496E-51	9.6669E-49	1808.04	1434.92	1412.31	4320.39	3857.01	4020.58
Dhrs9	ENSMUSG00000027068	338.75	2.17	1.06432E-50	1.11096E-48	104.41	118.81	120.79	468.24	566.28	653.98
Vcam1	ENSMUSG00000027962	2853.73	-1.44	1.12233E-50	1.16445E-48	3856.87	4016.95	4648.3	1613.73	1481.77	1504.75
Fmnl1	ENSMUSG00000055805	155.42	-3.36	1.30872E-50	1.34971E-48	323.89	256.05	285.5	26.86	24.12	16.12
Sod3	ENSMUSG00000072941	769.73	1.88	1.63526E-50	1.67644E-48	384.62	353.35	262.7	1556.51	1011.97	1049.25
Hoxb9	ENSMUSG00000020875	1649.65	1.5	2.33845E-50	2.38314E-48	871.52	878.77	786.4	2273.46	2423.48	2664.27
Fdps	ENSMUSG00000059743	432.92	2.09	3.42348E-50	3.46839E-48	159.81	153.63	155.42	602.52	790.7	735.41
Prex2	ENSMUSG00000048960	1928.6	1.62	1.03281E-49	1.04024E-47	724.49	1051.86	975.61	2789.57	3022.27	3007.8
Tchh	ENSMUSG00000052415	671.17	2.22	1.67944E-49	1.68169E-47	265.29	225.33	187.52	899.11	1234.29	1215.5
Oxr1	ENSMUSG00000022307	7036.84	1.32	1.97659E-49	1.96779E-47	3502.08	4316.02	4067.16	10033.8	10289.6	10012.4
Tiparp	ENSMUSG00000034640	2366.34	1.81	4.0926E-49	4.05097E-47	693.6	1159.41	1165.66	3637.3	3592.75	3949.33
Nos2	ENSMUSG00000020826	96.12	4.53	9.89012E-49	9.73357E-47	4.26	2.05	3.38	199.67	164.64	202.73
Mirt1	ENSMUSG00000097636	457.32	2.16	1.42089E-48	1.39046E-46	166.21	162.85	142.75	608.36	809.57	854.16
P4ha1	ENSMUSG00000019916	7744.32	1.2	1.49577E-48	1.45546E-46	4748.63	4525.98	4740.37	11120.9	10156.4	11173.6
Kctd9	ENSMUSG00000034327	2216.72	1.44	1.62217E-48	1.56958E-46	975.94	1261.83	1222.26	2879.48	3538.22	3422.58
Slc37a4	ENSMUSG00000032114	630.87	1.68	1.72902E-48	1.66362E-46	308.98	274.49	302.4	998.36	963.73	937.29
Hmgcs1	ENSMUSG00000093930	6084.48	1.63	4.06216E-48	3.88681E-46	2327.97	3037.81	3018.06	6758.5	10887.3	10477.2
Itgb7	ENSMUSG00000001281	471.83	2.14	4.17988E-48	3.97736E-46	172.6	176.16	146.98	631.71	835.79	867.73
Pcyt2	ENSMUSG00000025137	3357.9	1.37	4.73434E-48	4.4802E-46	2120.21	1895.81	1639.53	4747.76	4893.1	4850.99
Tfrc	ENSMUSG00000022797	9726.58	1.68	7.40056E-48	6.96502E-46	3029.03	5230.64	4958.3	13106	15876.9	16158.6
Sipa1l1	ENSMUSG00000042700	3064.61	1.27	1.77397E-47	1.6605E-45	1940.15	1745.25	1698.66	4435.99	4125.47	4442.14
Dsp	ENSMUSG00000054889	2688.97	1.26	3.07562E-47	2.86332E-45	1655.68	1570.11	1512.83	3687.51	3784.65	3923.03
Map3k1	ENSMUSG00000021754	1708.1	1.34	3.20986E-47	2.97222E-45	880.05	984.27	998.42	2487.14	2393.07	2505.65
Ptx3	ENSMUSG00000027832	5540.37	1.21	4.27632E-47	3.93856E-45	3101.48	3542.74	3250.35	7386.7	7840.91	8120.04
Mdm2	ENSMUSG00000020184	3714.41	1.38	5.91215E-47	5.41622E-45	1784.6	2101.68	2022.18	4404.47	5493.99	6479.58
Adamts1	ENSMUSG00000022893	5801.62	1.3	8.14638E-47	7.42355E-45	3221.87	3433.15	3232.61	7350.51	8927.34	8644.24
Csdc2	ENSMUSG00000042109	1395.48	-1.85	9.82221E-47	8.90358E-45	2470.74	1995.16	2173.37	784.68	478.19	470.76
Noct	ENSMUSG00000023087	1575.52	1.45	9.90648E-47	8.93295E-45	749	907.45	809.21	2073.79	2404.6	2509.04
Vim	ENSMUSG00000026728	49507.8	1.2	1.12179E-46	1.00628E-44	33687.9	28966.7	27996.2	67887.4	68968	69540.7
Pgam1	ENSMUSG00000011752	1075.9	1.39	1.80479E-46	1.61057E-44	598.77	597.11	574.39	1584.53	1559.37	1541.22
Fhl2	ENSMUSG00000008136	1286.1	1.37	1.93553E-46	1.71833E-44	768.18	720.02	674.06	2064.45	1754.43	1735.46
Edn1	ENSMUSG00000021367	727.45	1.57	2.24211E-46	1.9803E-44	352.66	363.59	360.68	1031.06	1147.25	1109.48
Nfkbiz	ENSMUSG00000035356	1810.28	1.43	2.99625E-46	2.63288E-44	942.91	955.59	965.47	2278.13	2871.26	2848.33
Siah2	ENSMUSG00000036432	1024.61	1.51	3.70992E-46	3.24345E-44	577.46	527.47	480.63	1464.26	1540.5	1557.34
Cdc42ep2	ENSMUSG00000045664	1823.07	1.31	4.92044E-46	4.28003E-44	1173.04	1037.52	981.52	2939.03	2416.14	2391.14
Ppp1r3b	ENSMUSG00000046794	571.69	1.72	4.95822E-46	4.29122E-44	270.62	257.08	261.01	979.68	816.91	844.83
Dubr	ENSMUSG00000022639	1082.87	1.54	1.15278E-45	9.92712E-44	453.87	578.68	587.9	1637.08	1599.22	1640.46
Gpr146	ENSMUSG00000044197	880.84	1.72	1.65427E-45	1.41749E-43	420.85	376.91	417.27	1547.17	1168.22	1354.61
Ak5	ENSMUSG00000039058	1135.8	-1.55	1.77538E-45	1.51373E-43	1803.78	1602.89	1718.93	664.41	524.34	500.45
Gm2694	ENSMUSG00000097248	313.81	2.07	2.01677E-45	1.71108E-43	112.94	109.59	124.17	517.28	520.14	498.76
Klf6	ENSMUSG00000000078	3067.97	1.46	2.49384E-45	2.10546E-43	1233.77	1810.8	1647.98	3855.66	4760.97	5098.67
Mboat2	ENSMUSG00000020646	639.61	1.58	1.19731E-44	1.00592E-42	303.65	320.58	319.29	970.34	936.46	987.33
Rbm20	ENSMUSG00000043639	1428.57	1.34	2.35772E-44	1.97122E-42	840.63	787.62	784.71	2073.79	1950.53	2134.13
Pcgf5	ENSMUSG00000024805	1315.29	1.41	3.48819E-44	2.90227E-42	579.6	747.67	761.91	1804.06	1992.48	2006.05
Bnc2	ENSMUSG00000028487	460.81	-1.87	5.01661E-44	4.1539E-42	678.68	725.14	783.87	211.35	191.91	173.89
Fgf21	ENSMUSG00000030827	237.12	2.54	1.61521E-43	1.33104E-41	74.58	57.36	60.82	450.72	331.38	447.86
Hmgcr	ENSMUSG00000021670	4382.28	1.36	2.20889E-43	1.81161E-41	2355.67	2487.8	2333.02	5346.78	6866.7	6903.69
Ermp1	ENSMUSG00000046324	2232.49	-1.39	2.23393E-43	1.82346E-41	2866.01	3398.33	3453.92	1282.11	1242.68	1151.89
Dusp3	ENSMUSG00000003518	1405.07	1.37	2.48303E-43	2.01723E-41	754.33	813.22	737.41	1872.95	2052.25	2200.29
Adipor2	ENSMUSG00000030168	4298.34	1.17	2.95857E-43	2.39228E-41	2672.11	2574.86	2680.18	6491.1	5740.43	5631.35
Fdxr	ENSMUSG00000018861	1247.23	-1.72	3.12702E-43	2.51666E-41	2319.45	1627.47	1880.27	686.59	470.85	498.76
Agpat5	ENSMUSG00000031467	1630.44	1.39	3.37188E-43	2.70111E-41	702.12	963.78	941.82	2187.05	2442.36	2545.52
Alkbh5	ENSMUSG00000042650	7828.92	1.13	4.65849E-43	3.7145E-41	4587.75	5050.38	4939.72	11094.1	10234	11067.6
Xpnpep1	ENSMUSG00000025027	10444.8	1.1	5.03358E-43	3.99509E-41	7465.49	6393.12	6305.57	14643.8	14027	13833.7
Vhl	ENSMUSG00000033933	1886.43	1.29	7.62849E-43	6.02686E-41	1035.6	1058.01	1160.6	2817.6	2616.43	2630.34
Cryab	ENSMUSG00000032060	3214.57	1.3	1.21532E-42	9.55777E-41	2210.77	1682.78	1744.27	4948.6	4299.55	4401.43
Mapk4	ENSMUSG00000024558	365.45	1.9	1.51368E-42	1.185E-40	157.68	153.63	138.53	572.16	559.99	610.72
Aqp3	ENSMUSG00000028435	121.08	3.24	1.83317E-42	1.42863E-40	14.92	16.39	22.81	226.53	202.39	243.44
Sema6b	ENSMUSG00000001227	115.26	3.24	1.94517E-42	1.50909E-40	15.98	17.41	18.58	210.18	209.73	219.69
Capg	ENSMUSG00000056737	423.7	1.87	2.89951E-42	2.23939E-40	224.81	172.07	150.35	720.45	628.15	646.35
Cep170	ENSMUSG00000057335	4471.11	1.15	3.8339E-42	2.94783E-40	2325.84	2863.69	2883.75	5484.56	6510.15	6758.64
Fdft1	ENSMUSG00000021273	2282.44	1.22	4.46735E-42	3.41961E-40	1438.33	1318.16	1343.05	3073.32	3331.63	3190.17
Isg20	ENSMUSG00000039236	752.92	1.67	7.84363E-42	5.97747E-40	448.55	323.65	314.22	1153.66	1135.71	1141.71
Fosl2	ENSMUSG00000029135	8527.69	1.09	1.07418E-41	8.15008E-40	5523.2	5353.54	5444.84	12253.6	10913.5	11677.5
Atg9b	ENSMUSG00000038295	196.38	2.92	1.24662E-41	9.4169E-40	46.88	37.9	31.25	256.89	365.99	439.38
Dlc1	ENSMUSG00000031523	4959.32	1.18	1.31461E-41	9.88711E-40	3198.43	2950.75	2898.96	6495.77	6931.72	7280.3
Gpi1	ENSMUSG00000036427	11455.8	1.19	1.43749E-41	1.07643E-39	8086.64	6449.45	6638.38	17287.4	14792.6	15480.1
Gsta3	ENSMUSG00000025934	199.04	-2.42	1.69843E-41	1.26633E-39	353.72	347.21	320.98	67.73	54.53	50.05
Rspo1	ENSMUSG00000028871	361.98	-2.08	1.7832E-41	1.32379E-39	650.98	518.25	610.71	162.31	114.31	115.36
Mbnl2	ENSMUSG00000022139	7745.9	1.33	3.10489E-41	2.29508E-39	3157.94	4633.52	4887.35	9383.43	12294.6	12118.6
Slc48a1	ENSMUSG00000081534	4837.31	-1.29	9.08736E-41	6.68853E-39	7714.8	6423.84	6707.64	3333.71	2523.1	2320.74
Parm1	ENSMUSG00000034981	2064.05	1.2	1.22296E-40	8.96298E-39	1161.32	1297.67	1220.57	2721.85	2859.73	3123.16
Dnajc5	ENSMUSG00000000826	6097.77	1.05	2.19654E-40	1.60301E-38	3983.65	3973.93	3943.83	8748.21	7977.24	7959.72
Itgb3	ENSMUSG00000020689	835.45	-1.63	1.09116E-39	7.92955E-38	1337.12	1192.18	1299.13	485.75	379.62	318.93
Map1a	ENSMUSG00000027254	2944.04	-1.23	1.0983E-39	7.94793E-38	4666.6	3857.17	3983.53	1896.3	1584.54	1676.09
Irf5	ENSMUSG00000029771	643.78	-1.56	1.1838E-39	8.53081E-38	1047.32	880.82	978.99	330.45	310.41	314.69
Ets2	ENSMUSG00000022895	3460.55	1.23	1.44692E-39	1.03835E-37	2119.15	1994.14	2069.48	5295.4	4360.37	4924.78
Fads3	ENSMUSG00000024664	6530.78	1.12	2.20314E-39	1.57447E-37	4566.45	4033.34	3814.6	8849.8	8862.32	9058.17
Podxl	ENSMUSG00000025608	6888.1	-1.54	2.60498E-39	1.85395E-37	10320.9	9827.29	10885.5	4374.11	3001.3	2919.58
Mvd	ENSMUSG00000006517	2088.91	1.49	4.49573E-39	3.18641E-37	1288.11	1014.99	969.7	2802.42	3212.08	3246.15
Pkp1	ENSMUSG00000026413	253.39	2.12	4.72062E-39	3.3321E-37	95.89	88.08	86.16	420.36	378.57	451.25
Wsb1	ENSMUSG00000017677	7836.15	1.18	8.05473E-39	5.66231E-37	3759.91	5090.32	5095.98	9748.91	11581.5	11740.2
Stk26	ENSMUSG00000031112	282.59	-2.49	9.8599E-39	6.90313E-37	349.46	498.79	610.71	96.92	65.02	74.64
Kif21b	ENSMUSG00000041642	2204.1	1.26	2.7977E-38	1.9508E-36	1453.25	1194.23	1260.27	3234.46	2910.06	3172.35
Rlf	ENSMUSG00000049878	2379.11	1.19	2.98764E-38	2.07485E-36	1254.01	1512.76	1499.32	3341.88	3268.71	3397.98
Kdm4b	ENSMUSG00000024201	2352.97	1.28	3.10303E-38	2.14632E-36	1590.69	1271.04	1294.9	3587.09	3033.81	3340.3
Klf2	ENSMUSG00000055148	189.34	2.35	3.23278E-38	2.22713E-36	63.93	62.48	48.15	318.77	345.01	297.73
Crebrf	ENSMUSG00000048249	811.2	1.63	4.07893E-38	2.79886E-36	270.62	399.44	465.42	1182.85	1229.04	1319.84
Camk1d	ENSMUSG00000039145	913.57	1.33	7.05839E-38	4.82407E-36	474.12	506.98	547.36	1282.11	1356.98	1313.9
Vldlr	ENSMUSG00000024924	132	2.76	7.89472E-38	5.37434E-36	37.29	27.65	25.34	251.05	223.37	227.32
Rassf1	ENSMUSG00000010067	948.22	1.41	8.98103E-38	6.08978E-36	561.48	508.01	470.49	1300.79	1398.93	1449.61
Epm2a	ENSMUSG00000055493	110.58	3.06	1.07835E-37	7.28329E-36	20.24	15.36	21.12	180.99	212.88	212.9
Spred2	ENSMUSG00000045671	1200.73	1.27	1.0859E-37	7.30562E-36	744.74	659.59	697.71	1781.87	1618.1	1702.38
Plin2	ENSMUSG00000028494	2582.44	1.16	1.17882E-37	7.8999E-36	1759.03	1502.52	1548.31	3775.09	3364.14	3545.57
Elf1	ENSMUSG00000036461	1082.63	1.3	2.02064E-37	1.3489E-35	546.57	643.2	633.51	1491.12	1467.09	1714.26
Peg10	ENSMUSG00000092035	9046.4	-1.39	2.31385E-37	1.53866E-35	11240.3	13749	14491.4	5514.92	4805.01	4477.77
Anxa8	ENSMUSG00000021950	6894.18	0.99	5.41625E-37	3.58785E-35	5235.54	4655.03	4183.72	9618.13	9260.82	8411.83
Hspa4l	ENSMUSG00000025757	4905.79	1.28	6.87443E-37	4.53633E-35	2264.04	3074.68	3059.45	7056.25	6673.74	7306.59
Glul	ENSMUSG00000026473	2615.06	-1.37	7.29736E-37	4.79704E-35	3736.47	3565.27	4084.9	1669.77	1376.91	1257.07
Mcam	ENSMUSG00000032135	2193.85	1.2	8.11064E-37	5.31139E-35	1440.47	1245.44	1289.83	2988.08	2984.52	3214.77
Cdsn	ENSMUSG00000039518	592.33	1.57	8.18296E-37	5.33845E-35	354.79	270.39	269.45	885.1	899.76	874.52
Slc9a3r1	ENSMUSG00000020733	10626.8	-1.14	1.28763E-36	8.36861E-35	16859.4	13491.9	14096.1	7694.97	6023.57	5594.88
Tmem170b	ENSMUSG00000087370	805.81	1.44	1.38398E-36	8.96102E-35	329.22	454.75	467.11	1085.94	1241.63	1256.22
Bst1	ENSMUSG00000029082	237.34	2.09	1.44343E-36	9.31097E-35	71.38	90.13	92.92	402.85	368.08	398.66
Hsd17b7	ENSMUSG00000026675	812.37	1.67	1.86667E-36	1.19962E-34	302.58	414.8	377.57	917.79	1439.83	1421.62
Mpp2	ENSMUSG00000017314	6113.43	1.1	3.86658E-36	2.47562E-34	4453.51	3751.68	3589.91	8790.25	7780.09	8315.13
Trp53inp1	ENSMUSG00000028211	1215.82	1.45	4.0398E-36	2.57694E-34	385.69	666.76	752.61	1227.23	2002.96	2259.67
Acss2	ENSMUSG00000027605	522.15	1.57	4.50938E-36	2.86587E-34	284.47	251.96	238.2	741.47	794.89	821.93
Wnk4	ENSMUSG00000035112	237.51	-2.05	5.65892E-36	3.58322E-34	438.96	368.72	359.84	105.09	78.65	73.8
Ugcg	ENSMUSG00000028381	1706.16	1.38	6.97257E-36	4.39885E-34	631.8	1009.87	1071.9	2111.15	2652.09	2760.12
Padi3	ENSMUSG00000025328	3130.19	-1.26	8.65892E-36	5.4428E-34	5266.43	3978.03	4223.42	2190.56	1612.86	1509.84
Hsph1	ENSMUSG00000029657	7565.48	-1.13	9.41398E-36	5.89589E-34	10447.6	10882.2	10061	5207.82	4196.78	4597.37
Cxcl1	ENSMUSG00000029380	1177.37	-1.28	1.27991E-35	7.98694E-34	1520.37	1767.79	1701.2	596.68	735.12	743.04
Myc	ENSMUSG00000022346	2757.25	1.57	1.67471E-35	1.04128E-33	1584.3	1297.67	1195.23	3525.21	4082.48	4858.62
S100a3	ENSMUSG00000001021	229.33	2.1	1.72134E-35	1.06643E-33	88.43	88.08	70.11	365.48	357.6	406.3
Plce1	ENSMUSG00000024998	2110.19	-1.62	3.17064E-35	1.95727E-33	3181.38	2935.38	3525.71	1296.12	877.74	844.83
Tbc1d4	ENSMUSG00000033083	822.48	1.3	3.60551E-35	2.21777E-33	438.96	488.55	476.4	1167.67	1172.41	1190.91
Vdr	ENSMUSG00000022479	1380.29	-1.34	4.6703E-35	2.86251E-33	2102.1	1848.7	2039.07	897.94	698.41	695.54
Islr	ENSMUSG00000037206	100.42	-3.29	4.96274E-35	3.03097E-33	205.63	159.78	195.97	22.19	10.49	8.48
Anxa2	ENSMUSG00000032231	34688.1	1	5.61255E-35	3.41572E-33	25263.5	22313.4	22075	45257.9	48560.8	44658.1
Rbpj	ENSMUSG00000039191	1291.55	1.38	6.13371E-35	3.71975E-33	506.08	736.41	822.72	1784.21	1840.42	2059.49
Ppme1	ENSMUSG00000030718	3150.71	1.11	7.46216E-35	4.5095E-33	2185.2	1909.13	1908.14	4605.31	3967.12	4329.33
Chac1	ENSMUSG00000027313	1439.31	1.56	1.31883E-34	7.94202E-33	815.06	732.31	598.88	1851.93	2238.91	2398.77
Chrnb1	ENSMUSG00000041189	282.2	1.85	1.53509E-34	9.21217E-33	135.31	116.76	108.12	465.9	422.61	444.47
Slc27a1	ENSMUSG00000031808	936.49	1.33	1.73685E-34	1.03867E-32	601.97	486.5	511.88	1418.72	1260.5	1339.34
Dhcr24	ENSMUSG00000034926	3890.95	1.2	1.8244E-34	1.08726E-32	2748.82	2283.99	2107.49	5208.99	5493.99	5502.42
Lrrfip1	ENSMUSG00000026305	5234.2	0.96	1.90595E-34	1.13194E-32	3552.15	3594.98	3458.98	6771.34	7081.68	6946.1
Spg21	ENSMUSG00000032388	3162	1.11	2.57191E-34	1.5222E-32	1913.52	2075.05	1990.92	4681.2	4044.72	4266.56
Celsr1	ENSMUSG00000016028	1317.94	-1.18	2.9142E-34	1.71888E-32	2057.35	1735.01	1761.17	872.25	785.45	696.39
Pear1	ENSMUSG00000028073	1078.76	-1.27	3.37243E-34	1.98237E-32	1781.4	1397.02	1455.39	672.58	607.18	558.98
Sardh	ENSMUSG00000009614	2206.04	-1.13	3.75409E-34	2.1992E-32	3489.29	2868.81	2844.9	1478.27	1256.31	1298.63
Npnt	ENSMUSG00000040998	2627.54	-1.01	3.77198E-34	2.2022E-32	3331.61	3504.84	3671	1694.29	1735.55	1827.92
P4hb	ENSMUSG00000025130	59521.7	0.93	3.80405E-34	2.21341E-32	43513.3	39663.5	40359	82524.2	74454.6	76615.8
Cav1	ENSMUSG00000007655	8826.08	1.11	4.00964E-34	2.32518E-32	4390.65	5821.61	5999.8	10465.9	13280.4	12998.2
Cyld	ENSMUSG00000036712	3228.18	1.15	8.6112E-34	4.97687E-32	1619.46	2146.74	2108.33	4222.31	4625.69	4646.57
Col8a2	ENSMUSG00000056174	1031.56	-1.58	1.14097E-33	6.57224E-32	1732.39	1400.09	1564.36	659.74	420.52	412.24
Mnda	ENSMUSG00000026536	497.06	1.48	1.20015E-33	6.89006E-32	240.79	258.1	266.08	688.93	785.45	743.04
Acly	ENSMUSG00000020917	14341.6	1.09	1.35479E-33	7.75201E-32	9890.41	8790.79	8688.43	17967	20324.3	20388.7
Samd4	ENSMUSG00000021838	2073.48	1.1	1.42616E-33	8.13336E-32	1258.28	1336.59	1315.17	2889.99	2649.99	2990.83
Herpud1	ENSMUSG00000031770	2764.07	1.26	1.56361E-33	8.88778E-32	1707.89	1577.28	1501.85	3434.13	3944.05	4419.24
Gtf2e2	ENSMUSG00000031585	2738.72	1.03	2.05505E-33	1.16428E-31	1678.06	1817.97	1850.7	3715.54	3749	3621.06
Efnb2	ENSMUSG00000001300	3095.32	1.04	2.13793E-33	1.20727E-31	1876.23	1939.85	2105.8	3660.66	4375.06	4614.33
Nphp3	ENSMUSG00000032558	491.4	1.46	2.83855E-33	1.59766E-31	239.72	259.13	266.08	680.75	757.14	745.59
Plppr3	ENSMUSG00000035835	646.98	1.46	4.58895E-33	2.57445E-31	375.03	310.34	342.94	1080.1	855.72	917.78
Slc38a2	ENSMUSG00000022462	23434.2	1.04	4.90493E-33	2.74278E-31	13130.4	16001.2	16143.6	32189.3	30557.2	32583.6
Tgfa	ENSMUSG00000029999	558.91	1.47	6.47914E-33	3.61133E-31	266.36	316.48	282.12	810.37	773.92	904.21
Arih2	ENSMUSG00000064145	2077.26	1.1	1.02199E-32	5.678E-31	1290.24	1351.96	1314.33	3101.34	2706.62	2699.05
Ogn	ENSMUSG00000021390	212.65	-2.54	1.09957E-32	6.08937E-31	219.48	445.53	442.61	57.22	61.87	49.2
Lmo4	ENSMUSG00000028266	3737.35	0.95	1.2734E-32	7.02943E-31	2475	2564.62	2540.81	4840.01	5066.13	4937.51
Trim16	ENSMUSG00000047821	466.28	1.55	1.30944E-32	7.20528E-31	235.46	237.62	218.77	622.37	714.15	769.34
Lmo7	ENSMUSG00000033060	793.7	1.26	1.3355E-32	7.32525E-31	459.2	455.77	471.33	1111.63	1173.46	1090.81
Zfp607b	ENSMUSG00000057093	148.04	2.32	2.76053E-32	1.50935E-30	39.42	45.07	48.15	232.37	239.1	284.15
Vat1	ENSMUSG00000034993	5223.24	0.98	2.91027E-32	1.58619E-30	3935.71	3387.06	3342.42	7399.55	6567.83	6706.9
Ppp1r13l	ENSMUSG00000040734	885.48	1.31	3.38756E-32	1.8405E-30	608.36	480.35	456.13	1303.12	1229.04	1235.86
Exph5	ENSMUSG00000034584	101.18	2.83	3.45173E-32	1.86947E-30	20.24	19.46	21.12	183.32	163.59	199.33
Mif	ENSMUSG00000033307	1726.27	1.34	4.1398E-32	2.2351E-30	1294.5	905.4	824.41	2970.56	2078.47	2284.26
Pygl	ENSMUSG00000021069	109.04	2.69	4.57275E-32	2.46114E-30	26.64	23.56	24.5	184.49	189.81	205.27
Cubn	ENSMUSG00000026726	197.83	2.02	4.84476E-32	2.59942E-30	69.25	75.79	74.33	294.25	336.62	336.74
Ahnak	ENSMUSG00000069833	14539.6	0.95	5.19944E-32	2.78105E-30	8891.04	10196	10122.7	17624.9	20463.8	19939.2
Stard4	ENSMUSG00000024378	4631.95	1.1	5.48312E-32	2.92371E-30	2410.01	3067.51	3147.3	5783.49	6905.5	6477.88
Slc6a9	ENSMUSG00000028542	1059.88	1.33	9.42571E-32	5.01046E-30	662.7	595.07	539.75	1456.09	1444.02	1661.67
Cry1	ENSMUSG00000020038	701.99	1.3	9.79198E-32	5.18915E-30	362.25	421.97	407.14	1012.37	992.04	1016.17
Tnnt2	ENSMUSG00000026414	108.81	2.68	1.19918E-31	6.33545E-30	27.7	20.48	26.19	183.32	199.25	195.94
Prune2	ENSMUSG00000039126	659.44	1.75	1.37634E-31	7.24915E-30	284.47	314.43	251.72	765.99	1032.94	1307.11
Rnf152	ENSMUSG00000047496	60.54	3.75	1.44903E-31	7.60871E-30	3.2	4.1	4.22	113.26	102.77	135.72
Upk3b	ENSMUSG00000042985	18039.3	-0.98	1.52303E-31	7.97299E-30	26190.5	22319.6	23982.3	13246.1	11466.2	11031.1
Eps8	ENSMUSG00000015766	3649.09	1.01	1.8024E-31	9.40688E-30	2275.76	2533.89	2427.62	5030.34	4941.34	4685.58
Tgm2	ENSMUSG00000037820	1867.65	-3.61	1.82407E-31	9.4912E-30	3958.08	2999.91	3750.4	265.06	111.16	121.3
C430049B03Rik	ENSMUSG00000087365	757.69	-1.81	1.87148E-31	9.70857E-30	889.64	1260.8	1416.54	343.3	371.23	264.65
Cyp1b1	ENSMUSG00000024087	10782.1	1.17	2.08271E-31	1.07719E-29	5441.17	6956.43	6696.66	11929	17024.1	16645.5
Prdx3	ENSMUSG00000024997	2152.05	-1.05	9.2818E-31	4.78624E-29	2713.66	3006.05	3004.54	1402.38	1447.17	1338.5
Cited2	ENSMUSG00000039910	4378.59	1.02	9.73534E-31	5.00513E-29	2423.86	3055.22	2998.63	5476.39	6170.38	6147.07
Tgfb3	ENSMUSG00000021253	3906.02	-1.3	1.14405E-30	5.8643E-29	5844.96	5430.36	5600.26	2837.45	1989.33	1733.77
Rnf183	ENSMUSG00000063851	75.57	3.39	1.15097E-30	5.88225E-29	9.59	9.22	6.76	193.83	101.72	132.32
Gprc5a	ENSMUSG00000046733	1422.27	1.15	1.21248E-30	6.17827E-29	1003.64	866.48	794.85	2009.57	1870.83	1988.23
Sbno2	ENSMUSG00000035673	3011.08	1.11	1.41137E-30	7.17052E-29	2141.52	1797.49	1774.68	4022.64	3988.1	4342.05
Prmt7	ENSMUSG00000060098	1546.2	-1.09	1.61276E-30	8.16956E-29	2407.88	1983.89	1998.52	1001.86	986.8	898.27
Cdc42ep3	ENSMUSG00000036533	894.4	1.29	1.79203E-30	9.05106E-29	404.86	568.44	532.15	1163	1307.69	1390.24
Gjb4	ENSMUSG00000046623	689.98	1.25	2.08779E-30	1.05141E-28	424.04	390.22	403.76	993.69	963.73	964.43
Eif1b	ENSMUSG00000006941	940.38	1.18	3.52117E-30	1.76808E-28	619.02	563.32	546.51	1416.39	1215.41	1281.67
Gm22	ENSMUSG00000043903	624.72	1.3	5.71469E-30	2.86116E-28	395.28	342.09	344.63	938.81	850.47	877.06
Sc5d	ENSMUSG00000032018	1280.33	1.26	6.64666E-30	3.31813E-28	633.93	834.73	738.25	1646.42	1977.79	1850.82
Rora	ENSMUSG00000032238	58.47	3.68	7.11045E-30	3.5394E-28	0	5.12	5.91	88.74	115.35	135.72
Fos	ENSMUSG00000021250	182.97	2.18	8.33801E-30	4.13849E-28	60.73	50.19	66.73	254.55	269.51	396.12
Fabp5	ENSMUSG00000027533	942.64	1.19	8.70721E-30	4.30932E-28	636.06	574.58	528.77	1341.66	1399.98	1174.79
Afap1	ENSMUSG00000029094	2651.62	0.97	9.69385E-30	4.78388E-28	1803.78	1779.05	1773.84	3630.3	3334.77	3587.98
Faap100	ENSMUSG00000025384	701.21	-1.4	9.73702E-30	4.79145E-28	1264.67	904.38	932.53	374.82	375.42	355.41
Cbln3	ENSMUSG00000040380	72.5	3.17	1.0039E-29	4.92596E-28	9.59	9.22	10.98	115.6	139.47	150.14
Dnajc21	ENSMUSG00000044224	1896.21	1.05	1.7713E-29	8.66681E-28	1151.73	1280.26	1206.21	2336.52	2703.47	2699.05
F730043M19Rik	ENSMUSG00000052125	901.72	1.35	1.78066E-29	8.6879E-28	454.94	517.23	527.93	1493.45	1190.24	1226.53
Col7a1	ENSMUSG00000025650	207.03	1.88	1.82124E-29	8.86078E-28	80.97	82.96	86.16	300.09	340.82	351.16
Rhbdl3	ENSMUSG00000017692	407.58	-1.56	2.39686E-29	1.16285E-27	675.48	560.24	606.48	183.32	204.49	215.45
Xdh	ENSMUSG00000024066	1917.16	1.18	3.03766E-29	1.46959E-27	1258.28	992.46	1236.62	2628.43	2694.04	2693.11
Rragd	ENSMUSG00000028278	172.67	2.03	3.11296E-29	1.50181E-27	62.86	58.38	67.57	259.22	293.63	294.33
Slc7a1	ENSMUSG00000041313	6843.8	1.07	3.309E-29	1.59193E-27	4301.15	4553.64	4122.91	8123.51	9449.58	10512
Ahnak2	ENSMUSG00000072812	2689.87	0.97	3.67144E-29	1.76137E-27	1913.52	1715.55	1818.61	3592.93	3500.46	3598.16
Gch1	ENSMUSG00000037580	257.25	1.73	4.00968E-29	1.9183E-27	117.2	104.47	120.79	380.66	391.15	429.2
Hivep2	ENSMUSG00000015501	1066.79	1.1	5.21758E-29	2.48926E-27	611.56	665.74	707	1338.15	1429.34	1648.95
Emp1	ENSMUSG00000030208	5266.33	1.02	6.01107E-29	2.85991E-27	3146.22	3567.32	3459.83	6117.44	7784.29	7522.89
Celf2	ENSMUSG00000002107	2074.13	1.24	6.37799E-29	3.01781E-27	852.35	1356.05	1350.65	2554.87	3131.33	3199.5
Ifrd1	ENSMUSG00000001627	2674.76	1.18	6.37245E-29	3.01781E-27	1343.51	1843.58	1609.97	3406.1	4003.83	3841.6
Gpd1l	ENSMUSG00000050627	1179.73	-1.1	7.14711E-29	3.37246E-27	1602.41	1619.28	1628.55	799.86	722.53	705.72
Klf5	ENSMUSG00000005148	521.62	1.56	7.33369E-29	3.45104E-27	296.19	255.03	223.84	725.13	737.22	892.33
Ltbp1	ENSMUSG00000001870	1474.59	1.08	7.47949E-29	3.51006E-27	978.07	979.14	876.78	2060.94	1885.51	2067.12
Clcn3	ENSMUSG00000004319	4380.49	1.08	9.33724E-29	4.36998E-27	2231.02	3024.49	3003.7	5789.33	6068.66	6165.73
Scd1	ENSMUSG00000037071	10339.2	0.87	9.52638E-29	4.44642E-27	6677.07	7505.41	7518.54	13039.4	13734.5	13560.5
Rragc	ENSMUSG00000028646	3770.99	1.03	1.26905E-28	5.90724E-27	2115.95	2642.46	2570.38	5098.06	5108.08	5091.03
Eif4ebp1	ENSMUSG00000031490	4052.32	1.26	1.31157E-28	6.08871E-27	2910.76	2283.99	2006.13	5333.93	5723.65	6055.46
Bcar1	ENSMUSG00000031955	6066.63	1.07	2.25927E-28	1.04601E-26	4641.03	3660.52	3596.67	8652.46	7504.29	8344.82
Cd44	ENSMUSG00000005087	1345.64	1.12	2.57876E-28	1.19072E-26	724.49	835.75	876.78	1481.78	1954.72	2200.29
Fam63b	ENSMUSG00000042444	1536.61	1.25	3.10594E-28	1.43031E-26	612.62	970.95	1035.58	1933.67	2307.08	2359.76
Pmvk	ENSMUSG00000027952	1663.03	1.17	3.34616E-28	1.53682E-26	1197.55	977.1	913.95	2192.89	2365.8	2330.92
Snhg12	ENSMUSG00000086290	450.11	1.45	3.52053E-28	1.61261E-26	246.11	258.1	211.17	676.08	618.72	690.45
Prkcdbp	ENSMUSG00000037060	1524.4	1.12	4.70555E-28	2.1497E-26	1148.54	914.62	857.36	2129.84	2032.32	2063.73
Arhgef28	ENSMUSG00000021662	972.16	1.2	5.44334E-28	2.48018E-26	644.59	521.32	590.43	1391.87	1291.96	1392.78
Tmem98	ENSMUSG00000035413	6512.13	-1.01	6.12866E-28	2.78506E-26	9643.23	8012.39	8733.2	4903.06	4065.7	3715.22
Whamm	ENSMUSG00000045795	652.36	1.26	6.52324E-28	2.95657E-26	418.72	354.38	375.04	969.17	871.45	925.41
Fgd3	ENSMUSG00000037946	1467.95	1.05	6.81846E-28	3.08227E-26	1027.08	969.93	872.56	2004.9	1912.78	2020.47
Khnyn	ENSMUSG00000047153	1176.42	1.15	7.095E-28	3.19888E-26	800.14	681.1	708.69	1668.61	1506.94	1693.05
Aacs	ENSMUSG00000029482	4617.11	1.12	7.20916E-28	3.24186E-26	3379.55	2650.65	2722.42	5897.92	6676.89	6375.24
Smim14	ENSMUSG00000037822	1997.35	1.01	1.21126E-27	5.43268E-26	1170.91	1373.46	1380.21	2678.64	2705.57	2675.3
Cd63	ENSMUSG00000025351	4859.67	0.92	1.81385E-27	8.11426E-26	3812.12	3230.36	3231.76	7286.28	6056.08	5541.44
Nanos1	ENSMUSG00000072437	715.56	1.25	2.68294E-27	1.1971E-25	336.68	459.87	431.63	939.98	1036.09	1089.12
Rab27b	ENSMUSG00000024511	1150.6	1.21	3.07104E-27	1.36673E-25	539.11	750.75	719.67	1393.03	1781.69	1719.35
3300005D01Rik	ENSMUSG00000096965	61.8	3.23	3.29631E-27	1.46321E-25	8.52	7.17	6.76	103.92	120.6	123.84
Man2a1	ENSMUSG00000024085	2028.09	-1.1	3.55707E-27	1.57489E-25	2293.88	2983.52	3007.08	1277.44	1318.18	1288.45
Nid1	ENSMUSG00000005397	7126.21	0.86	4.40351E-27	1.94466E-25	5078.92	4915.18	5076.56	8666.47	9365.68	9654.47
Tusc3	ENSMUSG00000039530	3001.46	0.91	4.63641E-27	2.04219E-25	1994.49	2121.14	2111.71	3975.93	4008.02	3797.49
Fam19a5	ENSMUSG00000054863	117.05	2.36	4.64809E-27	2.04219E-25	39.42	32.77	29.56	183.32	221.27	195.94
Htra1	ENSMUSG00000006205	4596.17	0.88	5.0889E-27	2.23018E-25	3629.93	3187.34	3019.75	6287.92	5707.92	5744.17
Arrdc3	ENSMUSG00000074794	524.48	1.49	6.66185E-27	2.91211E-25	203.5	293.95	268.61	548.81	820.06	1011.93
Jund	ENSMUSG00000071076	1449.65	0.99	8.89128E-27	3.87682E-25	1134.69	991.43	842.15	2076.12	1918.02	1735.46
Srcin1	ENSMUSG00000038453	645.76	-1.37	9.10611E-27	3.96047E-25	1023.88	901.3	908.88	448.39	302.02	290.09
Smpd3	ENSMUSG00000031906	3104.12	-1.09	1.17012E-26	5.07634E-25	4737.98	3899.17	4204	2345.86	1734.5	1703.23
Slc3a2	ENSMUSG00000010095	8147.13	1.08	1.36373E-26	5.90139E-25	5787.43	5015.55	4818.93	10811.5	10106	12343.3
Gdpd5	ENSMUSG00000035314	386.92	-1.6	1.49785E-26	6.46551E-25	694.66	496.74	579.45	188	166.74	195.94
Fbxo10	ENSMUSG00000048232	1292.49	1.1	1.65236E-26	7.11465E-25	927.99	746.65	791.47	1794.71	1696.75	1797.38
Deptor	ENSMUSG00000022419	610.69	1.38	1.76196E-26	7.56765E-25	255.7	384.08	342.1	872.25	869.35	940.68
Aaed1	ENSMUSG00000021482	688.95	1.18	2.91335E-26	1.24817E-24	413.39	446.56	397	1021.71	922.83	932.2
Adgra2	ENSMUSG00000031486	2232.33	-1.04	3.48201E-26	1.4881E-24	3501.01	2752.05	2891.36	1666.27	1302.45	1280.82
Atf4	ENSMUSG00000042406	13847.5	1.08	3.67294E-26	1.56582E-24	10259	8573.66	7844.59	17371.5	19016.6	20019.8
Fam43a	ENSMUSG00000046546	414.2	1.39	3.98352E-26	1.69403E-24	261.03	219.18	202.72	608.36	592.5	601.39
Fnip1	ENSMUSG00000035992	2104.29	1.12	4.15582E-26	1.76295E-24	915.21	1426.72	1471.44	2435.77	3117.7	3258.87
S100a4	ENSMUSG00000001020	742.84	1.21	5.11939E-26	2.16637E-24	559.35	405.59	405.45	1178.18	962.68	945.77
Psat1	ENSMUSG00000024640	10452.5	0.86	5.77631E-26	2.43837E-24	7296.08	7819.84	7042.98	13153.8	13326.5	14075.4
Masp1	ENSMUSG00000022887	357.57	1.51	6.42474E-26	2.70546E-24	202.43	166.95	180.76	621.2	467.71	506.39
Igsf9	ENSMUSG00000037995	1215.22	-1.29	7.13435E-26	2.98966E-24	1935.89	1615.18	1693.59	893.27	571.53	581.88
Nedd4l	ENSMUSG00000024589	2100.34	0.93	7.13179E-26	2.98966E-24	1525.7	1414.43	1411.47	2859.63	2629.02	2761.81
Tmem108	ENSMUSG00000042757	1019.77	-1.26	7.33593E-26	3.06667E-24	1619.46	1302.79	1446.94	700.6	499.17	549.65
Nek1	ENSMUSG00000031644	1501.97	1.13	8.73757E-26	3.64376E-24	705.32	1019.09	1017	1951.18	2121.46	2197.75
Cfap69	ENSMUSG00000040473	1109.71	1.33	9.93658E-26	4.13376E-24	418.72	700.56	705.31	1470.1	1692.56	1671
Gfod1	ENSMUSG00000051335	393.21	1.43	1.05319E-25	4.37085E-24	226.94	192.55	207.79	586.17	531.68	614.11
Fez2	ENSMUSG00000056121	2352.05	0.95	1.10052E-25	4.55631E-24	1733.46	1628.49	1470.6	3026.61	3159.65	3093.47
Phf10	ENSMUSG00000023883	4211.96	0.91	1.18337E-25	4.88756E-24	2646.54	3032.68	2942.88	5022.16	5915.55	5711.93
Slc19a2	ENSMUSG00000040918	1049.97	1.07	1.18893E-25	4.89879E-24	624.34	690.32	667.3	1263.42	1477.58	1576.85
Atp11b	ENSMUSG00000037400	3829.55	1.1	1.60309E-25	6.58948E-24	1741.98	2686.5	2648.09	4876.21	5232.87	5791.67
Npm3	ENSMUSG00000056209	490.42	-1.27	1.6115E-25	6.60828E-24	767.11	670.86	667.3	309.43	267.41	260.4
Megf6	ENSMUSG00000057751	6769.58	-1.17	1.76042E-25	7.20183E-24	10888.7	8285.85	9330.39	5149.44	3465.86	3497.22
Prkg2	ENSMUSG00000029334	832.75	1.22	1.89891E-25	7.74999E-24	375.03	530.54	524.55	950.49	1304.55	1311.35
Sepp1	ENSMUSG00000064373	1298.88	-1.38	1.93573E-25	7.88157E-24	1552.34	1899.91	2212.23	817.37	683.73	627.69
Osmr	ENSMUSG00000022146	2766.11	0.96	2.0989E-25	8.5258E-24	1684.45	1993.11	1889.56	3772.75	3502.56	3754.24
Slc43a2	ENSMUSG00000038178	373.77	-1.45	2.56064E-25	1.03769E-23	582.79	517.23	560.03	199.67	214.98	167.95
Serinc5	ENSMUSG00000021703	2502.29	-1	2.95931E-25	1.19644E-23	3247.44	3321.51	3493.62	1818.07	1649.56	1483.54
Ogt	ENSMUSG00000034160	7177.64	1.01	2.99431E-25	1.20775E-23	3699.18	5156.89	5083.31	9396.27	9552.35	10177.8
Aimp2	ENSMUSG00000029610	1591.74	1.06	3.19756E-25	1.28672E-23	1181.57	991.43	935.91	2076.12	2181.24	2184.17
Fbf1	ENSMUSG00000020776	1890.13	-0.97	3.33745E-25	1.33988E-23	2932.07	2349.54	2329.64	1366.18	1190.24	1173.09
Myadm	ENSMUSG00000068566	4561.09	0.83	3.7631E-25	1.50725E-23	3004.52	3347.12	3337.35	5436.69	6022.52	6218.32
Fam102a	ENSMUSG00000039157	469.7	-1.33	5.52243E-25	2.20679E-23	760.72	605.31	674.06	269.73	259.02	249.38
C030037D09Rik	ENSMUSG00000087574	187.12	1.81	6.39343E-25	2.54894E-23	70.32	80.91	83.62	311.77	271.61	304.51
Dhcr7	ENSMUSG00000058454	1605.7	1.06	7.78289E-25	3.09572E-23	1091	1035.48	958.72	1999.06	2157.12	2392.84
Aldh1a1	ENSMUSG00000053279	374.35	-1.44	8.82509E-25	3.50218E-23	527.39	559.22	569.32	224.19	192.96	173.04
Zfas1	ENSMUSG00000074578	1224.06	1.01	1.03558E-24	4.10017E-23	864.07	816.29	756.84	1669.77	1560.42	1676.94
Msln	ENSMUSG00000063011	4567.82	0.86	1.09838E-24	4.33885E-23	3812.12	3194.51	2935.28	6101.1	5974.28	5389.61
Ldlr	ENSMUSG00000032193	3693.1	1.05	1.15318E-24	4.54488E-23	2598.59	2354.66	2196.18	4416.14	5251.75	5341.26
Ece1	ENSMUSG00000057530	2984.4	-0.94	1.20639E-24	4.74377E-23	4405.57	3589.85	3881.33	2155.53	1945.29	1928.86
Chid1	ENSMUSG00000025512	863.19	-1.07	1.24058E-24	4.86708E-23	1267.87	1169.65	1102.31	538.3	554.75	546.26
Rsbn1	ENSMUSG00000044098	829.79	1.24	1.26689E-24	4.95902E-23	348.4	548.98	527.08	1075.43	1173.46	1305.42
Gdf11	ENSMUSG00000025352	1703.59	0.95	1.31063E-24	5.11858E-23	1149.6	1173.74	1161.44	2404.24	2128.8	2203.68
Gdap10	ENSMUSG00000096954	167.95	2.01	2.43929E-24	9.50493E-23	42.62	70.67	69.26	291.92	238.05	295.18
Scube3	ENSMUSG00000038677	1862.9	-1.02	2.61596E-24	1.01704E-22	2731.77	2313.69	2515.47	1338.15	1091.67	1186.66
Ltbp3	ENSMUSG00000024940	6402.69	-0.9	2.69186E-24	1.04419E-22	9682.65	7666.21	8026.19	4889.05	4081.43	4070.62
Tbc1d2b	ENSMUSG00000037410	983.28	-1.08	2.71885E-24	1.05229E-22	1375.47	1307.92	1354.03	692.43	564.19	605.63
Blmh	ENSMUSG00000020840	2762.47	-0.88	2.73672E-24	1.05683E-22	3747.13	3547.86	3533.32	2112.32	1897.05	1737.16
Bnc1	ENSMUSG00000025105	4468.96	-1.1	2.81973E-24	1.08645E-22	6099.6	5853.36	6474.51	3379.25	2609.09	2397.93
Mycn	ENSMUSG00000037169	1472.7	0.97	2.93915E-24	1.12993E-22	1043.06	932.03	1011.93	2101.81	1925.36	1821.98
Sdc3	ENSMUSG00000025743	435.58	1.35	3.14381E-24	1.20592E-22	269.55	238.64	220.46	648.06	572.57	664.16
Fam84b	ENSMUSG00000072568	613.73	-1.47	3.55455E-24	1.36044E-22	661.63	977.1	1076.97	330.45	337.67	298.57
Adsl	ENSMUSG00000022407	2264.04	-0.95	3.57134E-24	1.36384E-22	3350.79	2964.06	2730.87	1492.29	1621.25	1425.01
Zfp367	ENSMUSG00000044934	1681.99	1.21	3.72345E-24	1.41878E-22	636.06	1143.02	1117.52	1929	2514.71	2751.64
Ncald	ENSMUSG00000051359	884.83	1.02	3.78717E-24	1.43988E-22	600.9	577.65	569.32	1207.37	1197.58	1156.13
Sox9	ENSMUSG00000000567	81.06	2.55	4.45891E-24	1.69154E-22	22.37	16.39	19.43	143.62	135.28	149.29
Igfbp5	ENSMUSG00000026185	577.94	-1.49	4.93734E-24	1.86892E-22	899.23	796.83	897.06	394.67	251.68	228.17
Fibcd1	ENSMUSG00000026841	49.31	3.46	6.32245E-24	2.38797E-22	5.33	3.07	1.69	79.4	90.19	116.21
Ltbp4	ENSMUSG00000040488	615.58	-1.31	6.37492E-24	2.40252E-22	1052.65	782.5	831.17	338.63	327.19	361.34
Gm6166	ENSMUSG00000074280	594.82	1.16	6.46302E-24	2.43041E-22	414.45	364.62	331.96	851.23	812.72	793.94
Fermt2	ENSMUSG00000037712	5468.02	0.84	6.59024E-24	2.47285E-22	3542.56	4110.15	3988.6	7022.39	7004.07	7140.34
Tnfsf9	ENSMUSG00000035678	327.62	1.48	7.48864E-24	2.80385E-22	207.76	151.58	156.27	526.62	442.54	480.94
Fam71f1	ENSMUSG00000039742	45.09	3.42	7.78791E-24	2.90957E-22	2.13	2.05	5.07	71.23	71.31	118.75
Tcp11l1	ENSMUSG00000027175	429.45	1.28	7.90214E-24	2.94585E-22	222.68	234.54	265.23	531.29	655.42	667.55
Tet2	ENSMUSG00000040943	1088.35	1.04	8.4454E-24	3.14158E-22	564.68	736.41	773.73	1398.87	1452.41	1603.99
Rnft1	ENSMUSG00000020521	1642.77	1.14	8.65455E-24	3.21244E-22	718.1	1107.17	1148.77	2037.59	2440.26	2404.71
Prpf40b	ENSMUSG00000023007	1152.13	-1.09	1.03854E-23	3.84661E-22	1850.66	1456.43	1457.08	767.16	659.61	721.84
Mocs1	ENSMUSG00000064120	1445.05	-0.97	1.11364E-23	4.11594E-22	2156.44	1837.43	1819.45	1092.94	886.13	877.91
Tnfsf18	ENSMUSG00000066755	53.58	3.23	1.13423E-23	4.18306E-22	3.2	10.24	3.38	73.56	117.45	113.66
Mturn	ENSMUSG00000038065	335.69	1.4	1.27272E-23	4.68377E-22	165.14	179.24	193.43	514.94	467.71	493.67
Prr5	ENSMUSG00000036106	453.55	-1.28	1.44001E-23	5.28813E-22	734.08	616.57	601.42	253.39	257.97	257.86
Elovl6	ENSMUSG00000041220	2176.61	0.93	1.4576E-23	5.34134E-22	1266.8	1568.06	1564.36	2630.77	3038	2991.68
Ostf1	ENSMUSG00000024725	1905.19	0.9	1.96084E-23	7.17019E-22	1411.7	1331.47	1256.05	2456.79	2460.18	2514.98
Cttnbp2nl	ENSMUSG00000062127	2439.16	0.89	2.29752E-23	8.38351E-22	1649.29	1680.73	1700.35	2956.55	3077.85	3570.17
Ndufa4	ENSMUSG00000029632	2830.18	-0.86	2.56891E-23	9.35399E-22	4092.33	3489.48	3480.95	2024.75	1971.5	1922.07
Triobp	ENSMUSG00000033088	3372.79	0.98	2.66632E-23	9.6882E-22	2604.98	2147.77	2078.77	4538.75	4157.98	4708.49
Zfp862-ps	ENSMUSG00000107476	337.01	-1.47	3.76605E-23	1.36553E-21	531.65	444.51	527.93	200.84	163.59	153.53
Ppargc1b	ENSMUSG00000033871	250.9	-1.56	4.581E-23	1.65753E-21	411.26	381.01	350.54	143.62	102.77	116.21
Cp	ENSMUSG00000003617	2149	1.03	5.45724E-23	1.97044E-21	1168.78	1403.17	1592.23	3025.44	2787.37	2917.04
Runx3	ENSMUSG00000070691	812.68	1.1	6.36746E-23	2.29428E-21	590.25	515.18	455.29	1125.64	1067.55	1122.2
Carhsp1	ENSMUSG00000008393	3460.15	0.79	8.1473E-23	2.92335E-21	2502.7	2545.16	2519.69	4354.26	4334.16	4504.91
Smim1	ENSMUSG00000078350	2699.44	-1.09	8.24975E-23	2.95396E-21	4414.09	3242.65	3556.12	2077.29	1431.44	1475.06
Cd109	ENSMUSG00000046186	2310.08	0.91	8.41628E-23	3.00734E-21	1397.85	1644.88	1697.82	3072.15	3030.66	3017.13
Myo18a	ENSMUSG00000000631	4343.9	-0.96	1.17102E-22	4.17565E-21	6471.44	5211.18	5688.11	3181.91	2617.48	2893.29
Ccnd2	ENSMUSG00000000184	1331.26	1.15	1.32307E-22	4.70809E-21	808.66	815.27	775.42	1468.93	1963.11	2156.18
Klf13	ENSMUSG00000052040	1462.94	0.98	1.48064E-22	5.25794E-21	985.53	946.37	1009.4	2125.17	1780.64	1930.56
AI838599	ENSMUSG00000085180	66.22	-2.73	1.73647E-22	6.15377E-21	99.09	127	131.77	15.18	11.54	12.72
Nrbp2	ENSMUSG00000075590	638.01	-1.1	1.81514E-22	6.41933E-21	921.6	879.8	830.33	383	412.13	401.21
Anxa5	ENSMUSG00000027712	9607.99	0.79	1.83247E-22	6.46733E-21	7415.41	6785.39	7008.35	13320.8	11505	11613
Shb	ENSMUSG00000044813	2138.42	0.91	2.29371E-22	8.07864E-21	1751.57	1396	1370.08	2988.08	2638.46	2686.32
Dcn	ENSMUSG00000019929	6659.16	-0.85	2.70904E-22	9.52201E-21	7694.56	8619.75	9360.8	4901.89	4672.88	4705.09
Inhba	ENSMUSG00000041324	377.86	1.37	2.77235E-22	9.72468E-21	201.37	222.25	188.36	475.24	590.4	589.52
Orai2	ENSMUSG00000039747	1111.84	-1.02	3.16956E-22	1.10954E-20	1624.79	1389.85	1498.47	822.04	696.32	639.56
Tpm4	ENSMUSG00000031799	10270.1	0.78	3.2419E-22	1.13256E-20	6772.96	7913.04	7720.42	12816.4	13052.8	13345.1
Frmd6	ENSMUSG00000048285	1501.62	0.91	3.27126E-22	1.1405E-20	969.54	1038.55	1081.2	1912.65	2076.37	1931.4
Dchs2	ENSMUSG00000102692	635.82	1.19	3.73425E-22	1.29929E-20	361.18	373.84	389.4	727.46	990.99	972.06
Epb41l4a	ENSMUSG00000024376	3422.72	0.85	3.91636E-22	1.35991E-20	2484.59	2409.96	2371.03	4063.5	4600.52	4606.7
Foxo6	ENSMUSG00000052135	1661.28	-0.96	4.10801E-22	1.42359E-20	2549.58	2090.41	2058.5	1352.17	1029.8	887.24
Mafk	ENSMUSG00000018143	1720.32	1.19	4.51598E-22	1.56182E-20	1190.09	985.29	926.62	2090.14	2359.51	2770.3
Fbn1	ENSMUSG00000027204	648.86	1.09	5.19386E-22	1.79266E-20	441.09	407.64	391.09	858.24	897.66	897.42
Dgkz	ENSMUSG00000040479	2621.5	-0.94	6.1343E-22	2.1107E-20	4010.29	3199.63	3242.74	1764.35	1714.58	1797.38
Acot2	ENSMUSG00000021226	358.96	1.31	6.13981E-22	2.1107E-20	177.93	221.23	202.72	503.27	515.95	532.68
Sytl2	ENSMUSG00000030616	48.26	3.09	7.08216E-22	2.4298E-20	4.26	8.19	5.07	84.07	104.87	83.13
Serpinf1	ENSMUSG00000000753	365.17	-1.4	7.13494E-22	2.44304E-20	595.58	484.45	531.31	233.53	164.64	181.52
Sav1	ENSMUSG00000021067	1974.25	0.84	7.31487E-22	2.49968E-20	1370.15	1433.89	1403.87	2570.05	2446.55	2621.01
2700097O09Rik	ENSMUSG00000062198	475.43	1.25	7.93054E-22	2.70471E-20	242.92	316.48	267.77	670.24	677.44	677.73
Trp53bp1	ENSMUSG00000043909	2781.01	-0.81	8.30855E-22	2.82803E-20	3772.7	3430.08	3515.58	2134.51	1926.41	1906.81
Fgd1	ENSMUSG00000025265	1099.02	-0.94	8.54985E-22	2.90442E-20	1581.1	1403.17	1393.73	783.51	709.95	722.69
Susd1	ENSMUSG00000038578	55.6	2.97	8.64098E-22	2.9296E-20	6.39	3.07	13.51	94.58	100.67	115.36
C1qtnf6	ENSMUSG00000022440	2324.44	-0.9	8.95755E-22	3.03096E-20	3376.36	2778.68	3010.46	1714.14	1627.54	1439.43
Ncam1	ENSMUSG00000039542	2789.96	0.83	9.69513E-22	3.2741E-20	1895.41	2057.64	2050.89	3698.02	3537.17	3500.62
Litaf	ENSMUSG00000022500	3964.43	0.82	1.04315E-21	3.51589E-20	2834.05	2741.81	2986.81	5357.29	4855.35	5011.3
Sat1	ENSMUSG00000025283	1666.27	1.11	1.16086E-21	3.90499E-20	881.11	1084.64	1149.62	2557.21	2205.36	2119.71
Ubald1	ENSMUSG00000039568	1007.31	1.04	1.2114E-21	4.06706E-20	742.61	614.53	624.22	1383.69	1269.94	1408.9
Pgp	ENSMUSG00000043445	2222.21	0.95	1.22597E-21	4.10795E-20	2022.19	1450.28	1238.31	3190.08	2802.05	2630.34
Lactb2	ENSMUSG00000025937	843.52	1.03	1.25835E-21	4.20827E-20	461.33	563.32	578.61	952.82	1225.9	1279.12
Plxnd1	ENSMUSG00000030123	1928.5	-0.97	1.26463E-21	4.22108E-20	2916.09	2322.91	2494.35	1349.83	1189.19	1298.63
Hsd17b12	ENSMUSG00000027195	2866.06	0.9	1.41027E-21	4.69808E-20	1691.91	2116.02	2106.64	3715.54	3803.53	3762.72
Renbp	ENSMUSG00000031387	1638.06	0.95	1.61619E-21	5.37367E-20	1259.34	1028.31	1093.02	2443.94	1979.89	2023.86
Aldh1l2	ENSMUSG00000020256	1730.23	0.89	1.68019E-21	5.57569E-20	1244.43	1189.11	1179.18	2149.69	2207.45	2411.5
Mnt	ENSMUSG00000000282	1201.09	0.96	1.76296E-21	5.83912E-20	896.03	771.23	772.89	1540.16	1608.66	1617.56
Tdp1	ENSMUSG00000021177	758.83	-1.01	1.94281E-21	6.42245E-20	1116.57	1013.97	946.05	537.13	471.9	467.37
Eef2k	ENSMUSG00000035064	819.15	1	2.1664E-21	7.14788E-20	590.25	530.54	520.33	1103.45	1076.99	1093.36
Nipsnap1	ENSMUSG00000034285	885.85	-1.04	2.37335E-21	7.81572E-20	1259.34	1126.63	1223.1	628.21	579.92	497.91
Mt2	ENSMUSG00000031762	264.97	1.6	2.4805E-21	8.153E-20	166.21	118.81	102.21	374.82	412.13	415.63
Sesn3	ENSMUSG00000032009	2729.81	-0.89	3.9278E-21	1.28854E-19	3004.52	3606.24	3975.93	1921.99	1902.29	1967.88
Tst	ENSMUSG00000044986	648.65	-1.06	3.94392E-21	1.29137E-19	1016.42	829.61	821.88	449.55	403.74	370.67
Polk	ENSMUSG00000021668	611.99	1.06	4.30387E-21	1.40656E-19	334.55	397.39	419.81	729.8	859.91	930.5
Actn3	ENSMUSG00000006457	627.57	-1.13	4.77564E-21	1.55778E-19	939.71	778.4	887.76	407.52	397.45	354.56
Sap18	ENSMUSG00000021963	895.01	0.97	5.12511E-21	1.66861E-19	555.09	619.65	616.62	1213.21	1170.32	1195.15
Tnfrsf12a	ENSMUSG00000023905	3059.41	1.01	6.02812E-21	1.95891E-19	2492.05	1873.28	1804.25	3971.26	4027.95	4187.68
Pde4b	ENSMUSG00000028525	953.85	-0.98	7.72267E-21	2.50485E-19	1228.44	1298.7	1288.99	687.76	622.91	596.3
Slco5a1	ENSMUSG00000025938	231.26	1.49	8.79884E-21	2.84854E-19	101.22	112.66	133.46	317.61	368.08	354.56
Mgst1	ENSMUSG00000008540	2362.39	-1.06	9.16979E-21	2.96306E-19	2832.99	3305.12	3480.95	1741	1446.12	1368.18
Vegfd	ENSMUSG00000031380	375.51	1.38	9.27776E-21	2.99234E-19	159.81	225.33	221.31	581.5	540.07	525.05
Dusp16	ENSMUSG00000030203	1346.59	0.93	1.04393E-20	3.35441E-19	867.26	924.86	962.94	1867.11	1646.41	1810.96
Cfap43	ENSMUSG00000044948	1257.75	1.11	1.06736E-20	3.42332E-19	927.99	707.73	743.32	1691.96	1581.4	1894.08
Col6a1	ENSMUSG00000001119	27998	-0.85	1.1079E-20	3.54672E-19	41158.7	33174.2	35333.2	23302.1	18049.7	16970.4
Atxn7l1	ENSMUSG00000020564	936.94	0.97	1.13011E-20	3.61112E-19	601.97	644.23	640.27	1320.64	1182.9	1231.62
Slc4a4	ENSMUSG00000060961	2507.77	0.86	1.25277E-20	3.99562E-19	1495.87	1744.23	1997.68	3204.1	3211.03	3393.74
Gopc	ENSMUSG00000019861	1442.22	0.94	1.36347E-20	4.34067E-19	794.81	1041.62	1056.7	1855.43	1901.24	2003.5
Ahsa1	ENSMUSG00000021037	2990.1	-0.79	1.49522E-20	4.75132E-19	4220.18	3707.64	3551.05	2208.07	2142.44	2111.23
Stox2	ENSMUSG00000038143	521.18	-1.3	1.75798E-20	5.576E-19	598.77	770.21	863.27	328.12	275.8	290.94
Sesn2	ENSMUSG00000028893	1473.81	1.17	1.86577E-20	5.90703E-19	1008.96	824.49	827.79	1705.97	2087.9	2387.75
Id3	ENSMUSG00000007872	5989.06	-0.83	1.8802E-20	5.94176E-19	9619.79	7060.9	6787.89	4642.67	4006.97	3816.16
Pdgfc	ENSMUSG00000028019	216.34	1.51	1.93557E-20	6.10555E-19	108.67	113.69	102.21	296.59	328.23	348.62
Fzd4	ENSMUSG00000049791	1922.83	-0.93	2.09096E-20	6.58366E-19	2202.25	2706.99	2654	1359.17	1328.67	1285.91
Gm1840	ENSMUSG00000043192	581.27	1.09	2.10177E-20	6.60561E-19	402.73	349.26	363.21	853.57	739.31	779.52
Saa3	ENSMUSG00000040026	270.82	-1.49	2.24059E-20	7.02908E-19	486.9	334.92	399.54	156.47	130.04	117.05
Ccdc58	ENSMUSG00000075229	840.8	0.95	2.2515E-20	7.05048E-19	543.37	588.92	569.32	1111.63	1122.08	1109.48
Rnh1	ENSMUSG00000038650	6438.99	0.78	2.3096E-20	7.21928E-19	5537.05	4527.01	4425.3	8833.45	7636.42	7674.72
Ppp1r2	ENSMUSG00000047714	1607.84	0.88	2.3222E-20	7.24552E-19	1072.89	1167.6	1112.45	1913.82	2218.99	2161.27
Htra2	ENSMUSG00000068329	977.64	-1.01	2.43751E-20	7.59154E-19	1583.23	1245.44	1154.68	649.23	616.62	616.66
Gfpt2	ENSMUSG00000020363	695.68	1.08	2.5259E-20	7.85262E-19	440.02	448.6	439.24	996.03	844.18	1005.99
Klf11	ENSMUSG00000020653	330.54	1.27	2.57471E-20	7.98996E-19	181.12	174.12	205.26	429.7	478.19	514.87
Fam50a	ENSMUSG00000001962	1890.18	0.82	2.83534E-20	8.78292E-19	1488.41	1308.94	1316.86	2460.29	2398.31	2368.24
Dhrs7	ENSMUSG00000021094	682.71	1.12	3.08047E-20	9.52512E-19	492.23	365.64	432.48	950.49	964.78	890.63
Tob2	ENSMUSG00000048546	2265.71	0.87	3.17479E-20	9.79919E-19	1724.94	1543.48	1531.41	2954.21	2739.13	3101.1
Zan	ENSMUSG00000079173	62.38	2.61	3.52573E-20	1.08629E-18	18.11	9.22	12.67	114.43	98.58	121.3
Ptges2	ENSMUSG00000026820	988.06	-0.94	3.6825E-20	1.13257E-18	1580.04	1211.64	1182.56	741.47	641.79	570.85
Foxo3	ENSMUSG00000048756	2125.72	0.95	3.90156E-20	1.1978E-18	1529.96	1281.29	1526.35	3003.26	2578.68	2834.76
Klhl21	ENSMUSG00000073700	1684.44	0.93	3.95002E-20	1.21052E-18	1299.83	1114.34	1089.64	2361.04	1987.23	2254.58
Tcf7	ENSMUSG00000000782	736.41	-1.02	5.24319E-20	1.60397E-18	1030.27	965.83	986.59	537.13	445.69	452.95
Rassf5	ENSMUSG00000026430	402.88	1.22	5.49873E-20	1.67916E-18	251.44	249.91	220.46	604.85	513.85	576.79
Agap2	ENSMUSG00000025422	674.61	-1.28	5.56062E-20	1.69505E-18	1055.84	876.72	976.46	498.6	304.11	335.9
Fuca2	ENSMUSG00000019810	1542.31	0.83	5.67697E-20	1.72746E-18	1055.84	1107.17	1139.48	2013.07	1974.65	1963.64
Mmp14	ENSMUSG00000000957	2971.31	-0.84	5.73628E-20	1.74243E-18	4296.89	3550.93	3739.42	2396.07	1972.55	1872.03
Gem	ENSMUSG00000028214	150.65	1.71	5.89174E-20	1.7865E-18	67.12	60.43	71.8	247.55	225.46	231.56
Fgfr2	ENSMUSG00000030849	1291.07	-1.13	6.19841E-20	1.87619E-18	1756.9	1730.91	1876.04	993.69	734.07	654.83
Per1	ENSMUSG00000020893	1739.97	0.93	6.83214E-20	2.06439E-18	1394.65	1121.51	1127.65	2542.03	2037.57	2216.41
Piga	ENSMUSG00000031381	996.05	1.03	7.0004E-20	2.11152E-18	514.6	699.54	704.47	1345.16	1312.94	1399.57
Perp	ENSMUSG00000019851	637.32	1.05	7.51038E-20	2.26139E-18	393.14	419.93	409.67	774.17	922.83	904.21
Lhfpl2	ENSMUSG00000045312	381.52	1.28	8.23093E-20	2.47402E-18	230.13	222.25	201.88	537.13	488.68	609.02
Gabpb2	ENSMUSG00000038766	4876.35	0.76	8.77144E-20	2.63189E-18	3248.5	3791.62	3663.4	5707.59	6375.92	6471.09
Klhl30	ENSMUSG00000026308	154	1.72	9.61845E-20	2.88102E-18	82.04	67.6	57.44	235.87	240.15	240.9
Glipr2	ENSMUSG00000028480	1552.27	0.82	1.07912E-19	3.22669E-18	1056.91	1137.9	1119.21	1896.3	1968.36	2134.98
H2afy2	ENSMUSG00000020086	774.4	-0.98	1.10538E-19	3.29947E-18	1225.25	959.68	952.8	556.98	501.26	450.41
Foxred2	ENSMUSG00000016552	3196.56	0.8	1.14157E-19	3.40161E-18	2502.7	2222.53	2273.89	4229.31	3801.43	4149.51
Nsun2	ENSMUSG00000021595	4458.19	0.73	1.18966E-19	3.53878E-18	3528.71	3407.55	3165.03	5551.12	5610.39	5486.31
Specc1	ENSMUSG00000042331	3991.69	0.76	1.20617E-19	3.58171E-18	2999.19	2935.38	2980.89	5437.86	4828.08	4768.71
Sumf2	ENSMUSG00000025538	1116.25	-0.91	1.22666E-19	3.63628E-18	1629.05	1386.78	1403.02	841.89	718.34	718.44
Abat	ENSMUSG00000057880	654.24	-1	1.2395E-19	3.66803E-18	872.59	874.67	882.7	426.2	451.98	417.33
Adgra3	ENSMUSG00000029090	2998.34	-0.77	1.45728E-19	4.30509E-18	3806.79	3793.67	3782.5	2336.52	2088.95	2181.63
Chst12	ENSMUSG00000036599	1310.56	-0.9	1.48246E-19	4.372E-18	2024.32	1575.23	1597.3	1004.2	859.91	802.42
Flrt3	ENSMUSG00000051379	457.93	1.13	1.49554E-19	4.40304E-18	230.13	294.97	307.47	569.82	660.66	684.52
Sox12	ENSMUSG00000051817	3700.55	-0.78	1.60339E-19	4.71248E-18	5269.63	4459.41	4494.57	3017.27	2500.03	2462.39
Cdh2	ENSMUSG00000024304	4202.9	0.71	1.75641E-19	5.15344E-18	3213.35	3149.44	3160.81	5142.43	5238.11	5313.27
Optn	ENSMUSG00000026672	1581.84	0.81	1.79771E-19	5.26563E-18	1219.92	1127.65	1111.61	2058.61	1997.72	1975.51
Wdr5b	ENSMUSG00000034379	98.9	-2.19	1.89197E-19	5.53234E-18	145.96	179.24	174.85	37.37	35.65	20.36
Arntl	ENSMUSG00000055116	562.72	1.05	2.11842E-19	6.184E-18	369.71	381.01	342.1	806.86	718.34	758.31
Glt8d2	ENSMUSG00000020251	118.69	1.92	2.18569E-19	6.36958E-18	30.9	50.19	52.37	165.81	211.83	201.03
Fkbp4	ENSMUSG00000030357	6197.26	-0.72	2.29595E-19	6.6796E-18	8530.92	7688.74	7127.45	4722.07	4656.1	4458.26
Car6	ENSMUSG00000028972	35.63	3.21	2.36186E-19	6.85976E-18	1.07	3.07	3.38	77.07	50.34	78.88
Tuba1a	ENSMUSG00000072235	6843.89	0.73	2.37945E-19	6.8992E-18	5524.27	5124.12	4840.89	8351.2	8802.55	8420.31
Bach2	ENSMUSG00000040270	233.47	1.42	2.75531E-19	7.96221E-18	109.74	111.64	141.06	315.27	326.14	396.97
Alcam	ENSMUSG00000022636	338.29	-1.26	2.75391E-19	7.96221E-18	412.32	499.81	524.55	198.5	178.27	216.3
Mapk6	ENSMUSG00000042688	4583.99	0.73	2.92549E-19	8.43982E-18	3155.81	3555.03	3515.58	5437.86	5924.99	5914.66
Pif1	ENSMUSG00000041064	613.88	-1.01	2.97097E-19	8.55668E-18	927.99	810.15	756.84	440.21	403.74	344.38
Bcat2	ENSMUSG00000030826	973.83	-0.94	3.16099E-19	9.08878E-18	1523.57	1188.08	1193.54	733.3	612.42	592.06
Alas1	ENSMUSG00000032786	1398.5	0.88	3.16733E-19	9.09182E-18	1109.12	941.25	921.55	1876.45	1719.82	1822.83
Sv2a	ENSMUSG00000038486	3142.85	-0.89	3.3517E-19	9.60504E-18	4472.69	3839.76	4081.52	2588.73	1959.97	1914.44
Wdfy1	ENSMUSG00000073643	808.43	1.04	3.39332E-19	9.70816E-18	440.02	561.27	556.65	1103.45	1135.71	1053.49
Shc4	ENSMUSG00000035109	85.2	2.18	3.67971E-19	1.05101E-17	30.9	29.7	20.27	143.62	133.18	153.53
Itpr1	ENSMUSG00000030102	1907.84	-0.87	3.75361E-19	1.07034E-17	2527.21	2297.3	2607.54	1431.57	1250.02	1333.41
Tinagl1	ENSMUSG00000028776	7270.4	0.84	3.82953E-19	1.09018E-17	6208.28	4994.05	4625.49	9383.43	8997.6	9413.58
Abhd18	ENSMUSG00000037818	262.59	1.42	3.84804E-19	1.09364E-17	105.48	160.8	141.91	339.79	411.08	416.48
Zfp292	ENSMUSG00000039967	2951.47	0.92	4.00717E-19	1.13699E-17	1361.62	2141.62	2364.27	3239.13	4204.12	4398.04
9530026P05Rik	ENSMUSG00000097462	66.05	2.55	4.26812E-19	1.20904E-17	18.11	6.15	18.58	96.92	121.65	134.87
Zfp41	ENSMUSG00000047003	688.82	-0.99	4.47773E-19	1.26634E-17	1029.21	863.41	887.76	475.24	458.27	419.02
Acsl3	ENSMUSG00000032883	3443.16	0.82	4.97243E-19	1.40394E-17	2147.91	2643.48	2573.75	4395.12	4526.06	4372.59
Rpp25	ENSMUSG00000062309	994	0.95	5.47033E-19	1.54199E-17	770.31	664.71	622.53	1435.07	1182.9	1288.45
Slc39a6	ENSMUSG00000024270	3037.57	0.78	5.72949E-19	1.6124E-17	2016.86	2377.19	2217.3	3647.81	3952.44	4013.79
Slc52a2	ENSMUSG00000022560	514.68	-1.12	6.98721E-19	1.96314E-17	816.12	654.47	669.84	330.45	295.73	321.48
Fam132a	ENSMUSG00000023571	637.84	-1.01	7.58404E-19	2.12736E-17	999.38	807.08	789.78	434.37	425.76	370.67
Uaca	ENSMUSG00000034485	2623.25	0.81	7.61665E-19	2.13303E-17	1981.71	1826.17	1874.36	3102.51	3528.78	3425.97
Efna2	ENSMUSG00000003070	553.93	-1.06	8.15681E-19	2.2806E-17	785.22	722.07	760.22	392.34	326.14	337.59
Nudt18	ENSMUSG00000045211	683.84	1.09	8.2905E-19	2.31422E-17	518.87	389.2	402.91	899.11	943.8	949.16
Arid5a	ENSMUSG00000037447	797.97	1.16	8.80101E-19	2.45273E-17	558.29	419.93	478.09	1022.88	1037.14	1271.49
Fgfr3	ENSMUSG00000054252	572.68	-1.09	8.81518E-19	2.45273E-17	910.95	743.58	715.45	342.13	379.62	344.38
Trappc5	ENSMUSG00000040236	1336.49	0.85	9.99271E-19	2.77588E-17	1034.54	952.51	897.06	1867.11	1595.03	1672.7
Plekha6	ENSMUSG00000041757	2465.87	-0.93	1.10937E-18	3.07677E-17	3474.38	3040.88	3290.05	2017.74	1495.41	1476.76
Fam53c	ENSMUSG00000034300	3611.73	0.75	1.36866E-18	3.78979E-17	2722.18	2591.25	2716.51	4611.14	4273.34	4755.99
Col12a1	ENSMUSG00000032332	7329.79	0.68	1.42308E-18	3.93413E-17	5384.7	5709.97	5710.91	9132.38	8839.25	9201.52
Tmeff2	ENSMUSG00000026109	668.9	-1	1.65665E-18	4.57252E-17	912.01	875.7	908.88	489.26	411.08	416.48
Cd82	ENSMUSG00000027215	1658.61	-0.85	1.71493E-18	4.7258E-17	2394.03	1949.07	2127.76	1249.41	1138.86	1092.51
Sdr39u1	ENSMUSG00000022223	257.14	1.31	1.84102E-18	5.06516E-17	156.62	141.34	138.53	391.17	351.3	363.89
Clybl	ENSMUSG00000025545	514.09	1.03	1.92856E-18	5.29754E-17	352.66	339.01	316.76	697.1	686.88	692.15
Unc45b	ENSMUSG00000018845	79.65	-2.26	1.93819E-18	5.3155E-17	131.05	115.74	161.33	28.02	23.07	18.66
Kdelr3	ENSMUSG00000010830	3368.86	0.75	2.11E-18	5.77751E-17	2775.45	2425.33	2409.04	4638	3938.81	4026.51
St6galnac4	ENSMUSG00000079442	765.94	-0.94	2.26767E-18	6.19937E-17	1138.95	973	948.58	585	488.68	461.43
Tes	ENSMUSG00000029552	4241.33	0.69	2.36975E-18	6.46819E-17	3217.61	3202.7	3286.67	5377.14	5224.48	5139.38
Ifi204	ENSMUSG00000073489	1826.86	0.9	2.57826E-18	7.02615E-17	1101.66	1328.4	1346.43	2474.3	2472.77	2237.61
Atg2b	ENSMUSG00000041341	3188.45	0.74	2.89658E-18	7.88118E-17	2433.45	2414.06	2328.8	4193.12	3754.24	4007.01
Tap2	ENSMUSG00000024339	235.6	-1.38	3.00816E-18	8.17184E-17	389.95	327.75	320.98	144.79	130.04	100.09
Dennd2c	ENSMUSG00000007379	561.81	0.99	3.12761E-18	8.48296E-17	350.53	371.79	386.87	737.97	760.29	763.4
Prokr1	ENSMUSG00000049409	139.21	-1.81	3.19401E-18	8.64945E-17	225.87	202.79	234.82	77.07	47.19	47.5
Gm16754	ENSMUSG00000097439	158.59	1.64	3.37353E-18	9.12124E-17	76.71	82.96	60.82	245.21	225.46	260.4
Kcnh2	ENSMUSG00000038319	3795.93	-0.87	3.63559E-18	9.81438E-17	5763.99	4580.26	4621.27	3249.64	2282.96	2277.48
Npepps	ENSMUSG00000001441	7062.86	0.81	3.7329E-18	1.00613E-16	4790.19	5294.14	5255.63	10064.2	8573.94	8399.1
Akr1b3	ENSMUSG00000001642	827.01	1.13	3.79808E-18	1.0221E-16	530.59	509.03	511.88	1412.89	928.07	1069.61
Myrf	ENSMUSG00000036098	22106.3	-0.78	3.96309E-18	1.06484E-16	30227.4	26686.8	27945.5	18832.2	14721.2	14224.7
Adam12	ENSMUSG00000054555	165.24	-1.59	4.01357E-18	1.07673E-16	237.59	237.62	279.59	79.4	85.99	71.25
Gtf2h1	ENSMUSG00000006599	1672.61	0.76	4.25571E-18	1.13991E-16	1185.83	1242.37	1256.89	2057.44	2118.32	2174.84
Elmo1	ENSMUSG00000041112	732.41	0.94	4.29808E-18	1.14947E-16	509.28	484.45	507.66	1041.56	935.41	916.08
D630045J12Rik	ENSMUSG00000063455	733.33	-0.92	4.51049E-18	1.20441E-16	991.92	976.07	930	523.12	497.07	481.79
Cnppd1	ENSMUSG00000033159	1572.83	0.84	4.52831E-18	1.20543E-16	1255.08	1050.84	1093.02	2176.54	1879.22	1982.3
Plxna4	ENSMUSG00000029765	3257.23	-0.96	4.52546E-18	1.20543E-16	4237.23	4087.62	4664.35	2606.25	2020.79	1927.16
Fgfrl1	ENSMUSG00000008090	1179.1	-0.86	4.64828E-18	1.23545E-16	1625.85	1449.26	1515.36	827.88	872.49	783.76
Fam129a	ENSMUSG00000026483	1942.82	0.81	4.72786E-18	1.25467E-16	1457.51	1330.45	1409.78	2315.5	2503.18	2640.52
Smad6	ENSMUSG00000036867	2603.81	-0.78	4.8389E-18	1.28216E-16	3538.3	3348.14	3108.44	2197.56	1762.82	1667.61
Axl	ENSMUSG00000002602	9875.94	0.66	4.89839E-18	1.29593E-16	8057.87	7515.65	7451.81	12255.9	11858.4	12116
Spsb1	ENSMUSG00000039911	1002.25	-0.91	6.05032E-18	1.59823E-16	1430.88	1203.45	1327.84	739.14	652.27	659.92
Pttg1ip	ENSMUSG00000009291	4126.58	0.7	6.29971E-18	1.66156E-16	3328.41	3040.88	3129.56	5394.65	5051.45	4814.51
Zeb2	ENSMUSG00000026872	1430.5	0.85	6.60331E-18	1.73897E-16	782.03	1082.59	1082.89	1591.54	1892.85	2151.09
Dclk1	ENSMUSG00000027797	1945.37	1.01	6.94058E-18	1.82234E-16	874.72	1424.68	1457.08	2441.61	2669.92	2804.23
Cldn15	ENSMUSG00000001739	177.43	-1.73	6.94104E-18	1.82234E-16	316.43	232.5	287.19	109.76	61.87	56.83
Nfxl1	ENSMUSG00000072889	3245.27	0.71	6.97151E-18	1.82755E-16	2206.51	2499.07	2565.31	3855.66	4154.84	4190.22
Mlec	ENSMUSG00000048578	17214	-0.68	7.35237E-18	1.92447E-16	22283.5	20950.2	20925.4	14483.8	12426.8	12214.4
Atxn7l2	ENSMUSG00000048997	853.43	1.01	8.72567E-18	2.28046E-16	685.07	522.35	505.12	1119.8	1134.66	1153.58
Pim2	ENSMUSG00000031155	443.36	1.16	9.01907E-18	2.35357E-16	316.43	266.29	239.05	635.21	556.84	646.35
Eif1	ENSMUSG00000035530	3704.88	0.76	9.36033E-18	2.43893E-16	3043.94	2691.62	2564.46	4678.87	4475.73	4774.65
Arhgef2	ENSMUSG00000028059	4503.21	0.74	9.59677E-18	2.49676E-16	3577.72	3282.59	3264.71	5635.19	5350.32	5908.72
Swap70	ENSMUSG00000031015	957.74	0.85	9.73738E-18	2.52952E-16	685.07	683.15	676.59	1268.09	1207.02	1226.53
Man1a	ENSMUSG00000003746	2295.36	-0.83	1.00191E-17	2.59877E-16	2388.7	3089.02	3271.46	1606.72	1679.97	1736.31
Tg	ENSMUSG00000053469	438.5	1.11	1.05261E-17	2.72617E-16	326.02	243.76	265.23	631.71	606.13	558.13
Nbas	ENSMUSG00000020576	1306.87	-0.82	1.05781E-17	2.73552E-16	1726	1635.66	1674.17	1010.04	894.52	900.81
Arhgef39	ENSMUSG00000051517	498.83	-1.02	1.07727E-17	2.78168E-16	754.33	664.71	614.93	349.13	306.21	303.66
Tuft1	ENSMUSG00000005968	2371.75	0.73	1.08457E-17	2.79635E-16	2013.67	1763.69	1653.05	3165.56	2852.39	2782.17
Dbt	ENSMUSG00000000340	626.27	-0.96	1.10759E-17	2.85142E-16	743.67	843.95	892.83	416.86	422.61	437.68
Sptan1	ENSMUSG00000057738	21141.3	0.7	1.115E-17	2.8662E-16	17304.8	15425.6	15566.7	25281.3	26257.7	27011.7
Dusp14	ENSMUSG00000018648	940.55	0.91	1.33208E-17	3.41913E-16	733.02	659.59	582.83	1240.07	1190.24	1237.56
Adamts5	ENSMUSG00000022894	1101.61	0.88	1.4771E-17	3.78573E-16	648.85	807.08	821.88	1313.63	1527.91	1490.33
Eno2	ENSMUSG00000004267	332.89	1.18	1.53276E-17	3.92255E-16	228	184.36	197.66	521.95	462.46	402.91
Pafah1b3	ENSMUSG00000005447	1792.43	0.85	1.58757E-17	4.05679E-16	1558.73	1189.11	1158.06	2384.39	2250.45	2213.86
F3	ENSMUSG00000028128	693.7	1.02	1.68136E-17	4.29008E-16	405.93	471.14	456.13	783.51	1053.91	991.57
Prelid1	ENSMUSG00000021486	4993.45	0.77	1.72487E-17	4.39458E-16	4452.44	3454.66	3366.91	6649.9	5988.96	6047.83
Serping1	ENSMUSG00000023224	100.47	1.95	1.79817E-17	4.57458E-16	43.68	34.82	33.79	184.49	132.13	173.89
Wnt10a	ENSMUSG00000026167	233.67	-1.46	1.86993E-17	4.75013E-16	421.91	315.46	310.84	121.44	101.72	130.63
Cox19	ENSMUSG00000045438	1271.23	-0.82	1.8791E-17	4.76639E-16	1828.28	1546.56	1556.75	1005.37	891.37	799.03
Atf6b	ENSMUSG00000015461	1981.35	-0.82	2.04189E-17	5.17168E-16	3100.41	2390.5	2249.4	1584.53	1268.89	1294.39
Crip1	ENSMUSG00000006360	6177.61	-0.83	2.07024E-17	5.2358E-16	9659.21	6920.58	7565	5110.91	4048.92	3761.02
Ank3	ENSMUSG00000069601	335.02	1.16	2.12575E-17	5.3683E-16	228	198.7	192.59	478.75	454.07	458.04
Acot9	ENSMUSG00000025287	1908.81	0.75	2.26306E-17	5.70668E-16	1340.31	1455.4	1440.19	2446.28	2410.9	2359.76
Lbp	ENSMUSG00000016024	1345.12	-1.08	2.44641E-17	6.15102E-16	2048.83	1626.44	1877.73	1067.25	687.93	762.55
Tsen2	ENSMUSG00000042389	323.55	-1.22	2.4443E-17	6.15102E-16	541.24	417.88	423.19	227.7	184.57	146.74
Anxa4	ENSMUSG00000029994	2830.51	0.7	2.54021E-17	6.37756E-16	2131.93	2074.02	2208.01	3399.1	3567.58	3602.4
Ctns	ENSMUSG00000005949	866.24	0.89	2.57367E-17	6.45215E-16	600.9	601.21	603.95	1172.34	1047.62	1171.4
Lancl3	ENSMUSG00000047344	264.3	1.35	2.59313E-17	6.49149E-16	114	166.95	145.29	330.45	423.66	405.45
Insig2	ENSMUSG00000003721	1901.25	0.99	2.67883E-17	6.69631E-16	1059.04	1355.03	1365.01	2850.29	2365.8	2412.35
Pdzrn3	ENSMUSG00000035357	1186.08	0.81	2.83212E-17	7.06921E-16	855.54	889.01	832.86	1524.98	1479.68	1534.44
Asic3	ENSMUSG00000038276	987.45	0.95	2.91369E-17	7.26229E-16	726.63	675.98	631.82	1482.95	1123.13	1284.21
Prrg4	ENSMUSG00000027171	126	1.75	3.07096E-17	7.64322E-16	35.16	62.48	59.97	185.66	202.39	210.36
Apbb2	ENSMUSG00000029207	4694.7	0.8	3.0757E-17	7.64397E-16	3042.88	3562.2	3594.98	6409.36	5684.85	5873.94
Gadd45b	ENSMUSG00000015312	1459.63	0.9	3.18956E-17	7.91554E-16	1100.59	985.29	951.12	1783.04	1829.93	2107.83
Cgnl1	ENSMUSG00000032232	848.49	0.93	3.19995E-17	7.92989E-16	626.47	564.34	549.05	1048.57	1111.59	1190.91
Yif1a	ENSMUSG00000024875	963.14	-0.86	3.27515E-17	8.10458E-16	1297.7	1215.74	1239.15	679.59	717.29	629.38
Anxa1	ENSMUSG00000024659	16808.1	0.68	3.35463E-17	8.28936E-16	12761.8	13177.5	12619.6	19915.8	22251.8	20122.4
Areg	ENSMUSG00000029378	42.6	2.85	3.37567E-17	8.32938E-16	7.46	6.15	3.38	70.06	60.82	107.72
Zfp703	ENSMUSG00000085795	649.95	1.05	3.43848E-17	8.47224E-16	429.37	457.82	379.26	963.33	766.58	903.36
Tm7sf2	ENSMUSG00000024799	343.29	1.19	3.57756E-17	8.80233E-16	222.68	181.29	210.33	446.05	498.12	501.3
Malat1	ENSMUSG00000092341	12601.4	0.77	3.68827E-17	9.06178E-16	6677.07	9177.94	11151.5	13647.8	17282.1	17671.9
Arap1	ENSMUSG00000032812	1335.65	-0.86	3.7388E-17	9.17285E-16	1941.22	1572.16	1711.33	1040.4	886.13	862.64
Snx25	ENSMUSG00000038291	1404.74	0.84	3.78509E-17	9.27319E-16	984.46	1061.08	975.61	1997.89	1688.36	1721.04
Trip10	ENSMUSG00000019487	1892.32	0.77	3.87212E-17	9.47295E-16	1627.98	1356.05	1275.47	2522.18	2291.35	2280.87
Thbs1	ENSMUSG00000040152	8579.17	0.68	3.89372E-17	9.49879E-16	6750.58	6302.99	6595.3	10007	11002.7	10816.5
Rictor	ENSMUSG00000050310	2727.16	0.79	3.88905E-17	9.49879E-16	1544.88	2121.14	2161.55	3208.77	3495.22	3831.42
Fam126a	ENSMUSG00000028995	3940.02	-0.73	4.05774E-17	9.88492E-16	4366.14	5074.96	5248.03	2981.07	2960.4	3009.5
Cep126	ENSMUSG00000040729	211.44	1.44	4.23678E-17	1.03065E-15	90.56	128.03	104.74	261.56	337.67	346.07
Pdk2	ENSMUSG00000038967	387.2	-1.11	4.3808E-17	1.06418E-15	614.75	500.84	496.67	277.91	228.61	204.42
Tmem55b	ENSMUSG00000035953	1435.91	0.77	4.6563E-17	1.12951E-15	1168.78	1035.48	1014.47	1946.51	1755.48	1694.75
Rgl1	ENSMUSG00000026482	1938.73	-0.84	4.72086E-17	1.14356E-15	2575.15	2378.21	2558.55	1543.66	1237.43	1339.34
Hadh	ENSMUSG00000027984	2498.69	-0.7	4.92291E-17	1.19083E-15	3318.82	3083.89	2968.22	2017.74	1878.17	1725.29
Flcn	ENSMUSG00000032633	2128.96	0.77	4.96155E-17	1.1985E-15	1706.82	1513.78	1532.26	2858.47	2494.79	2667.66
Zyx	ENSMUSG00000029860	6231.73	0.75	5.42069E-17	1.30757E-15	5378.31	4429.71	4310.43	8135.18	7318.68	7818.07
Sh3pxd2b	ENSMUSG00000040711	3507.14	-0.76	6.78395E-17	1.63413E-15	4507.85	4160.34	4637.32	2815.26	2466.47	2455.61
Fah	ENSMUSG00000030630	546.74	-1	6.9533E-17	1.67258E-15	860.87	678.03	679.97	385.33	347.11	329.11
Tpcn1	ENSMUSG00000032741	1381.87	-0.86	7.16868E-17	1.72198E-15	2011.54	1620.3	1761.17	997.19	923.88	977.15
Slc20a1	ENSMUSG00000027397	1804.28	0.78	7.21345E-17	1.73032E-15	1191.15	1423.65	1305.04	2199.9	2280.86	2425.07
Cpeb4	ENSMUSG00000020300	794.53	0.99	8.53351E-17	2.04413E-15	339.87	561.27	624.22	906.11	1081.18	1254.52
Cacna1g	ENSMUSG00000020866	2726.01	-0.97	9.03071E-17	2.16022E-15	4062.5	3443.39	3477.57	2303.82	1446.12	1622.65
Rgs11	ENSMUSG00000024186	80.23	2.01	9.49795E-17	2.26884E-15	31.96	24.58	27.87	141.29	121.65	134.02
Fasn	ENSMUSG00000025153	16065	0.8	9.97555E-17	2.37802E-15	13361.6	11044	10844.9	19251.4	20255.1	21633.1
Txn2	ENSMUSG00000005354	3977.68	-0.73	9.98264E-17	2.37802E-15	5915.28	4714.44	4499.64	3072.15	2880.7	2783.87
Slc26a11	ENSMUSG00000039908	244.45	-1.32	1.00714E-16	2.39586E-15	382.49	326.72	354.77	161.14	127.94	113.66
Gm12603	ENSMUSG00000085183	39.89	2.77	1.06072E-16	2.51983E-15	2.13	9.22	5.91	57.22	85.99	78.88
Zdhhc9	ENSMUSG00000036985	883.88	0.83	1.08156E-16	2.5658E-15	640.33	623.74	629.29	1118.63	1146.2	1145.1
Pcca	ENSMUSG00000041650	496.75	-1	1.36511E-16	3.23402E-15	698.92	653.45	654.63	360.81	320.89	291.79
Epha4	ENSMUSG00000026235	181.19	1.53	1.38786E-16	3.2834E-15	75.65	109.59	78.56	260.39	251.68	311.3
Cnpy3	ENSMUSG00000023973	1792.77	-0.84	1.48839E-16	3.51641E-15	2819.14	2106.8	2094.82	1303.12	1220.65	1212.11
Camk2d	ENSMUSG00000053819	1156.69	0.88	1.4982E-16	3.53473E-15	658.44	893.11	834.55	1433.9	1519.52	1600.6
Guk1	ENSMUSG00000020444	792.11	-0.94	1.61032E-16	3.79405E-15	1252.95	969.93	948.58	532.46	543.21	505.54
Mylk3	ENSMUSG00000031698	69.21	-2.12	1.65652E-16	3.89758E-15	125.72	111.64	112.34	23.35	20.97	21.21
Asah1	ENSMUSG00000031591	3021.93	0.76	1.69474E-16	3.98207E-15	2004.08	2279.89	2392.15	3970.09	3713.34	3772.05
Ttc22	ENSMUSG00000034919	42.01	-2.65	1.78372E-16	4.18543E-15	72.45	75.79	81.93	3.5	7.34	11.03
Sqstm1	ENSMUSG00000015837	11947.5	0.7	1.81543E-16	4.25403E-15	10356	8720.12	8581.15	15769.4	13692.5	14565.7
P3h4	ENSMUSG00000006931	4013.75	-0.78	1.91701E-16	4.48595E-15	5836.44	4814.81	4822.31	3508.86	2572.39	2527.7
Bace1	ENSMUSG00000032086	1934.41	-0.8	1.92631E-16	4.50161E-15	2651.86	2253.26	2501.11	1442.08	1325.52	1432.65
Crispld2	ENSMUSG00000031825	62.18	2.23	1.93247E-16	4.50989E-15	18.11	13.31	21.12	92.25	106.96	121.3
Nup50	ENSMUSG00000016619	4916.45	0.65	1.93626E-16	4.51261E-15	3778.03	3915.55	3763.07	5921.27	5988.96	6131.8
Mmp15	ENSMUSG00000031790	231.22	-1.33	1.98317E-16	4.6157E-15	396.34	306.24	307.47	126.11	124.79	126.39
Homer1	ENSMUSG00000007617	756.99	1.12	1.99831E-16	4.64465E-15	299.39	556.15	510.19	864.08	1122.08	1190.06
Hebp1	ENSMUSG00000042770	471.22	1.06	2.01866E-16	4.68563E-15	361.18	281.66	275.37	636.38	632.35	640.41
Selenbp2	ENSMUSG00000068877	83.27	1.96	2.03113E-16	4.70824E-15	23.44	34.82	31.25	122.61	137.38	150.14
Suclg2	ENSMUSG00000061838	528.11	-1.03	2.21848E-16	5.13561E-15	774.57	678.03	686.73	314.1	347.11	368.13
Megf8	ENSMUSG00000045039	3658.51	-0.79	2.25361E-16	5.20992E-15	5235.54	4266.86	4574.81	3011.43	2376.29	2486.14
Errfi1	ENSMUSG00000028967	576.66	0.96	2.44369E-16	5.64177E-15	357.99	395.34	398.69	757.82	712.05	838.04
Nlrp2	ENSMUSG00000035177	38.62	2.68	2.64453E-16	6.0973E-15	5.33	7.17	6.76	73.56	74.46	64.46
Zfpm1	ENSMUSG00000049577	1490.45	-0.83	3.18578E-16	7.33539E-15	2322.64	1801.58	1703.73	1153.66	958.49	1002.6
Vgll3	ENSMUSG00000091243	1749.42	0.79	3.34896E-16	7.70082E-15	1047.32	1349.91	1336.29	1923.16	2386.78	2453.06
Uvrag	ENSMUSG00000035354	1449.73	0.9	3.40946E-16	7.82949E-15	1031.34	993.48	1018.69	2236.1	1648.51	1770.24
Ptrh1	ENSMUSG00000053746	272.83	1.29	3.57217E-16	8.19222E-15	176.86	164.9	125.86	363.15	401.64	404.6
Rab3gap2	ENSMUSG00000039318	3062.23	0.7	3.71302E-16	8.5039E-15	2452.63	2215.37	2326.26	3940.9	3608.48	3829.73
Mapkbp1	ENSMUSG00000033902	725.85	-0.92	3.76066E-16	8.60157E-15	1056.91	905.4	911.41	472.91	505.46	503
Dusp10	ENSMUSG00000039384	475.13	1.07	3.83558E-16	8.76131E-15	298.32	297.02	303.24	644.56	566.28	741.35
P3h2	ENSMUSG00000038168	517.48	0.95	4.33945E-16	9.89911E-15	362.25	352.33	340.41	711.11	662.76	676.03
Grin2c	ENSMUSG00000020734	81.2	-2.12	4.34797E-16	9.90544E-15	159.81	113.69	136.84	39.7	16.78	20.36
Gypc	ENSMUSG00000090523	444.64	-1.04	4.56233E-16	1.03801E-14	652.04	574.58	586.21	298.92	260.07	296.03
Ebpl	ENSMUSG00000021928	292.46	-1.19	4.63548E-16	1.05326E-14	444.29	389.2	398.69	164.64	173.03	184.91
Fbxo6	ENSMUSG00000055401	1190.71	0.83	4.75151E-16	1.0782E-14	1032.4	793.76	784.71	1642.92	1445.07	1445.37
Jag2	ENSMUSG00000002799	2497.69	0.74	5.01556E-16	1.13662E-14	2077.59	1837.43	1756.1	3302.18	2892.24	3120.61
Dbi	ENSMUSG00000026385	2835.12	0.69	5.50411E-16	1.24569E-14	2432.38	2077.1	2070.32	3653.65	3434.4	3342.85
Sgk3	ENSMUSG00000025915	357.21	-1.2	5.74591E-16	1.29871E-14	367.57	559.22	566.78	199.67	228.61	221.39
Mfsd11	ENSMUSG00000020818	1100.19	0.81	5.87764E-16	1.32674E-14	835.3	767.13	794.85	1512.14	1310.84	1380.91
Myo1d	ENSMUSG00000035441	4859.49	-0.68	5.89797E-16	1.32959E-14	6409.64	5734.55	5954.18	4067.01	3539.27	3452.27
Ifitm3	ENSMUSG00000025492	1178.93	-0.79	5.9237E-16	1.33365E-14	1707.89	1439.01	1400.49	968	803.28	754.92
Lrrc16a	ENSMUSG00000021338	523.85	-0.95	6.16957E-16	1.38719E-14	672.29	678.03	724.74	353.81	359.69	354.56
Bcar3	ENSMUSG00000028121	548.61	-0.98	6.2701E-16	1.40795E-14	827.84	665.74	716.29	391.17	347.11	343.53
Adamts6	ENSMUSG00000046169	166.6	1.43	6.42202E-16	1.44019E-14	83.1	93.2	82.78	245.21	234.9	260.4
Apobr	ENSMUSG00000042759	178.8	1.43	6.99537E-16	1.56673E-14	88.43	102.42	86.16	228.86	276.85	290.09
Traf6	ENSMUSG00000027164	1372.64	0.76	7.12669E-16	1.59406E-14	919.47	1060.06	1039.81	1682.62	1727.16	1806.72
Slc38a4	ENSMUSG00000022464	99.77	1.86	8.03597E-16	1.79512E-14	35.16	49.16	32.1	136.62	179.32	166.25
Ldlrap1	ENSMUSG00000037295	2243.23	0.76	8.07044E-16	1.80048E-14	1849.59	1570.11	1626.86	3152.72	2579.73	2680.38
Pygb	ENSMUSG00000033059	2666.55	-0.72	8.11948E-16	1.80908E-14	3692.79	3097.21	3274.84	2142.68	1896	1895.78
2810474O19Rik	ENSMUSG00000032712	3072.57	0.86	8.64752E-16	1.92176E-14	1411.7	2379.24	2457.19	3142.21	4306.89	4738.17
Tmem97	ENSMUSG00000037278	1111.45	0.86	8.63642E-16	1.92176E-14	810.79	799.91	740.79	1292.61	1530.01	1494.57
Stbd1	ENSMUSG00000047963	1941.56	0.73	8.81082E-16	1.95553E-14	1581.1	1471.79	1357.41	2455.62	2344.83	2438.64
Cenpm	ENSMUSG00000068101	696.62	-0.97	9.11041E-16	2.01942E-14	1144.27	821.42	848.06	479.91	450.93	435.14
Mex3d	ENSMUSG00000048696	1578	0.74	9.37081E-16	2.07447E-14	1344.58	1135.85	1105.69	2064.45	1936.9	1880.51
Aox1	ENSMUSG00000063558	196.35	-1.36	1.01961E-15	2.25426E-14	307.91	297.02	256.78	98.08	108.01	110.27
Fam114a2	ENSMUSG00000020523	2863.78	0.66	1.09817E-15	2.42484E-14	2323.71	2183.61	2169.15	3667.66	3395.6	3442.94
Raph1	ENSMUSG00000026014	3344.73	0.82	1.10792E-15	2.44324E-14	1695.1	2625.05	2699.61	3811.29	4411.76	4825.54
Gm37090	ENSMUSG00000103183	150.34	1.61	1.17287E-15	2.58317E-14	53.27	90.13	64.2	237.04	209.73	247.68
Vps29	ENSMUSG00000029462	3134	0.67	1.1776E-15	2.59028E-14	2326.91	2451.96	2452.96	4000.45	3769.97	3801.74
Cdk10	ENSMUSG00000033862	487.35	-1.01	1.24206E-15	2.72857E-14	747.93	635.01	594.66	310.6	313.55	322.32
H2-T23	ENSMUSG00000067212	71.6	2.07	1.28362E-15	2.81503E-14	33.03	19.46	19.43	121.44	113.26	122.99
Frat2	ENSMUSG00000047604	130.46	1.59	1.28469E-15	2.81503E-14	52.21	66.57	65.04	211.35	195.05	192.55
Tmem176a	ENSMUSG00000023367	1554.45	-0.74	1.2884E-15	2.81959E-14	2143.65	1859.96	1884.49	1219.05	1112.64	1106.93
Coa3	ENSMUSG00000017188	769.51	-0.83	1.39202E-15	3.04248E-14	1068.63	992.46	929.15	581.5	547.41	497.91
Fkbp9	ENSMUSG00000029781	4212.15	-0.67	1.42742E-15	3.1159E-14	5498.7	4885.48	5225.22	3403.77	3172.23	3087.53
Pdia6	ENSMUSG00000020571	10512.8	-0.6	1.49233E-15	3.25347E-14	13603.5	12364.3	12359.4	8694.5	8119.86	7935.13
Sgcd	ENSMUSG00000020354	75.31	2.03	1.52905E-15	3.32931E-14	29.83	28.68	18.58	110.93	128.99	134.87
Col6a2	ENSMUSG00000020241	16528.4	-0.73	1.63258E-15	3.55025E-14	24413.3	18450.1	20026.6	14181.4	11493.4	10605.3
S100a10	ENSMUSG00000041959	9753.73	0.61	1.66667E-15	3.61981E-14	8594.85	7546.38	7311.59	12213.9	11792.3	11063.4
Trpc1	ENSMUSG00000032839	345.13	1.06	1.77737E-15	3.85536E-14	205.63	221.23	229.75	461.23	481.34	471.61
Hs6st1	ENSMUSG00000045216	2696.25	-0.77	1.7887E-15	3.87506E-14	3861.13	3337.9	3151.52	2334.18	1707.24	1785.51
Mpst	ENSMUSG00000071711	1247.38	-0.92	1.79107E-15	3.87533E-14	1934.83	1524.02	1527.19	1021.71	691.07	785.45
Zfp52	ENSMUSG00000051341	201.82	1.58	2.0195E-15	4.3641E-14	49.01	121.88	109.81	272.07	332.43	325.72
Tars2	ENSMUSG00000028107	1305.52	-0.76	2.18566E-15	4.71724E-14	1849.59	1650	1484.11	978.51	965.83	905.05
Ankle1	ENSMUSG00000046295	227.11	-1.42	2.3451E-15	5.05503E-14	392.08	318.53	301.55	136.62	84.94	128.93
Prpsap2	ENSMUSG00000020528	367.79	-1.04	2.35137E-15	5.0622E-14	503.95	483.43	507.66	245.21	234.9	231.56
Rdh11	ENSMUSG00000066441	1124.62	0.84	2.35728E-15	5.06859E-14	755.39	790.69	819.34	1257.58	1623.34	1501.35
Zfp131	ENSMUSG00000094870	1755.02	0.86	2.3901E-15	5.13276E-14	891.77	1365.27	1344.74	1914.98	2478.01	2535.34
Cdk5rap3	ENSMUSG00000018669	1966.44	-0.74	2.5896E-15	5.55426E-14	2921.42	2270.67	2308.52	1634.74	1392.64	1270.64
Smcr8	ENSMUSG00000049323	2673.49	0.69	2.63123E-15	5.63653E-14	2005.14	2034.08	2076.24	3399.1	3107.21	3419.19
Atxn7	ENSMUSG00000021738	782.46	0.88	2.64041E-15	5.64917E-14	476.25	593.02	546.51	916.62	1070.69	1091.66
Pdia4	ENSMUSG00000025823	7758.79	-0.67	2.6711E-15	5.70775E-14	9895.74	9001.78	9849.87	6384.84	5631.36	5789.12
Rab31	ENSMUSG00000056515	3986.2	0.66	2.67952E-15	5.71864E-14	3088.69	3027.56	3149.83	5227.68	4720.07	4703.4
Mettl21a	ENSMUSG00000025956	578.92	0.91	2.69305E-15	5.74039E-14	387.82	403.54	406.29	777.67	782.31	715.9
Acaa1a	ENSMUSG00000036138	833.4	-0.85	2.69931E-15	5.74662E-14	1227.38	1023.19	1014.47	684.26	559.99	491.12
Rexo2	ENSMUSG00000032026	1086.72	-0.77	2.72124E-15	5.78617E-14	1471.36	1328.4	1338.83	812.7	802.23	766.79
Tbc1d8b	ENSMUSG00000042473	1894.02	0.85	2.80395E-15	5.95468E-14	975.94	1471.79	1484.11	2258.28	2541.98	2632.04
Stat6	ENSMUSG00000002147	2376.93	0.72	2.93945E-15	6.23476E-14	2001.95	1655.12	1763.7	3103.68	2856.58	2880.57
Ypel5	ENSMUSG00000039770	1270.71	0.93	2.9884E-15	6.33078E-14	685.07	947.39	941.82	1773.7	1608.66	1667.61
Phf3	ENSMUSG00000048874	4872.46	0.63	3.04728E-15	6.44757E-14	3576.66	3958.57	3825.58	5806.84	5872.56	6194.57
Als2cl	ENSMUSG00000044037	979.63	0.93	3.0794E-15	6.50755E-14	786.29	678.03	570.16	1203.87	1325.52	1313.9
Zbtb21	ENSMUSG00000046962	769.04	0.96	3.23797E-15	6.83426E-14	486.9	520.3	505.97	858.24	967.92	1274.88
Sdad1	ENSMUSG00000029415	2688.03	0.72	3.27132E-15	6.89619E-14	1978.51	2143.67	1928.42	3125.86	3513.05	3438.7
Asph	ENSMUSG00000028207	3240.7	0.67	3.34684E-15	7.04678E-14	2186.27	2574.86	2620.21	3773.92	4149.59	4139.33
Lipg	ENSMUSG00000053846	672.45	0.86	3.50867E-15	7.37848E-14	485.84	463.97	472.18	840.73	874.59	897.42
Abcc1	ENSMUSG00000023088	4153.06	0.66	3.5894E-15	7.53905E-14	3482.9	3210.9	3042.55	5240.52	4838.57	5102.91
Clcn6	ENSMUSG00000029016	943.39	0.83	3.63423E-15	7.62391E-14	714.91	645.25	668.15	1202.7	1145.15	1284.21
Runx1	ENSMUSG00000022952	1024.54	0.79	3.71562E-15	7.78517E-14	665.9	769.18	774.58	1251.75	1248.97	1436.89
Neurl1a	ENSMUSG00000006435	209.83	1.3	3.78589E-15	7.92276E-14	125.72	119.83	108.12	280.24	296.77	328.26
Bgn	ENSMUSG00000031375	3701.13	-0.81	3.80866E-15	7.96075E-14	4955.33	4468.63	4863.69	3156.22	2343.78	2419.13
Pelp1	ENSMUSG00000018921	3193.07	-0.74	3.85236E-15	8.04233E-14	4732.65	3776.26	3676.07	2587.56	2115.17	2270.69
Ppm1l	ENSMUSG00000027784	1219.47	0.81	3.9933E-15	8.32647E-14	790.55	912.57	928.31	1645.25	1522.67	1517.47
Rsrp1	ENSMUSG00000037266	8029.01	0.67	4.19786E-15	8.73895E-14	5662.78	6453.54	6379.9	10297.7	9642.53	9737.6
Sertad1	ENSMUSG00000008384	655.48	1.01	4.20127E-15	8.73895E-14	519.93	405.59	383.49	883.93	800.14	939.83
Ptprk	ENSMUSG00000019889	2216.61	0.68	4.42426E-15	9.19168E-14	1583.23	1697.12	1778.91	2772.06	2692.99	2775.39
Susd2	ENSMUSG00000006342	179.4	-1.45	4.61209E-15	9.57037E-14	282.34	232.5	283.81	85.24	79.7	112.81
Dnajb9	ENSMUSG00000014905	440.25	1.12	4.70649E-15	9.7545E-14	164.08	298.04	326.89	503.27	659.61	689.61
Telo2	ENSMUSG00000024170	1053.66	-0.82	5.05949E-15	1.04735E-13	1657.81	1238.27	1213.81	804.53	738.26	669.25
Aldh1a7	ENSMUSG00000024747	114.16	-1.63	5.21197E-15	1.07762E-13	161.95	174.12	191.74	49.04	59.77	48.35
Adamts10	ENSMUSG00000024299	632.93	-0.87	5.43237E-15	1.12184E-13	867.26	837.8	779.64	491.59	422.61	398.66
Hspe1	ENSMUSG00000073676	1381.4	-0.76	5.69505E-15	1.17468E-13	1626.92	1877.38	1705.42	970.34	1045.53	1062.82
Tmem132a	ENSMUSG00000024736	3442.44	-0.79	5.76175E-15	1.18702E-13	5274.96	3835.66	4188.79	2833.94	2255.69	2265.6
Tomm40l	ENSMUSG00000005674	313.85	-1.15	6.23115E-15	1.28219E-13	431.5	406.61	473.02	217.19	174.08	180.67
Borcs6	ENSMUSG00000045176	294.74	1.15	6.76826E-15	1.39105E-13	206.69	161.83	175.69	435.54	376.47	412.24
Pisd-ps1	ENSMUSG00000082286	1373.76	-0.82	6.81706E-15	1.39941E-13	1982.77	1676.63	1676.7	1127.97	846.28	932.2
Zfp609	ENSMUSG00000040524	2996.76	0.67	7.47947E-15	1.53356E-13	2357.8	2211.27	2341.47	3789.1	3486.83	3794.1
Syngr2	ENSMUSG00000048277	2473.84	-0.68	7.48902E-15	1.53369E-13	3481.83	2867.79	2920.92	2015.4	1870.83	1686.27
Sdhc	ENSMUSG00000058076	3305.66	-0.68	7.5384E-15	1.54197E-13	4564.31	3853.08	3943.83	2795.41	2357.41	2319.89
Hephl1	ENSMUSG00000031936	46.97	2.38	7.66637E-15	1.56629E-13	7.46	14.34	10.98	87.58	68.16	93.3
Rab3il1	ENSMUSG00000024663	261.4	-1.21	7.76486E-15	1.58453E-13	418.72	336.96	358.99	185.66	133.18	134.87
Ankrd50	ENSMUSG00000044864	4036.95	0.66	7.79872E-15	1.58955E-13	3259.16	3024.49	3156.59	5331.6	4693.85	4755.99
Ddx11	ENSMUSG00000035842	1334.9	-0.72	7.83044E-15	1.59413E-13	1789.93	1687.9	1557.6	1018.21	1019.31	936.44
Fkbp5	ENSMUSG00000024222	2400.88	-0.67	7.88649E-15	1.60365E-13	3112.13	2948.7	2834.76	1821.57	1912.78	1775.33
Sgsh	ENSMUSG00000005043	292.74	-1.2	7.92738E-15	1.61006E-13	429.37	386.13	425.72	213.68	153.11	148.44
Sipa1l2	ENSMUSG00000001995	758.52	0.94	8.0357E-15	1.63014E-13	530.59	475.23	549.05	1137.31	894.52	964.43
Bmp2	ENSMUSG00000027358	626.35	-0.89	8.1479E-15	1.65096E-13	850.22	810.15	806.67	479.91	436.25	374.91
Mthfr	ENSMUSG00000029009	1887.96	0.77	8.36905E-15	1.69377E-13	1598.15	1324.3	1285.61	2352.86	2315.47	2451.36
Cers6	ENSMUSG00000027035	841.09	0.83	8.53245E-15	1.72482E-13	512.47	601.21	666.46	1047.4	1105.3	1113.72
Aldh3a1	ENSMUSG00000019102	321.11	1.1	8.60298E-15	1.73703E-13	196.04	187.43	211.17	386.5	482.39	463.13
Ptprv	ENSMUSG00000097993	87.34	-1.9	8.64538E-15	1.74355E-13	164.08	120.86	141.91	23.35	35.65	38.17
Slc39a13	ENSMUSG00000002105	1642.78	0.77	8.76809E-15	1.76623E-13	1378.67	1160.43	1124.28	2099.48	1963.11	2130.74
Acads	ENSMUSG00000029545	2498.99	-0.7	8.81971E-15	1.77455E-13	3678.94	2862.67	2900.65	2057.44	1803.71	1690.51
RP23-106I21.5	ENSMUSG00000110148	63.76	2.06	9.05346E-15	1.81946E-13	15.98	25.61	20.27	94.58	109.06	117.05
Nes	ENSMUSG00000004891	5766.58	0.69	9.13874E-15	1.83446E-13	5085.31	4110.15	4174.43	7106.46	7145.65	6977.48
Nxph3	ENSMUSG00000046719	82.64	-1.93	9.37809E-15	1.88031E-13	151.29	115.74	138.53	42.04	26.22	22.05
Tmem106c	ENSMUSG00000052369	938.96	-0.83	1.01783E-14	2.03839E-13	1374.41	1113.32	1158.91	671.41	697.37	618.35
Il11ra1	ENSMUSG00000073889	251.54	-1.24	1.02046E-14	2.04127E-13	451.74	307.26	324.36	157.64	134.23	134.02
Adamts14	ENSMUSG00000059901	252.5	-1.2	1.03053E-14	2.05903E-13	403.8	316.48	350.54	152.97	147.86	143.35
Vezf1	ENSMUSG00000018377	2938.27	0.68	1.14432E-14	2.28374E-13	1977.44	2363.88	2342.31	3577.75	3664.06	3704.19
Kdm6b	ENSMUSG00000018476	2964.77	0.73	1.16262E-14	2.31757E-13	2490.98	2149.82	2107.49	4021.47	3309.61	3709.28
Gcdh	ENSMUSG00000003809	719.94	-0.84	1.18846E-14	2.36635E-13	985.53	892.09	913.1	533.63	485.53	509.78
Cntnap5a	ENSMUSG00000070695	141.48	1.45	1.23487E-14	2.45591E-13	75.65	65.55	76.02	213.68	211.83	206.12
Spire1	ENSMUSG00000024533	1434.95	0.76	1.27103E-14	2.52491E-13	991.92	1117.41	1044.03	1639.41	1925.36	1891.54
Gstp1	ENSMUSG00000060803	1027.45	-0.78	1.3158E-14	2.61084E-13	1547.01	1220.86	1191.85	820.87	726.73	657.37
Lrrc58	ENSMUSG00000034158	2120.15	0.77	1.38514E-14	2.74526E-13	1128.29	1660.24	1756.1	2361.04	2816.73	2998.47
Rtn1	ENSMUSG00000021087	220.51	-1.41	1.39238E-14	2.75644E-13	343.07	308.29	326.89	163.47	92.28	89.06
Lman2l	ENSMUSG00000001143	1153.92	-0.77	1.39722E-14	2.75967E-13	1448.99	1435.94	1501.85	918.96	804.33	813.45
Uap1l1	ENSMUSG00000026956	2367.26	0.69	1.3963E-14	2.75967E-13	2117.02	1737.06	1668.25	3236.79	2709.77	2734.67
Dnmt3b	ENSMUSG00000027478	289.44	-1.09	1.52499E-14	3.00859E-13	393.14	387.15	408.83	176.32	184.57	186.61
Ppp1r13b	ENSMUSG00000021285	2026.55	-0.77	1.55424E-14	3.06277E-13	2838.31	2373.09	2547.57	1687.29	1320.28	1392.78
Slc23a2	ENSMUSG00000027340	1577.27	0.73	1.58379E-14	3.11743E-13	1141.08	1163.5	1227.33	2022.41	1836.22	2073.06
Pdk3	ENSMUSG00000035232	2602.13	0.71	1.63719E-14	3.21888E-13	1790.99	2078.12	2012.04	3242.63	3381.96	3107.04
Syde2	ENSMUSG00000036863	566.44	0.9	1.65312E-14	3.24649E-13	402.73	377.93	386.87	681.92	756.09	793.09
Adrb2	ENSMUSG00000045730	83.49	1.83	1.74337E-14	3.41982E-13	35.16	28.68	33.79	124.94	120.6	157.77
Jmjd1c	ENSMUSG00000037876	2008.82	0.67	1.87059E-14	3.6652E-13	1290.24	1575.23	1661.49	2234.93	2564	2727.04
Nsmf	ENSMUSG00000006476	1708.71	-0.77	2.09881E-14	4.10771E-13	2490.98	2016.67	2025.55	1234.23	1213.31	1271.49
Cdkn2b	ENSMUSG00000073802	1206.42	0.75	2.29088E-14	4.47346E-13	1029.21	857.26	837.08	1586.87	1455.56	1472.52
Agrn	ENSMUSG00000041936	3981.65	-0.67	2.36103E-14	4.60521E-13	5488.04	4647.86	4695.6	3213.44	2830.36	3014.58
Bbc3	ENSMUSG00000002083	215.87	1.49	2.36774E-14	4.61307E-13	138.51	77.84	105.59	276.74	311.46	385.09
Dpysl5	ENSMUSG00000029168	784.94	-0.89	2.37853E-14	4.62886E-13	1138.95	912.57	1043.19	602.52	494.97	517.42
Wdr62	ENSMUSG00000037020	1106.23	0.82	2.43587E-14	4.7351E-13	937.58	741.53	741.63	1438.57	1349.64	1428.41
Tsku	ENSMUSG00000049580	886.25	0.87	2.45267E-14	4.76239E-13	696.79	618.62	562.56	1063.75	1175.56	1200.24
Wbscr16	ENSMUSG00000061979	899.28	-0.82	2.49162E-14	4.83256E-13	1327.53	1090.78	1065.99	639.89	652.27	619.2
Pik3cd	ENSMUSG00000039936	863.05	-0.79	2.52342E-14	4.88873E-13	1206.07	1040.6	1065.99	645.72	617.67	602.24
Pald1	ENSMUSG00000020092	1141.75	-0.75	2.5693E-14	4.97202E-13	1590.69	1390.88	1360.79	917.79	789.65	800.72
Chd2	ENSMUSG00000078671	2150.97	0.65	2.58213E-14	4.99125E-13	1615.2	1659.22	1698.66	2521.01	2733.89	2677.84
Lgals1	ENSMUSG00000068220	26630.3	0.68	2.69166E-14	5.19713E-13	25723.8	19302.2	17920	34079.7	32213.1	30542.8
Pip5k1a	ENSMUSG00000028126	3207.72	0.62	2.70887E-14	5.22038E-13	2533.6	2461.18	2554.33	3917.55	3797.24	3982.41
Usp53	ENSMUSG00000039701	899.99	0.84	2.70976E-14	5.22038E-13	491.16	659.59	702.78	910.79	1283.57	1352.07
Asap3	ENSMUSG00000036995	511.51	-0.96	2.7324E-14	5.25811E-13	756.46	616.57	672.37	352.64	319.84	351.16
9930012K11Rik	ENSMUSG00000044551	408.27	-0.99	2.74374E-14	5.27404E-13	679.75	502.89	481.47	294.25	257.97	233.26
Pnkd	ENSMUSG00000026179	1723.44	-0.75	2.84433E-14	5.4613E-13	2440.91	1977.75	2140.43	1373.18	1181.85	1226.53
Tle2	ENSMUSG00000034771	180.82	-1.3	2.93859E-14	5.63601E-13	278.08	265.27	242.42	116.77	93.33	89.06
Hacd1	ENSMUSG00000063275	270.5	1.17	3.82807E-14	7.3338E-13	164.08	190.5	138.53	383	397.45	349.47
Ivd	ENSMUSG00000027332	2348.78	-0.67	3.85413E-14	7.37552E-13	3144.09	2731.57	2847.43	1896.3	1818.4	1654.88
Tgm1	ENSMUSG00000022218	70.09	1.98	3.98775E-14	7.62276E-13	26.64	19.46	27.03	145.96	95.43	106.03
Bpgm	ENSMUSG00000038871	731.38	0.83	3.9987E-14	7.63522E-13	557.22	486.5	533	1001.86	898.71	910.99
Kyat3	ENSMUSG00000040213	175.27	-1.32	4.10596E-14	7.83133E-13	240.79	247.86	271.14	98.08	103.82	89.91
Cyc1	ENSMUSG00000022551	6872.12	-0.62	4.59668E-14	8.7576E-13	10019.3	8008.29	7416.33	5715.76	5198.26	4874.74
5031425E22Rik	ENSMUSG00000073147	744.9	0.81	4.73752E-14	9.01595E-13	536.98	560.24	516.95	930.64	940.66	983.94
Rubcn	ENSMUSG00000035629	3377.25	0.7	4.76744E-14	9.06288E-13	2863.88	2460.15	2451.28	4361.26	3839.19	4287.77
Palm3	ENSMUSG00000047986	720.47	0.93	4.83877E-14	9.18833E-13	555.09	475.23	452.75	854.74	1057.06	927.96
Fth1	ENSMUSG00000024661	25481.2	-0.58	4.99669E-14	9.47775E-13	34126.9	29253.5	29091.8	21071.8	20210	19133.4
Fam21	ENSMUSG00000024104	2882.2	0.63	5.03314E-14	9.53638E-13	2448.36	2185.66	2209.7	3646.64	3439.64	3363.2
Gata6	ENSMUSG00000005836	3718.27	-0.73	5.097E-14	9.64678E-13	4592.02	4631.48	4786.83	3183.08	2665.72	2450.52
Gemin5	ENSMUSG00000037275	2153.03	-0.71	5.20636E-14	9.84294E-13	3005.59	2655.78	2440.29	1575.19	1603.42	1637.92
Slc7a11	ENSMUSG00000027737	261.52	1.3	5.30163E-14	1.00121E-12	99.09	176.16	146.98	269.73	431	446.17
Epdr1	ENSMUSG00000002808	1901.62	-0.66	5.3454E-14	1.00837E-12	2337.56	2340.32	2333.02	1533.16	1439.83	1425.86
Rhbdd1	ENSMUSG00000026142	1282.89	0.73	5.6471E-14	1.06295E-12	903.49	970.95	979.83	1544.83	1519.52	1778.72
Acp6	ENSMUSG00000028093	1116.8	0.73	5.90179E-14	1.10968E-12	920.53	793.76	817.65	1475.94	1361.18	1331.71
Efnb1	ENSMUSG00000031217	1947.81	-0.66	5.95245E-14	1.11798E-12	2708.33	2328.03	2224.9	1598.55	1517.43	1309.66
Smo	ENSMUSG00000001761	4630.79	-0.62	5.97392E-14	1.12079E-12	6228.52	5513.32	5308.84	4057.67	3368.33	3308.07
Sgsm1	ENSMUSG00000042216	180.66	1.35	6.14642E-14	1.1519E-12	115.07	85.01	93.76	237.04	266.36	286.7
Pdcd6ip	ENSMUSG00000032504	7047.32	0.59	6.15477E-14	1.15221E-12	5705.39	5701.77	5448.22	8246.11	8471.17	8711.25
Lonrf1	ENSMUSG00000039633	448.92	0.93	6.32978E-14	1.18369E-12	273.82	327.75	304.93	562.82	595.65	628.53
Synm	ENSMUSG00000030554	197.03	1.23	6.67691E-14	1.24725E-12	105.48	113.69	119.1	253.39	271.61	318.93
Ogdh	ENSMUSG00000020456	6140.74	-0.62	6.89628E-14	1.28683E-12	8135.65	7137.72	7234.72	5191.48	4522.92	4621.97
A930011G23Rik	ENSMUSG00000089809	127	1.5	7.03283E-14	1.31089E-12	55.4	73.74	58.28	191.5	180.37	202.73
Gm9869	ENSMUSG00000052143	42.44	2.33	7.16758E-14	1.33456E-12	9.59	10.24	10.14	66.56	63.97	94.15
Echs1	ENSMUSG00000025465	3112.29	-0.65	7.1858E-14	1.33651E-12	4194.61	3588.83	3733.51	2532.68	2451.79	2172.3
Prdx6	ENSMUSG00000026701	5502.05	-0.58	7.26161E-14	1.34916E-12	6853.93	6617.42	6410.31	4447.67	4471.53	4211.43
Fam129b	ENSMUSG00000026796	7512.86	0.66	7.28999E-14	1.35297E-12	6837.95	5540.97	5308	9285.34	9063.66	9041.21
Gja1	ENSMUSG00000050953	5346.63	-0.84	7.70131E-14	1.42777E-12	5570.08	7338.46	7709.44	4173.27	3664.06	3624.46
Arid2	ENSMUSG00000033237	6641.49	0.63	7.8557E-14	1.45482E-12	4601.6	5343.3	5524.24	8150.36	8087.35	8142.09
Glce	ENSMUSG00000032252	2261.38	0.73	8.07445E-14	1.49373E-12	1431.94	1829.24	1772.99	2837.45	2760.1	2936.55
Asxl2	ENSMUSG00000037486	1739.83	0.67	8.26723E-14	1.52775E-12	1215.66	1377.56	1385.28	2086.63	2109.93	2263.91
Kcnab1	ENSMUSG00000027827	2404.71	-0.83	8.33117E-14	1.53792E-12	2711.53	3136.13	3406.61	1924.33	1691.51	1558.19
Serpinb9b	ENSMUSG00000021403	101.05	1.62	8.34013E-14	1.53792E-12	37.29	50.19	48.15	128.44	157.3	184.91
Gata3	ENSMUSG00000015619	825.83	0.85	8.8127E-14	1.62159E-12	570.01	590.97	565.94	908.45	1099.01	1220.59
Idi1	ENSMUSG00000058258	125.66	1.56	9.51743E-14	1.7494E-12	53.27	52.23	67.57	128.44	219.17	233.26
Elmsan1	ENSMUSG00000042507	1836.45	0.71	9.54716E-14	1.75299E-12	1487.34	1316.11	1373.46	2259.45	2180.19	2402.17
Stk24	ENSMUSG00000063410	2652.92	0.66	1.00827E-13	1.84935E-12	1989.16	2126.26	2064.41	3462.15	3183.77	3091.77
Neat1	ENSMUSG00000092274	5084.34	0.81	1.05123E-13	1.92611E-12	3427.5	3855.12	3546.83	5349.11	7633.28	6694.18
Zfp655	ENSMUSG00000007812	1607.05	0.75	1.08692E-13	1.98938E-12	887.51	1270.02	1326.16	1826.24	2083.71	2248.64
Ccdc86	ENSMUSG00000024732	1566.13	-0.76	1.0985E-13	2.00844E-12	2277.9	1886.59	1802.56	1116.3	1155.64	1157.82
Arfgap3	ENSMUSG00000054277	2420.29	0.66	1.12333E-13	2.05166E-12	2092.51	1816.95	1783.97	3192.42	2770.59	2865.3
Sars	ENSMUSG00000068739	9997.82	0.66	1.12782E-13	2.05768E-12	9099.86	7397.87	7030.31	12156.6	12260	12042.2
Btg2	ENSMUSG00000020423	1244.77	0.82	1.14176E-13	2.08091E-12	897.09	862.38	870.03	1373.18	1562.52	1903.41
Heg1	ENSMUSG00000075254	4414.38	-0.73	1.15374E-13	2.10051E-12	5420.92	5318.72	5855.35	3754.07	3072.61	3064.63
Maged1	ENSMUSG00000025151	15123.9	-0.62	1.20735E-13	2.19348E-12	20683.2	17121.7	17830.5	12949.5	11055.1	11103.2
Aplp1	ENSMUSG00000006651	2637.43	-0.74	1.25804E-13	2.28316E-12	3961.28	2921.05	3154.05	2029.42	1905.44	1853.37
Setd1b	ENSMUSG00000038384	1185.49	-0.7	1.27666E-13	2.31452E-12	1549.14	1474.86	1409.78	899.11	894.52	885.54
Psen2	ENSMUSG00000010609	322.23	-1.04	1.32486E-13	2.39938E-12	491.16	405.59	419.81	206.68	210.78	199.33
Entpd6	ENSMUSG00000033068	388.49	-1.02	1.38176E-13	2.49722E-12	603.04	474.21	501.74	240.54	256.92	254.47
Trp53inp2	ENSMUSG00000038375	2000.31	0.66	1.38179E-13	2.49722E-12	1496.93	1514.81	1612.5	2546.7	2366.85	2464.09
Cars	ENSMUSG00000010755	4560.77	0.67	1.49123E-13	2.69218E-12	3850.47	3414.71	3307.79	5275.55	5767.69	5748.41
Boc	ENSMUSG00000022687	1061.43	-0.77	1.52288E-13	2.74645E-12	1485.21	1313.04	1274.63	922.46	709.95	663.31
1700025G04Rik	ENSMUSG00000032666	2200.91	0.66	1.54539E-13	2.78413E-12	1625.85	1751.4	1729.91	2833.94	2655.24	2609.13
Cnih2	ENSMUSG00000024873	129.99	-1.46	1.57492E-13	2.83437E-12	228	182.31	175.69	65.39	73.41	55.13
Fmod	ENSMUSG00000041559	5026.2	-0.88	1.62322E-13	2.91824E-12	7259.86	5914.81	6620.64	4594.8	2986.62	2780.48
Pdgfrb	ENSMUSG00000024620	869.95	-0.98	1.74138E-13	3.1274E-12	1289.17	1050.84	1174.96	750.81	472.95	480.94
Oxsr1	ENSMUSG00000036737	2390.28	0.68	1.88903E-13	3.38904E-12	1682.32	1973.65	1826.21	2950.71	3018.08	2890.74
Rela	ENSMUSG00000024927	4400.22	0.66	1.93542E-13	3.46865E-12	3911.2	3280.54	3177.7	5695.91	4985.38	5350.59
Zfp579	ENSMUSG00000051550	721.35	-0.79	1.95468E-13	3.49954E-12	1070.76	911.55	815.12	606.02	510.7	413.93
Trappc9	ENSMUSG00000047921	1308.07	-0.75	1.95882E-13	3.50329E-12	1909.26	1498.42	1577.87	1026.39	914.44	922.02
Hid1	ENSMUSG00000034586	1429.75	-0.76	2.06101E-13	3.68224E-12	2056.29	1604.94	1784.82	1102.28	1018.26	1011.93
Mrgprf	ENSMUSG00000031070	41.85	2.47	2.06456E-13	3.68475E-12	9.59	4.1	10.14	110.93	45.09	71.25
Gas2l3	ENSMUSG00000074802	1622.15	0.69	2.25411E-13	4.01889E-12	1023.88	1294.6	1303.35	1759.68	2107.83	2243.55
Eef2kmt	ENSMUSG00000022544	261.19	-1.15	2.29156E-13	4.08144E-12	417.65	340.04	341.25	170.48	133.18	164.56
Fam171b	ENSMUSG00000048388	185.55	1.3	2.61131E-13	4.64614E-12	76.71	109.59	119.1	273.24	245.39	289.24
Plekha7	ENSMUSG00000045659	816.47	-0.77	2.68827E-13	4.77814E-12	1157.06	987.34	982.37	631.71	565.23	575.1
Itga7	ENSMUSG00000025348	119.13	1.5	2.96669E-13	5.26756E-12	78.84	51.21	49.84	188	177.23	169.64
Tyro3	ENSMUSG00000027298	960.88	-0.77	3.06141E-13	5.43014E-12	1370.15	1138.92	1167.35	761.32	648.08	679.43
D2Wsu81e	ENSMUSG00000039660	745.26	-0.81	3.11157E-13	5.51343E-12	1104.85	887.99	895.37	560.48	505.46	517.42
Syce2	ENSMUSG00000003824	546.18	0.86	3.19217E-13	5.65044E-12	402.73	386.13	366.59	671.41	713.1	737.11
Prrx1	ENSMUSG00000026586	1019.37	0.88	3.20789E-13	5.67243E-12	507.15	777.38	809.21	1209.71	1429.34	1383.45
Serpinb2	ENSMUSG00000062345	35.41	2.44	3.26476E-13	5.76708E-12	2.13	10.24	7.6	39.7	67.11	85.67
Tcf25	ENSMUSG00000001472	12019	0.61	3.27546E-13	5.78005E-12	10330.4	9146.19	9055.87	13966.5	14672	14943.1
Lrp2bp	ENSMUSG00000031637	38.37	2.36	3.31349E-13	5.84117E-12	8.52	11.27	5.91	59.55	66.07	78.88
Enc1	ENSMUSG00000041773	3170.9	-0.6	3.49979E-13	6.16328E-12	3776.96	3732.22	3951.44	2553.7	2488.5	2522.62
Nt5dc3	ENSMUSG00000054027	819.43	0.79	3.51247E-13	6.17929E-12	570.01	632.96	573.54	1000.7	999.38	1140.01
Mid1ip1	ENSMUSG00000008035	2039.6	-0.63	3.70957E-13	6.51938E-12	2705.13	2461.18	2358.36	1701.3	1608.66	1402.96
Irf2bp2	ENSMUSG00000051495	1259.47	0.68	3.71604E-13	6.5241E-12	1005.77	980.17	920.71	1618.4	1492.26	1539.52
Fblim1	ENSMUSG00000006219	93.06	1.82	3.73771E-13	6.55546E-12	35.16	46.09	27.87	145.96	113.26	190
B4gat1	ENSMUSG00000047379	1391.17	-0.69	3.75248E-13	6.57466E-12	1907.12	1674.58	1628.55	1151.33	983.65	1001.75
Mrvi1	ENSMUSG00000005611	47.62	2.17	3.76758E-13	6.59441E-12	12.79	13.31	13.51	61.89	98.58	85.67
Alpl	ENSMUSG00000028766	220.39	-1.24	3.80464E-13	6.65251E-12	350.53	273.46	321.82	157.64	111.16	107.72
Phospho1	ENSMUSG00000050860	60.14	1.98	3.85471E-13	6.73323E-12	27.7	15.36	18.58	96.92	95.43	106.88
Cyb5a	ENSMUSG00000024646	1936.2	-0.63	3.88454E-13	6.77846E-12	2528.27	2311.64	2275.58	1555.34	1471.29	1475.06
Adck2	ENSMUSG00000046947	280.33	-1.06	4.17955E-13	7.28587E-12	434.7	354.38	365.75	190.33	182.47	154.38
Map1b	ENSMUSG00000052727	2118.94	0.77	4.35239E-13	7.57949E-12	1435.14	1693.02	1452.86	2286.31	2744.37	3101.95
Daam2	ENSMUSG00000040260	2866.01	0.63	4.45993E-13	7.75892E-12	2441.97	2258.38	2128.61	3974.76	3226.76	3165.57
Nfs1	ENSMUSG00000027618	928.92	-0.76	4.53687E-13	7.88481E-12	1239.1	1095.9	1193.54	711.11	703.66	630.23
Bag2	ENSMUSG00000042215	1568.27	0.65	4.66465E-13	8.09872E-12	1260.41	1236.22	1176.65	1981.54	1862.44	1892.39
Nol4l	ENSMUSG00000061411	1342.7	-0.75	4.70231E-13	8.15588E-12	1731.33	1657.17	1703.73	1139.65	899.76	924.56
Aff2	ENSMUSG00000031189	405	-0.99	4.85938E-13	8.41982E-12	512.47	546.93	570.16	307.1	238.05	255.32
Fam69b	ENSMUSG00000036186	555.9	-0.89	4.89186E-13	8.46759E-12	873.65	673.93	658.01	450.72	335.57	343.53
Il6ra	ENSMUSG00000027947	495.73	0.86	5.01677E-13	8.67509E-12	354.79	350.28	338.72	624.71	628.15	677.73
Sbsn	ENSMUSG00000046056	777.03	0.86	5.07664E-13	8.7698E-12	620.08	530.54	505.12	914.29	1071.74	1020.41
Fam78a	ENSMUSG00000050592	262.62	1.1	5.24965E-13	9.05959E-12	156.62	166.95	168.09	387.67	324.04	372.37
4930523C07Rik	ENSMUSG00000090394	78.6	1.71	5.33967E-13	9.20572E-12	30.9	31.75	36.32	116.77	122.69	133.17
Plxnb3	ENSMUSG00000031385	536.1	0.92	5.85314E-13	1.00747E-11	420.85	331.84	353.92	657.4	725.68	726.93
Alg3	ENSMUSG00000033809	453.68	-0.9	5.8554E-13	1.00747E-11	657.37	567.41	567.63	309.43	329.28	290.94
Ttc7	ENSMUSG00000036918	770.7	-0.83	6.09962E-13	1.04844E-11	1169.85	902.33	924.93	551.14	539.02	536.93
Neu1	ENSMUSG00000007038	1830.32	0.74	6.14347E-13	1.05492E-11	1678.06	1228.03	1279.7	2550.2	2093.15	2152.79
Smpdl3b	ENSMUSG00000028885	1676.23	-0.67	6.33542E-13	1.0868E-11	2274.7	1936.78	2034.85	1390.7	1266.79	1153.58
Atp2b4	ENSMUSG00000026463	1317.44	-0.74	6.38145E-13	1.09361E-11	1603.48	1558.85	1793.27	1046.24	973.17	929.65
Plcb4	ENSMUSG00000039943	712.55	-0.77	6.43987E-13	1.10252E-11	813.99	894.13	979.83	511.44	525.38	550.5
Ptk7	ENSMUSG00000023972	4834.24	-0.69	6.66886E-13	1.14059E-11	6911.46	5524.59	5710.07	4202.46	3235.15	3421.73
Mamdc2	ENSMUSG00000033207	51.61	2.06	6.89384E-13	1.1779E-11	15.98	16.39	16.05	105.09	71.31	84.82
Prkx	ENSMUSG00000035725	964.74	0.81	6.94547E-13	1.18555E-11	528.45	763.04	754.3	1170.01	1211.22	1361.4
Egfl7	ENSMUSG00000026921	211.52	-1.2	7.06447E-13	1.20348E-11	336.68	262.2	299.02	119.1	134.23	117.9
Car9	ENSMUSG00000028463	162.51	1.3	7.06365E-13	1.20348E-11	108.67	95.25	73.49	260.39	210.78	226.48
Cav2	ENSMUSG00000000058	1800.5	0.93	7.29233E-13	1.24107E-11	805.47	1394.97	1317.71	1691.96	2825.12	2767.75
Palld	ENSMUSG00000058056	5608.75	0.58	7.31935E-13	1.24321E-11	4353.36	4434.83	4671.95	6958.17	6608.73	6625.47
Mgea5	ENSMUSG00000025220	5293.77	0.62	7.31231E-13	1.24321E-11	3506.34	4381.57	4392.36	5897.92	6790.15	6794.27
Atp6ap2	ENSMUSG00000031007	2752.81	0.79	7.52423E-13	1.27675E-11	1526.77	2236.87	2159.01	3540.39	3408.18	3645.66
Csrnp1	ENSMUSG00000032515	1064.85	0.85	7.70518E-13	1.30616E-11	860.87	691.34	739.94	1540.16	1164.02	1392.78
Slc38a7	ENSMUSG00000036534	1050.7	0.73	8.2746E-13	1.40131E-11	853.41	779.42	748.39	1342.82	1237.43	1342.74
L2hgdh	ENSMUSG00000020988	352.65	-0.96	8.45667E-13	1.43074E-11	422.98	495.72	480.63	219.52	248.54	248.53
Ergic1	ENSMUSG00000001576	5126.88	-0.57	8.64629E-13	1.46138E-11	6722.88	5997.77	5811.43	4244.49	4026.9	3957.81
Plekha4	ENSMUSG00000040428	155.37	-1.33	8.65546E-13	1.4615E-11	249.31	204.84	225.53	101.59	79.7	71.25
Bckdhb	ENSMUSG00000032263	244	-1.1	8.89963E-13	1.50126E-11	354.79	324.67	328.58	142.46	162.54	150.98
Nek6	ENSMUSG00000026749	2908.29	-0.59	9.01014E-13	1.51841E-11	3779.09	3417.79	3371.14	2384.39	2272.47	2224.89
Pdp2	ENSMUSG00000048371	698.12	0.79	9.69281E-13	1.63186E-11	459.2	539.76	510.19	829.05	930.17	920.32
Evc	ENSMUSG00000029122	2301.71	-0.69	9.86156E-13	1.65865E-11	3349.72	2629.15	2662.45	1808.73	1648.51	1711.71
Vstm5	ENSMUSG00000031937	221.95	1.15	1.0069E-12	1.69189E-11	149.16	128.03	128.39	284.91	328.23	312.99
Actr5	ENSMUSG00000037761	297.26	-1.02	1.01052E-12	1.69631E-11	460.27	397.39	357.3	193.83	185.61	189.15
Oasl2	ENSMUSG00000029561	171.06	-1.24	1.06591E-12	1.78755E-11	246.11	229.42	254.25	93.41	95.43	107.72
Ripk3	ENSMUSG00000022221	3140.71	0.62	1.08113E-12	1.81132E-11	2813.81	2359.78	2353.29	4002.79	3645.18	3669.41
Tmem57	ENSMUSG00000028826	2500.03	0.71	1.09691E-12	1.83596E-11	1606.67	2028.96	1990.92	3204.1	3121.89	3047.67
Nog	ENSMUSG00000048616	43.3	2.16	1.13681E-12	1.9009E-11	10.65	14.34	10.98	66.56	81.8	75.49
2310030G06Rik	ENSMUSG00000032062	369.81	0.95	1.17507E-12	1.96298E-11	234.4	238.64	270.3	513.78	469.8	491.97
Kdm2a	ENSMUSG00000054611	8575.95	0.57	1.19388E-12	1.99246E-11	7025.46	6915.46	6771.84	10664.4	9608.97	10469.6
Phlda3	ENSMUSG00000041801	1704.86	0.75	1.21122E-12	2.01945E-11	1498	1192.18	1158.06	2156.69	2006.11	2218.1
Crebl2	ENSMUSG00000032652	321.45	0.98	1.25599E-12	2.09206E-11	208.82	206.89	223.84	454.23	418.42	416.48
Fam188a	ENSMUSG00000026767	1649.1	0.69	1.28244E-12	2.13405E-11	1088.87	1356.05	1265.34	1870.61	2155.02	2158.73
Gadd45g	ENSMUSG00000021453	589.05	0.98	1.28644E-12	2.13864E-11	471.99	369.74	342.1	711.11	770.77	868.58
Trf	ENSMUSG00000032554	103.22	-1.56	1.34124E-12	2.2276E-11	188.58	137.24	149.51	49.04	44.04	50.89
Phldb2	ENSMUSG00000033149	15671	0.57	1.35719E-12	2.25192E-11	11430	13231.8	12780.9	17940.1	19581.8	19061.3
Lgals2	ENSMUSG00000043501	514.99	-0.85	1.39613E-12	2.31429E-11	793.75	623.74	605.64	381.83	361.79	323.17
Tbc1d16	ENSMUSG00000039976	500.36	-0.9	1.42038E-12	2.35223E-11	691.47	631.94	646.18	364.31	300.97	367.28
Fhl3	ENSMUSG00000032643	568.85	0.81	1.43733E-12	2.37802E-11	454.94	406.61	384.33	778.84	686.88	701.48
Plk1	ENSMUSG00000030867	3025.27	-0.6	1.47212E-12	2.43323E-11	4239.36	3530.45	3333.13	2529.18	2415.09	2104.44
Gm15337	ENSMUSG00000085289	58.1	2.02	1.49617E-12	2.47062E-11	17.05	23.56	15.2	68.89	119.55	104.33
Serpinh1	ENSMUSG00000070436	33678.2	-0.59	1.51764E-12	2.50366E-11	44735.4	39075.6	38905.3	29212.9	24241.1	25898.8
Diaph1	ENSMUSG00000024456	3670.47	0.57	1.56288E-12	2.57584E-11	3053.53	2954.84	2860.95	4538.75	4216.71	4398.04
Loxl3	ENSMUSG00000000693	911.54	-0.75	1.63958E-12	2.69967E-11	1285.98	1082.59	1098.93	737.97	620.81	642.95
B4galt4	ENSMUSG00000022793	1167.98	-0.69	1.66241E-12	2.73464E-11	1406.37	1450.28	1468.91	857.07	949.05	876.21
Atp6v0b	ENSMUSG00000033379	2229.4	0.71	1.67973E-12	2.76049E-11	1893.27	1616.2	1601.52	3037.12	2426.63	2801.68
Ccdc47	ENSMUSG00000078622	3670.8	0.62	1.81322E-12	2.97703E-11	2487.79	3018.35	3047.62	4177.94	4694.9	4598.22
Skil	ENSMUSG00000027660	2443.61	0.68	1.84817E-12	3.03153E-11	1431.94	1976.72	2082.99	2828.11	3029.61	3312.31
Lef1	ENSMUSG00000027985	143.42	-1.33	1.9187E-12	3.14124E-11	208.82	189.48	227.22	82.9	72.36	79.73
Hoxc13	ENSMUSG00000001655	1068.39	-0.76	1.9176E-12	3.14124E-11	1428.75	1313.04	1332.07	924.8	706.8	704.87
Gm6560	ENSMUSG00000104913	191.89	1.23	1.92603E-12	3.15023E-11	141.7	104.47	94.6	280.24	253.78	276.52
Pak3	ENSMUSG00000031284	649.92	0.91	1.93865E-12	3.16728E-11	300.45	487.52	509.34	699.44	959.53	943.22
Pycrl	ENSMUSG00000022571	1854.91	-0.7	1.94013E-12	3.16728E-11	2725.38	2153.91	2104.11	1443.24	1324.47	1378.36
Aloxe3	ENSMUSG00000020892	43.5	2.21	1.97073E-12	3.2142E-11	17.05	12.29	5.91	93.41	57.68	74.64
Pcolce2	ENSMUSG00000015354	773.68	0.82	2.08746E-12	3.40135E-11	592.38	582.78	494.14	921.29	992.04	1059.43
Csrp1	ENSMUSG00000026421	4738.4	0.6	2.11396E-12	3.44127E-11	4036.93	3541.72	3780.81	5960.97	5444.7	5665.28
Thra	ENSMUSG00000058756	2602.6	-0.63	2.14925E-12	3.49212E-11	3465.85	3005.03	3127.87	2259.45	1898.09	1859.3
Snx18	ENSMUSG00000042364	2073.82	0.63	2.14726E-12	3.49212E-11	1567.25	1667.41	1609.12	2419.42	2696.13	2483.6
Cacna1a	ENSMUSG00000034656	229.77	1.14	2.23491E-12	3.62789E-11	135.31	157.73	130.08	336.29	346.06	273.13
Ttll12	ENSMUSG00000016757	5414.65	-0.59	2.25786E-12	3.66169E-11	7470.82	6201.59	6128.19	4608.81	4002.78	4075.71
Bst2	ENSMUSG00000046718	193.91	-1.28	2.31066E-12	3.74379E-11	330.28	257.08	253.41	105.09	91.23	126.39
Rassf3	ENSMUSG00000025795	384.65	-0.91	2.36898E-12	3.83467E-11	501.82	496.74	517.79	277.91	246.44	267.19
Aldh6a1	ENSMUSG00000021238	681.13	-0.91	2.40578E-12	3.89059E-11	679.75	941.25	1038.96	450.72	518.04	458.04
Mvb12b	ENSMUSG00000038740	1598.51	-0.7	2.44837E-12	3.95575E-11	2200.12	1855.87	1920.81	1143.15	1243.72	1227.38
Elk3	ENSMUSG00000008398	2218.5	0.6	2.47861E-12	4.00086E-11	1763.29	1781.1	1751.88	2758.05	2601.75	2654.94
Sema4g	ENSMUSG00000025207	337.35	1.07	2.57596E-12	4.15409E-11	274.88	177.19	200.19	462.4	444.64	464.83
Tmem71	ENSMUSG00000036944	77.4	1.72	2.77685E-12	4.47388E-11	27.7	34.82	32.1	87.58	140.52	141.65
3110082I17Rik	ENSMUSG00000053553	797.32	-0.8	2.92324E-12	4.70533E-11	1250.82	928.96	912.26	585	576.77	530.14
Fabp4	ENSMUSG00000062515	41.08	2.25	3.02705E-12	4.86787E-11	6.39	16.39	7.6	91.08	63.97	61.07
Spidr	ENSMUSG00000041974	1345.08	0.64	3.07703E-12	4.94363E-11	1099.53	1041.62	1022.07	1701.3	1600.27	1605.69
Mmd	ENSMUSG00000003948	624.29	-1.02	3.14133E-12	5.04223E-11	556.16	932.03	1018.69	418.03	384.86	435.99
Igf1r	ENSMUSG00000005533	2323.41	0.64	3.18901E-12	5.11399E-11	1618.39	1847.67	1925.88	2921.52	2750.66	2876.32
Nmnat3	ENSMUSG00000032456	321.29	0.97	3.24889E-12	5.20518E-11	243.98	193.58	211.17	450.72	419.47	408.84
Dck	ENSMUSG00000029366	4341.72	0.63	3.29028E-12	5.26659E-11	2803.15	3601.12	3626.23	5012.82	5531.74	5475.28
Ptpn21	ENSMUSG00000021009	2204.27	0.62	3.34464E-12	5.34863E-11	1792.06	1754.47	1644.6	2565.38	2683.55	2785.56
Hs6st2	ENSMUSG00000062184	3413.52	0.71	3.60112E-12	5.75345E-11	1933.76	2852.42	2792.53	3884.85	4415.95	4601.61
Mfge8	ENSMUSG00000030605	5389.21	0.64	3.60982E-12	5.762E-11	5036.3	3847.96	3950.59	6927.81	6240.64	6331.98
Zswim8	ENSMUSG00000021819	4558.75	0.63	3.66223E-12	5.84024E-11	4067.82	3440.32	3310.32	5687.74	5187.78	5658.5
Mipep	ENSMUSG00000021993	536.15	-0.82	3.67713E-12	5.85857E-11	699.99	704.66	658.85	368.98	402.69	381.7
Pddc1	ENSMUSG00000051007	443.2	-0.89	3.72537E-12	5.92995E-11	613.69	534.64	595.5	332.79	283.14	299.42
Sltm	ENSMUSG00000032212	3065.6	0.66	3.7881E-12	6.02424E-11	2477.13	2393.58	2215.61	3408.44	3968.17	3930.67
Clcf1	ENSMUSG00000040663	1110.23	-0.68	3.86276E-12	6.13729E-11	1567.25	1340.69	1253.51	896.77	803.28	799.87
Hnrnph3	ENSMUSG00000020069	974.27	-0.7	4.07422E-12	6.4673E-11	1191.15	1230.08	1198.61	686.59	774.97	764.25
Arhgap29	ENSMUSG00000039831	8867.82	0.67	4.10373E-12	6.50816E-11	5249.39	7203.27	7639.33	10571	11235.5	11308.5
Atf7ip	ENSMUSG00000030213	1503.19	-0.69	4.16153E-12	6.59375E-11	1875.16	1730.91	1970.65	1213.21	1083.28	1145.95
Plxnb1	ENSMUSG00000053646	2545.56	-0.69	4.18211E-12	6.62026E-11	3595.84	2885.2	3079.72	2231.42	1717.72	1763.46
Ddias	ENSMUSG00000030641	731.78	0.83	4.19342E-12	6.63207E-11	379.29	586.87	554.11	805.69	963.73	1100.99
Wnt11	ENSMUSG00000015957	472.33	0.92	4.24437E-12	6.7065E-11	385.69	282.68	315.91	663.24	571.53	614.96
Aldh2	ENSMUSG00000029455	4297.17	-0.64	4.33414E-12	6.84207E-11	6160.33	4771.79	5005.6	3574.25	3093.58	3177.44
Fam73b	ENSMUSG00000026858	1399.5	-0.75	4.38932E-12	6.92283E-11	2107.43	1583.43	1644.6	1080.1	958.49	1022.96
Htra3	ENSMUSG00000029096	239.71	1.2	4.46156E-12	7.03032E-11	148.1	150.56	130.08	411.02	260.07	338.44
Rars2	ENSMUSG00000028292	549.77	-0.85	4.58057E-12	7.21126E-11	679.75	738.46	711.22	378.33	432.05	358.8
Atrnl1	ENSMUSG00000054843	1795.57	-0.67	4.69916E-12	7.3912E-11	2027.52	2257.36	2345.69	1456.09	1377.95	1308.81
Tnfrsf1a	ENSMUSG00000030341	3530.98	-0.65	4.74799E-12	7.46119E-11	5009.67	3972.91	4144.87	3162.06	2491.64	2404.71
Spp1	ENSMUSG00000029304	429.29	0.89	4.87297E-12	7.65061E-11	271.69	298.04	320.14	590.84	536.92	558.13
Cpox	ENSMUSG00000022742	2670.37	0.68	4.97052E-12	7.79665E-11	1881.55	2110.9	2012.88	2745.2	3496.27	3775.44
Ifi202b	ENSMUSG00000026535	986.56	0.98	5.13277E-12	8.04384E-11	419.78	747.67	766.13	1236.57	1442.97	1306.26
Aldh18a1	ENSMUSG00000025007	8057.39	0.61	5.14103E-12	8.04945E-11	6916.79	6279.43	5966.01	9485.01	9361.49	10335.6
Gla	ENSMUSG00000031266	543.63	0.88	5.2534E-12	8.21793E-11	369.71	400.47	374.2	841.89	651.22	624.29
Clk3	ENSMUSG00000032316	1100.21	0.72	5.34402E-12	8.35209E-11	921.6	780.45	809.21	1471.27	1257.36	1361.4
Lhpp	ENSMUSG00000030946	557.29	-0.84	5.4835E-12	8.56232E-11	835.3	659.59	679.13	393.51	413.18	363.04
Plat	ENSMUSG00000031538	2213.05	0.68	5.65152E-12	8.81668E-11	1929.5	1566.02	1615.88	2687.98	2641.6	2837.31
Egr1	ENSMUSG00000038418	632.97	-0.87	6.09328E-12	9.49724E-11	763.92	766.11	893.68	338.63	456.17	579.34
Man2a2	ENSMUSG00000038886	2276.53	-0.64	6.11919E-12	9.52901E-11	3066.32	2624.02	2717.35	1925.49	1616	1710.02
Spag9	ENSMUSG00000020859	4476.47	0.58	6.23346E-12	9.69819E-11	3073.77	3665.65	3866.12	5201.99	5439.46	5611.84
Arvcf	ENSMUSG00000000325	1063.28	-0.75	6.32236E-12	9.82762E-11	1615.2	1233.15	1213.81	812.7	741.41	763.4
Kdm5b	ENSMUSG00000042207	2361.07	0.74	6.33138E-12	9.83276E-11	1689.78	1753.45	1855.77	3458.65	2656.28	2752.48
Clip2	ENSMUSG00000063146	1017.12	-0.74	6.33927E-12	9.83614E-11	1506.52	1193.2	1169.04	764.83	727.78	741.35
Wbscr22	ENSMUSG00000005378	1339.72	-0.66	6.67094E-12	1.03322E-10	1925.24	1558.85	1512.83	1088.27	1005.68	947.47
Hrh1	ENSMUSG00000053004	115.39	1.4	6.83241E-12	1.05727E-10	63.93	62.48	54.9	166.98	162.54	181.52
Baz1a	ENSMUSG00000035021	2233.2	0.61	6.87572E-12	1.06302E-10	1741.98	1831.29	1692.75	2565.38	2733.89	2833.91
Gm16286	ENSMUSG00000024571	3058.67	0.63	6.89816E-12	1.06553E-10	2660.39	2325.98	2253.62	3694.52	3562.34	3855.17
Mns1	ENSMUSG00000032221	278.34	-1	7.05758E-12	1.08918E-10	371.84	365.64	381.8	159.97	194	196.79
Tle4	ENSMUSG00000024642	582.77	-0.79	7.45585E-12	1.14962E-10	701.05	755.87	767.82	439.05	429.96	402.91
Nt5dc2	ENSMUSG00000071547	3141.63	0.65	7.51791E-12	1.15815E-10	2803.15	2274.77	2306.83	3917.55	3621.06	3926.42
Rraga	ENSMUSG00000070934	2638.8	0.59	7.6109E-12	1.17143E-10	2008.34	2183.61	2117.62	3248.47	3157.55	3117.22
Pfkfb3	ENSMUSG00000026773	2562.25	0.57	7.67781E-12	1.18067E-10	2124.47	2075.05	2018.8	3216.94	3003.39	2934.85
Nr4a1	ENSMUSG00000023034	283.28	1.04	8.05764E-12	1.23797E-10	196.04	173.09	174.85	340.96	379.62	435.14
Wdsub1	ENSMUSG00000026988	648.79	-0.81	8.31465E-12	1.27632E-10	900.29	753.82	847.22	513.78	464.56	413.08
Aaas	ENSMUSG00000036678	3835.33	-0.62	8.54179E-12	1.30885E-10	5361.26	4344.7	4429.53	3220.44	2747.52	2908.56
Calm3	ENSMUSG00000019370	7717.01	-0.54	8.85856E-12	1.35619E-10	10271.8	8758.02	8762.76	6758.5	5966.94	5784.03
Mvp	ENSMUSG00000030681	1223.6	-0.7	8.92777E-12	1.36557E-10	1779.27	1370.39	1461.3	982.01	920.73	827.87
Tmc6	ENSMUSG00000025572	1038.7	-0.68	9.01612E-12	1.37786E-10	1479.89	1207.54	1209.59	862.91	766.58	705.72
Tmem176b	ENSMUSG00000029810	3797.86	-0.6	9.04793E-12	1.38149E-10	5128.99	4222.82	4503.86	3183.08	2928.94	2819.49
Cfap157	ENSMUSG00000038987	79.18	1.61	9.2593E-12	1.41252E-10	38.36	35.85	32.94	117.94	118.5	131.47
Eid1	ENSMUSG00000091337	4281.49	1.66	9.55495E-12	1.45633E-10	1039.86	2120.11	2316.13	5319.92	7964.66	6928.29
Blnk	ENSMUSG00000061132	50.68	2.08	9.7692E-12	1.48766E-10	22.37	9.22	13.51	98.08	60.82	100.09
Sike1	ENSMUSG00000027854	1702.93	0.63	9.88651E-12	1.5042E-10	1222.05	1370.39	1385.28	2122.83	2035.47	2081.54
Zc3hav1l	ENSMUSG00000047749	689.64	-0.83	1.00221E-11	1.52349E-10	694.66	909.5	1030.52	492.76	502.31	508.09
Ccne2	ENSMUSG00000028212	1492.86	0.86	1.03147E-11	1.56658E-10	633.93	1199.35	1169.89	1391.87	2185.43	2376.72
Zbed5	ENSMUSG00000034173	182.21	-1.19	1.05508E-11	1.60103E-10	242.92	256.05	268.61	93.41	127.94	104.33
Tmem8b	ENSMUSG00000078716	205.09	-1.14	1.06079E-11	1.60827E-10	296.19	287.8	272.83	105.09	140.52	128.08
Ezh1	ENSMUSG00000006920	739.79	-0.72	1.12281E-11	1.7008E-10	958.89	905.4	916.48	569.82	567.33	520.81
Mex3a	ENSMUSG00000074480	2450.28	-0.61	1.13145E-11	1.71238E-10	3017.31	2947.67	2990.18	2126.33	1881.32	1738.86
Gabre	ENSMUSG00000031340	1050.51	0.73	1.14261E-11	1.72775E-10	752.2	866.48	740.79	1391.87	1221.7	1330.01
Gbp3	ENSMUSG00000028268	92.31	-1.55	1.1834E-11	1.78787E-10	157.68	123.93	142.75	38.53	40.9	50.05
Suco	ENSMUSG00000040297	1387.53	0.82	1.22874E-11	1.85474E-10	691.47	1153.26	1057.55	1512.14	1932.7	1978.06
Pigyl	ENSMUSG00000010607	532.8	-0.8	1.29374E-11	1.95114E-10	740.48	658.57	652.1	420.36	359.69	365.58
Lsp1	ENSMUSG00000018819	967.92	0.72	1.31031E-11	1.9744E-10	832.1	678.03	696.02	1188.69	1235.33	1177.33
Slc30a4	ENSMUSG00000005802	3820.37	0.87	1.33022E-11	2.00091E-10	1698.3	3105.4	3066.21	4682.37	5154.22	5215.72
Hyal2	ENSMUSG00000010047	832.96	-0.81	1.3348E-11	2.00605E-10	1271.06	987.34	975.61	655.06	510.7	598
Gli2	ENSMUSG00000048402	632.53	-0.88	1.38269E-11	2.0762E-10	970.61	748.7	783.02	524.29	355.5	413.08
Slit3	ENSMUSG00000056427	7345.19	-0.67	1.41455E-11	2.12219E-10	10062	8156.8	9140.33	6569.33	5066.13	5076.61
Creld2	ENSMUSG00000023272	2900.96	-0.59	1.42905E-11	2.14208E-10	3867.52	3364.53	3325.52	2446.28	2159.21	2242.7
Ctsa	ENSMUSG00000017760	5815.92	0.68	1.46119E-11	2.18836E-10	5176.94	4038.46	4334.08	8129.34	6237.5	6979.18
Vcl	ENSMUSG00000021823	5549.32	0.55	1.49844E-11	2.24219E-10	4890.34	4324.21	4367.86	6904.45	6279.44	6529.62
Hibadh	ENSMUSG00000029776	685.94	-0.75	1.57708E-11	2.35781E-10	813.99	887.99	884.38	523.12	520.14	486.03
Tmem43	ENSMUSG00000030095	2445.83	0.6	1.58004E-11	2.3602E-10	2055.22	1933.71	1859.15	2977.57	2799.95	3049.36
Mov10	ENSMUSG00000002227	1573.66	-0.66	1.62743E-11	2.42677E-10	2254.46	1766.76	1845.64	1313.63	1140.95	1120.5
Mesdc2	ENSMUSG00000038503	1221.06	-0.65	1.64898E-11	2.45678E-10	1498	1471.79	1514.52	903.78	1007.77	930.5
Kirrel	ENSMUSG00000041734	6215.27	-0.59	1.67317E-11	2.49067E-10	7821.34	7317.98	7469.55	5547.62	4502.99	4632.15
Ift122	ENSMUSG00000030323	720.67	-0.78	1.73026E-11	2.57343E-10	1038.8	821.42	902.12	555.81	491.83	514.02
Olfml2b	ENSMUSG00000038463	2486.53	-0.72	1.83318E-11	2.72414E-10	3563.87	2823.75	3033.26	2230.26	1587.69	1680.33
Ulk1	ENSMUSG00000029512	4593.46	0.63	1.8389E-11	2.73029E-10	4116.83	3383.99	3436.18	5925.94	5076.62	5621.17
Mgat4b	ENSMUSG00000036620	2307.91	-0.6	1.90416E-11	2.82475E-10	3232.52	2601.49	2635.42	1980.37	1755.48	1642.16
Gm15328	ENSMUSG00000086095	66.2	1.8	1.93646E-11	2.87019E-10	14.92	34.82	24.5	74.73	100.67	147.59
Rnf149	ENSMUSG00000048234	1314.41	-0.63	1.97236E-11	2.92089E-10	1575.78	1624.4	1605.75	1057.91	974.22	1048.4
Rnmt	ENSMUSG00000009535	1541.45	0.62	1.99088E-11	2.94578E-10	1130.42	1246.46	1247.6	1886.96	1859.29	1877.97
Fhl1	ENSMUSG00000023092	1230.28	0.64	2.03221E-11	3.00436E-10	957.82	997.58	931.69	1558.84	1451.36	1484.39
Ndel1	ENSMUSG00000018736	2297	0.56	2.10426E-11	3.10821E-10	1930.56	1837.43	1816.92	2808.26	2716.06	2672.75
Ptpn23	ENSMUSG00000036057	3718.42	0.61	2.11437E-11	3.12046E-10	3309.23	2775.61	2793.37	4616.98	4218.8	4596.52
Zer1	ENSMUSG00000039686	1758.88	-0.64	2.1471E-11	3.16605E-10	2457.95	2001.31	2050.89	1484.11	1268.89	1290.15
Asah2	ENSMUSG00000024887	370.41	-0.87	2.21218E-11	3.25923E-10	391.01	487.52	546.51	231.2	264.27	301.97
Pold2	ENSMUSG00000020471	2843.31	-0.66	2.23942E-11	3.29654E-10	4328.85	3235.48	3093.24	2173.04	2201.16	2028.1
Alg11	ENSMUSG00000063362	956.41	0.78	2.24366E-11	3.29996E-10	567.88	775.33	734.88	1230.73	1235.33	1194.3
Gpr137b	ENSMUSG00000021306	364.6	0.87	2.25083E-11	3.30768E-10	242.92	258.1	256.78	441.38	493.92	494.51
Adcyap1r1	ENSMUSG00000029778	59.1	1.79	2.25977E-11	3.31799E-10	20.24	24.58	23.65	109.76	83.89	92.46
Large	ENSMUSG00000004383	1187.32	0.68	2.26836E-11	3.32776E-10	967.41	884.92	898.74	1669.77	1339.15	1363.94
Ezr	ENSMUSG00000052397	21505.3	-0.53	2.27706E-11	3.33768E-10	27752.4	24209.2	25010.3	19156.8	16922.4	15980.5
Epn3	ENSMUSG00000010080	738.67	-0.75	2.34241E-11	3.43056E-10	1094.2	862.38	865.8	596.68	502.31	510.63
Sdf2l1	ENSMUSG00000022769	1171.67	-0.64	2.35873E-11	3.45152E-10	1488.41	1403.17	1422.45	971.5	872.49	871.97
Dnal4	ENSMUSG00000022420	1107.07	-0.7	2.45106E-11	3.58358E-10	1609.87	1276.17	1283.92	887.43	774.97	810.05
Macf1	ENSMUSG00000028649	11555.9	0.5	2.46038E-11	3.59416E-10	9254.35	9489.3	9653.06	12794.2	13758.6	14385.9
Gls2	ENSMUSG00000044005	200.97	1.12	2.4736E-11	3.6104E-10	132.11	119.83	121.63	311.77	242.24	278.22
Rtn4	ENSMUSG00000020458	8596.25	0.65	2.49347E-11	3.63632E-10	5466.74	7280.08	7036.22	10284.9	11082.4	10427.2
St3gal6	ENSMUSG00000022747	265.97	1.13	2.52178E-11	3.6745E-10	127.85	168.99	187.52	425.03	325.09	361.34
Kalrn	ENSMUSG00000061751	1516.78	-0.67	2.61761E-11	3.81092E-10	2016.86	1731.94	1887.03	1245.91	1056.01	1162.91
Mxra7	ENSMUSG00000020814	1973.24	-0.67	2.66405E-11	3.87525E-10	2614.57	2358.75	2378.63	1790.04	1349.64	1347.83
Kifc3	ENSMUSG00000031788	2753.68	-0.63	2.68672E-11	3.90163E-10	3961.28	3090.04	3170.1	2509.33	1937.94	1853.37
Pdxk	ENSMUSG00000032788	959.99	-0.68	2.71872E-11	3.94478E-10	1238.03	1117.41	1202.83	744.98	720.44	736.26
Mme	ENSMUSG00000027820	754.2	0.79	2.75812E-11	3.99858E-10	427.24	600.19	577.76	797.52	1052.87	1069.61
Orc1	ENSMUSG00000028587	845.26	0.7	2.87612E-11	4.16614E-10	643.52	615.55	664.77	1078.93	998.33	1070.46
Gas1	ENSMUSG00000052957	5611.18	-0.76	2.90656E-11	4.2067E-10	7063.82	7217.6	7135.9	5252.2	3761.58	3235.97
Bcl9	ENSMUSG00000038256	1726.86	-0.6	2.94201E-11	4.25443E-10	2163.89	2045.35	2081.3	1467.77	1298.25	1304.57
Zmiz1	ENSMUSG00000007817	6881.88	0.58	2.97408E-11	4.2972E-10	5658.51	5391.44	5552.96	8914.02	7512.68	8261.69
Fam189a2	ENSMUSG00000071604	501.02	-0.91	3.00457E-11	4.33762E-10	739.41	585.85	665.61	421.53	292.58	301.12
2410006H16Rik	ENSMUSG00000086841	1099.97	0.77	3.18406E-11	4.58905E-10	984.46	726.16	758.53	1459.59	1260.5	1410.59
Tpbgl	ENSMUSG00000096606	44.25	-2.02	3.23842E-11	4.66349E-10	87.37	66.57	70.95	21.02	9.44	10.18
Gng2	ENSMUSG00000043004	75.74	1.63	3.25972E-11	4.69024E-10	30.9	36.87	31.25	91.08	122.69	141.65
Sema3f	ENSMUSG00000034684	2859.37	-0.68	3.26384E-11	4.69224E-10	4128.55	3261.08	3364.38	2626.1	1858.25	1917.83
Prdm4	ENSMUSG00000035529	1401.04	0.61	3.27816E-11	4.70891E-10	1111.25	1144.04	1071.06	1696.63	1715.63	1667.61
Slc1a4	ENSMUSG00000020142	1232.24	0.82	3.32064E-11	4.76595E-10	931.19	886.97	806.67	1277.44	1712.48	1778.72
Slc25a39	ENSMUSG00000018677	4444.61	-0.64	3.57083E-11	5.11651E-10	6576.92	4887.53	5036.86	3574.25	3264.51	3327.58
Polr3g	ENSMUSG00000035834	376.96	0.87	3.60836E-11	5.16599E-10	221.61	273.46	283.81	464.73	511.75	506.39
Gm44220	ENSMUSG00000107655	35.09	2.22	3.61683E-11	5.17381E-10	4.26	8.19	11.83	72.4	58.73	55.13
Atg9a	ENSMUSG00000033124	1580.44	0.67	3.64791E-11	5.21394E-10	1426.61	1137.9	1142.01	2083.13	1778.55	1914.44
Rrp9	ENSMUSG00000041506	606.09	-0.89	3.8279E-11	5.46666E-10	967.41	738.46	691.8	374.82	446.73	417.33
Fst	ENSMUSG00000021765	145.16	1.34	3.87071E-11	5.52321E-10	72.45	85.01	74.33	155.3	254.83	229.02
Cdc42bpa	ENSMUSG00000026490	5426.3	0.52	3.95262E-11	5.63543E-10	3986.85	4528.03	4674.49	6096.42	6544.76	6727.26
Slc26a6	ENSMUSG00000023259	103.99	-1.44	4.11365E-11	5.86016E-10	180.06	133.15	154.58	56.05	57.68	42.41
Nrg1	ENSMUSG00000062991	152.32	1.2	4.15367E-11	5.91228E-10	92.69	79.89	93.76	211.35	205.54	230.72
Gsta4	ENSMUSG00000032348	2920.98	-0.59	4.30234E-11	6.11884E-10	4026.27	3307.17	3376.2	2645.95	2243.11	1927.16
Aplp2	ENSMUSG00000031996	6784.09	-0.52	4.34456E-11	6.17379E-10	8169.74	7711.27	8093.77	5380.64	5582.08	5767.07
Fh1	ENSMUSG00000026526	2423.6	-0.56	4.34955E-11	6.17578E-10	3091.89	2823.75	2822.09	2064.45	1950.53	1788.9
Slc25a36	ENSMUSG00000032449	1338.49	0.86	4.3823E-11	6.21716E-10	542.31	1065.18	1109.92	1315.97	1965.21	2032.34
Thrb	ENSMUSG00000021779	213.81	-1.07	4.48169E-11	6.35237E-10	246.11	313.41	313.38	135.45	126.89	147.59
Foxq1	ENSMUSG00000038415	437.31	0.93	4.48498E-11	6.35237E-10	299.39	317.5	285.5	732.13	507.56	481.79
Cdkl5	ENSMUSG00000031292	512.22	0.89	4.5307E-11	6.41185E-10	243.98	401.49	394.47	616.53	680.59	736.26
Flt4	ENSMUSG00000020357	203.61	-1.06	4.96808E-11	7.02506E-10	277.01	280.63	276.21	126.11	135.28	126.39
Idh3b	ENSMUSG00000027406	3829.13	-0.55	5.05176E-11	7.13753E-10	5075.72	4302.7	4415.17	3232.12	3020.17	2928.91
Kdsr	ENSMUSG00000009905	620.58	0.74	5.05808E-11	7.1406E-10	403.8	478.31	486.54	755.48	801.18	798.18
Banf1	ENSMUSG00000024844	4781.27	-0.59	5.09913E-11	7.19266E-10	6816.64	5497.96	5172.85	3890.69	3645.18	3664.32
Sh3rf2	ENSMUSG00000057719	1829.7	-0.58	5.19647E-11	7.32396E-10	2237.41	2214.34	2157.32	1508.63	1488.06	1372.42
Cpt2	ENSMUSG00000028607	951.71	-0.69	5.2887E-11	7.44786E-10	1298.76	1084.64	1169.04	728.63	714.15	715.05
Ubiad1	ENSMUSG00000047719	890.23	-0.66	5.29902E-11	7.4563E-10	1171.98	1063.13	1067.68	721.62	663.81	653.13
Bsn	ENSMUSG00000032589	83.83	1.54	5.32012E-11	7.47987E-10	41.55	31.75	44.77	136.62	118.5	129.78
Arhgap12	ENSMUSG00000041225	1560.44	0.7	5.51483E-11	7.7473E-10	930.12	1266.95	1300.81	1927.83	1945.29	1991.63
Scpep1	ENSMUSG00000000278	6228.12	0.56	5.54414E-11	7.78212E-10	5439.03	4805.59	4965.06	8026.59	6861.46	7270.97
Ppp1r9b	ENSMUSG00000038976	3074.41	-0.57	5.59615E-11	7.84873E-10	4181.82	3498.7	3492.77	2704.33	2291.35	2277.48
Cdca7	ENSMUSG00000055612	1500.12	-0.59	5.63623E-11	7.89851E-10	1920.98	1773.93	1756.1	1222.55	1200.73	1126.44
Ankrd12	ENSMUSG00000034647	1049.77	0.71	5.65464E-11	7.91787E-10	565.74	820.39	876.78	969.17	1438.78	1627.74
Cep131	ENSMUSG00000039781	1224.05	-0.74	5.68636E-11	7.95582E-10	1904.99	1354	1419.92	951.65	831.6	882.15
Cct3	ENSMUSG00000001416	12076	-0.51	5.87181E-11	8.20861E-10	15667.2	13886.2	13422.9	10078.2	10170	9231.21
Rnf157	ENSMUSG00000052949	1071.48	0.66	5.91214E-11	8.2583E-10	864.07	782.5	832.86	1254.08	1329.72	1365.64
Cnn1	ENSMUSG00000001349	40.31	2.05	6.04409E-11	8.43577E-10	12.79	11.27	10.98	58.38	57.68	90.76
Sema3a	ENSMUSG00000028883	425.41	-0.89	6.28554E-11	8.76565E-10	429.37	598.14	626.76	281.41	315.65	301.12
Sppl2b	ENSMUSG00000035206	604.48	-0.78	6.39645E-11	8.91312E-10	887.51	688.27	744.17	458.9	438.34	409.69
Ubac1	ENSMUSG00000036352	1686.1	-0.59	6.41548E-11	8.92518E-10	2270.44	1939.85	1939.4	1404.71	1307.69	1254.52
Grem1	ENSMUSG00000074934	73.15	1.64	6.41099E-11	8.92518E-10	29.83	34.82	30.41	120.27	91.23	132.32
Lrpap1	ENSMUSG00000029103	1859.61	-0.76	6.50614E-11	9.044E-10	2663.58	2139.57	2245.17	1170.01	1456.6	1482.69
Snhg5	ENSMUSG00000097195	705.46	0.73	6.53306E-11	9.0741E-10	498.62	573.56	506.81	853.57	897.66	902.51
Adh7	ENSMUSG00000055301	1276.04	0.81	6.57846E-11	9.1298E-10	771.37	993.48	909.73	1215.55	1894.95	1871.18
Gna13	ENSMUSG00000020611	2758.54	0.63	6.98628E-11	9.68798E-10	1808.04	2283.99	2321.19	3389.76	3349.46	3398.83
Mrpl42	ENSMUSG00000062981	763.18	-0.68	7.12569E-11	9.87335E-10	953.56	940.22	934.22	572.16	585.16	593.76
Abtb2	ENSMUSG00000032724	735.49	0.73	7.33324E-11	1.015E-09	615.82	542.83	505.12	922.46	876.69	950.01
Btbd6	ENSMUSG00000002803	377.51	-0.86	7.33717E-11	1.015E-09	542.31	458.85	477.25	291.92	249.58	245.14
Clcn5	ENSMUSG00000004317	6153.37	0.56	7.40554E-11	1.02364E-09	4372.54	5148.7	5259.01	7414.73	7331.26	7393.96
Bcl10	ENSMUSG00000028191	1648.08	0.59	7.58867E-11	1.04811E-09	1265.73	1306.89	1342.2	1876.45	2082.66	2014.53
Slc25a23	ENSMUSG00000046329	1635.71	-0.74	7.75732E-11	1.07055E-09	2283.22	1929.61	2021.33	1519.14	1019.31	1041.62
Pard3	ENSMUSG00000025812	1755.74	-0.58	7.90153E-11	1.08958E-09	2171.35	2046.37	2116.78	1425.73	1351.74	1422.47
Gm16184	ENSMUSG00000089886	42.76	1.95	8.05858E-11	1.11034E-09	14.92	15.36	11.83	71.23	66.07	77.19
Igsf8	ENSMUSG00000038034	2793.8	-0.65	8.07368E-11	1.11153E-09	4281.97	3114.62	3055.22	2411.25	1914.87	1984.84
Coasy	ENSMUSG00000001755	785.14	-0.72	8.23564E-11	1.13202E-09	1158.13	896.18	923.24	639.89	550.55	542.86
Dusp5	ENSMUSG00000034765	799.99	0.68	8.23478E-11	1.13202E-09	649.91	605.31	591.28	971.5	1009.87	972.06
Hexb	ENSMUSG00000021665	973.3	0.72	8.4927E-11	1.16643E-09	682.94	739.48	770.35	1320.64	1099.01	1227.38
Rxra	ENSMUSG00000015846	2730.64	-0.56	8.91408E-11	1.22332E-09	3641.65	3099.26	3153.21	2407.74	2078.47	2003.5
Slc29a1	ENSMUSG00000023942	2344.94	-0.61	8.94911E-11	1.22662E-09	3274.08	2651.68	2681.87	1954.69	1712.48	1794.84
Gnaq	ENSMUSG00000024639	1959.72	-0.67	8.95237E-11	1.22662E-09	1919.91	2640.41	2620.21	1466.6	1543.64	1567.52
Nsfl1c	ENSMUSG00000027455	1800.95	-0.61	9.30179E-11	1.27349E-09	2410.01	2171.32	2007.82	1373.18	1464.99	1378.36
Adgrb2	ENSMUSG00000028782	493.49	-0.83	9.47838E-11	1.29663E-09	678.68	601.21	634.36	411.02	312.5	323.17
Tollip	ENSMUSG00000025139	2546.91	0.54	9.54425E-11	1.30461E-09	2059.48	2101.68	2053.43	3131.7	2934.18	3001.01
Csgalnact2	ENSMUSG00000042042	1153.08	0.7	9.9396E-11	1.35757E-09	624.34	915.64	1002.64	1192.19	1567.76	1615.86
Sigmar1	ENSMUSG00000036078	1526.25	0.67	1.00687E-10	1.37411E-09	1408.5	1092.83	1082.04	1883.46	1837.27	1853.37
Zbtb1	ENSMUSG00000033454	1442.48	0.73	1.03176E-10	1.40696E-09	791.62	1170.67	1216.35	1739.83	1841.47	1894.93
Letmd1	ENSMUSG00000037353	708.85	-0.73	1.04376E-10	1.4222E-09	959.96	829.61	878.47	534.79	502.31	547.95
Fam195b	ENSMUSG00000061111	1997.73	-0.65	1.06911E-10	1.4556E-09	2883.06	2188.74	2350.76	1684.95	1419.9	1458.94
Pitpnm2	ENSMUSG00000029406	1632.21	-0.68	1.10077E-10	1.49751E-09	2262.98	1925.51	1886.18	1194.53	1174.51	1349.52
Zfp395	ENSMUSG00000034522	3335.52	0.54	1.13208E-10	1.53889E-09	3056.73	2614.81	2593.18	4308.72	3762.63	3677.05
Angptl4	ENSMUSG00000002289	236.28	1.09	1.13322E-10	1.53922E-09	161.95	150.56	129.24	282.58	312.5	380.85
Vapa	ENSMUSG00000024091	4422.78	0.64	1.15163E-10	1.563E-09	2695.55	3779.33	3703.94	5163.45	5535.94	5658.5
Echdc2	ENSMUSG00000028601	857	-0.7	1.17762E-10	1.59702E-09	1305.16	982.22	959.56	672.58	635.49	586.97
Ctnnal1	ENSMUSG00000038816	2664.25	0.6	1.1821E-10	1.60183E-09	2080.79	2167.23	2114.25	3618.62	3022.27	2982.35
Cdc42ep1	ENSMUSG00000049521	8095.38	-0.6	1.22278E-10	1.65565E-09	11686.7	9013.04	9074.45	7347	5631.36	5819.66
Iars	ENSMUSG00000037851	7207.67	0.54	1.2331E-10	1.66832E-09	5847.1	5981.38	5642.49	7877.13	8872.81	9025.09
Sik3	ENSMUSG00000034135	3344.4	0.55	1.23844E-10	1.67422E-09	2895.85	2645.53	2664.98	4250.33	3729.07	3880.62
Ccdc186	ENSMUSG00000035173	3132.09	0.6	1.25711E-10	1.69814E-09	2021.13	2626.07	2693.7	3575.42	3920.98	3955.26
Seh1l	ENSMUSG00000079614	5368.83	0.67	1.26378E-10	1.70581E-09	2959.77	4605.87	4503.86	5802.17	7035.53	7305.74
Fam135a	ENSMUSG00000026153	1062.95	0.77	1.28883E-10	1.73825E-09	560.42	886.97	843.84	1237.73	1399.98	1448.76
Matn2	ENSMUSG00000022324	366.3	-0.86	1.31194E-10	1.76804E-09	486.9	466.02	477.25	283.74	232.8	251.07
Aldh7a1	ENSMUSG00000053644	2390.64	-0.58	1.36014E-10	1.83157E-09	3209.08	2740.78	2726.64	1891.63	1873.98	1901.72
Rev1	ENSMUSG00000026082	1138.72	0.63	1.38399E-10	1.86223E-09	881.11	914.62	875.09	1404.71	1313.98	1442.83
Nufip1	ENSMUSG00000022009	931.6	0.65	1.40823E-10	1.89337E-09	713.84	741.53	705.31	1084.77	1178.71	1165.46
Grhpr	ENSMUSG00000035637	1479.13	0.66	1.48225E-10	1.98977E-09	1455.38	1032.4	1038.12	1931.33	1833.08	1584.48
Fnip2	ENSMUSG00000061175	806.15	0.66	1.49906E-10	2.01078E-09	627.54	621.7	614.09	978.51	972.12	1022.96
Zbtb7b	ENSMUSG00000028042	1746.23	0.58	1.51472E-10	2.03019E-09	1541.68	1337.62	1352.34	2261.78	1987.23	1996.72
Nr3c1	ENSMUSG00000024431	3356.18	0.58	1.53737E-10	2.05895E-09	2278.96	2841.16	2840.67	3884.85	4153.79	4137.63
Xpot	ENSMUSG00000034667	4397.34	0.51	1.5674E-10	2.09754E-09	3462.66	3750.66	3576.4	5025.67	5208.75	5359.92
Adamtsl4	ENSMUSG00000015850	1209.03	-0.66	1.59604E-10	2.1342E-09	1795.25	1367.32	1359.94	983.18	875.64	872.82
Nmrk1	ENSMUSG00000037847	203.18	1.06	1.63103E-10	2.1793E-09	121.46	146.46	117.41	265.06	290.48	278.22
Dctd	ENSMUSG00000031562	614.72	-0.79	1.64538E-10	2.19677E-09	795.88	838.83	712.91	393.51	464.56	482.64
Cep164	ENSMUSG00000043987	1262.6	-0.66	1.66313E-10	2.21876E-09	1737.72	1468.72	1473.13	996.03	900.81	999.21
Nedd9	ENSMUSG00000021365	1347.44	-0.68	1.69598E-10	2.26083E-09	1635.44	1615.18	1751.88	1148.99	914.44	1018.72
Mmgt2	ENSMUSG00000048497	572.43	-0.76	1.71217E-10	2.28064E-09	731.95	709.78	734.88	474.08	391.15	392.73
Eda2r	ENSMUSG00000034457	151.19	1.22	1.71753E-10	2.28602E-09	71.38	88.08	93.76	145.96	243.29	264.65
Cacybp	ENSMUSG00000014226	2529.67	-0.72	1.73161E-10	2.30298E-09	2336.49	3616.48	3393.1	1641.75	2129.85	2060.33
Simc1	ENSMUSG00000043183	661.64	-0.73	1.79177E-10	2.38115E-09	810.79	846	814.28	442.55	502.31	553.89
Acy1	ENSMUSG00000023262	331.08	-0.88	1.89355E-10	2.51446E-09	464.53	412.76	421.5	228.86	217.07	241.74
Cep41	ENSMUSG00000029790	275.87	-0.92	1.91362E-10	2.53916E-09	350.53	362.57	373.35	176.32	198.2	194.24
Fat2	ENSMUSG00000055333	61.91	1.82	1.96774E-10	2.60896E-09	19.18	31.75	16.89	65.39	123.74	114.51
Gmip	ENSMUSG00000036246	1246.63	-0.67	2.04692E-10	2.71185E-09	1789.93	1507.64	1359.94	921.29	950.1	950.86
Llgl1	ENSMUSG00000020536	4251.15	0.6	2.06465E-10	2.73324E-09	3905.88	3187.34	3197.13	5804.51	4527.11	4884.92
Trim7	ENSMUSG00000040350	98.48	1.47	2.19921E-10	2.90914E-09	57.53	45.07	42.23	114.43	159.4	172.19
Uqcrc2	ENSMUSG00000030884	3348.43	-0.54	2.23218E-10	2.95048E-09	4153.06	3893.02	3952.28	2809.42	2831.41	2451.36
Gpsm1	ENSMUSG00000026930	1478.31	-0.66	2.23896E-10	2.95718E-09	2164.96	1660.24	1688.52	1193.36	1050.77	1112.02
Peak1	ENSMUSG00000074305	1832.89	0.61	2.28576E-10	3.01668E-09	1354.17	1486.13	1492.56	2361.04	2070.08	2233.37
Ucp2	ENSMUSG00000033685	8725.51	-0.55	2.29017E-10	3.02019E-09	11815.6	9543.58	10105.8	7700.81	6638.09	6549.13
Avpi1	ENSMUSG00000018821	1684.98	0.64	2.3651E-10	3.11661E-09	1631.18	1207.54	1183.4	2131	2013.45	1943.28
Fkbp10	ENSMUSG00000001555	6459.08	-0.53	2.38347E-10	3.13842E-09	9098.8	7112.11	7086.91	5667.89	5087.1	4701.7
Epha2	ENSMUSG00000006445	4564.09	0.62	2.39396E-10	3.14982E-09	4061.43	3541.72	3250.35	5395.82	5234.97	5900.24
Ldlrad3	ENSMUSG00000048058	1469.09	0.59	2.40674E-10	3.16422E-09	1109.12	1227	1167.35	1787.71	1756.52	1766.85
Foxp4	ENSMUSG00000023991	2648.12	-0.57	2.45371E-10	3.22351E-09	3680.01	2987.62	2950.48	2198.73	2052.25	2019.62
Acvr1b	ENSMUSG00000000532	1723.29	-0.66	2.47675E-10	3.2513E-09	2278.96	1938.83	2174.22	1505.13	1192.34	1250.28
D8Ertd82e	ENSMUSG00000050271	792.63	0.79	2.47962E-10	3.25259E-09	664.83	500.84	572.7	1006.53	921.78	1089.12
Maged2	ENSMUSG00000025268	2128.78	-0.59	2.50262E-10	3.28027E-09	2897.98	2365.92	2490.13	1805.22	1612.86	1600.6
Atp6v1d	ENSMUSG00000021114	1657.49	0.56	2.53531E-10	3.32058E-09	1284.91	1334.54	1365.86	1997.89	1924.31	2037.43
Acsbg1	ENSMUSG00000032281	39.17	1.99	2.54463E-10	3.33025E-09	15.98	8.19	11.83	59.55	63.97	75.49
Gtpbp3	ENSMUSG00000007610	736.62	-0.73	2.55254E-10	3.33807E-09	1131.49	857.26	821.88	614.2	487.63	507.24
Myl9	ENSMUSG00000067818	586.91	0.74	2.55925E-10	3.34431E-09	507.15	402.51	424.03	838.39	704.71	644.65
Igdcc4	ENSMUSG00000032816	229.66	-1.01	2.59283E-10	3.38563E-09	329.22	279.61	320.14	140.12	160.45	148.44
Cluh	ENSMUSG00000020741	3179.27	-0.54	2.62466E-10	3.42459E-09	4116.83	3843.86	3458.98	2543.19	2616.43	2496.32
Gnptab	ENSMUSG00000035311	1973.03	-0.56	2.63244E-10	3.43213E-09	2422.79	2341.34	2333.86	1704.8	1568.81	1466.58
Ralgds	ENSMUSG00000026821	1043.59	-0.72	2.85227E-10	3.71594E-09	1518.24	1145.07	1277.16	843.06	712.05	765.95
Ankmy2	ENSMUSG00000036188	692.49	-0.7	2.88299E-10	3.75311E-09	831.04	855.21	892.83	542.97	540.07	492.82
Dnajb14	ENSMUSG00000074212	1036.56	-0.75	2.90858E-10	3.78358E-09	1002.57	1460.52	1405.56	693.6	854.67	802.42
Il1rn	ENSMUSG00000026981	79.14	1.48	2.94023E-10	3.82186E-09	39.42	37.9	38.86	120.27	128.99	109.42
Ccl20	ENSMUSG00000026166	46.06	2.03	2.95485E-10	3.83796E-09	15.98	11.27	11.83	37.37	100.67	99.24
Tfcp2l1	ENSMUSG00000026380	643.19	0.71	3.01414E-10	3.91203E-09	419.78	484.45	534.69	771.83	817.96	830.41
Brd1	ENSMUSG00000022387	4253.54	0.5	3.11167E-10	4.03253E-09	3570.27	3513.04	3469.96	4904.23	4963.36	5100.37
Ndufaf5	ENSMUSG00000027384	333.99	-0.86	3.12704E-10	4.0494E-09	420.85	428.12	452.75	252.22	228.61	221.39
Acer3	ENSMUSG00000030760	1041.31	0.68	3.182E-10	4.11747E-09	616.89	864.43	839.62	1091.77	1382.15	1453.01
Tmem2	ENSMUSG00000024754	2025.59	-0.6	3.25639E-10	4.21058E-09	2352.48	2463.22	2523.07	1745.67	1492.26	1576.85
Slc1a5	ENSMUSG00000001918	1429.52	-0.61	3.34595E-10	4.32313E-09	1891.14	1616.2	1705.42	1113.96	1145.15	1105.23
Trabd2b	ENSMUSG00000070867	282.32	0.93	3.37836E-10	4.36173E-09	200.3	168.99	205.26	385.33	356.55	377.46
Egfr	ENSMUSG00000020122	2235.71	-0.62	3.40888E-10	4.39783E-09	2412.14	2679.33	3023.97	1855.43	1644.32	1799.08
Apip	ENSMUSG00000010911	453.61	-0.78	3.41438E-10	4.40164E-09	636.06	565.36	538.06	324.61	347.11	310.45
Mtg1	ENSMUSG00000039018	259.06	-0.93	3.53892E-10	4.55877E-09	384.62	322.63	326.89	178.65	176.18	165.4
Dlg4	ENSMUSG00000020886	1028.76	-0.66	3.56457E-10	4.58838E-09	1433.01	1189.11	1211.28	880.43	708.9	749.83
Nrgn	ENSMUSG00000053310	39.36	-2	3.62392E-10	4.66129E-09	79.91	51.21	70.11	14.01	7.34	13.57
Mospd2	ENSMUSG00000061778	1457.6	0.7	3.84102E-10	4.93686E-09	782.03	1199.35	1250.98	1563.52	1972.55	1977.21
Sf3b1	ENSMUSG00000025982	14420.7	0.56	3.85525E-10	4.95145E-09	9709.29	12294.6	12520.8	17116.9	17299.9	17582.8
Inf2	ENSMUSG00000037679	4566.76	-0.55	3.96698E-10	5.09116E-09	6362.77	5096.47	5065.57	3992.28	3417.62	3465.84
Coq3	ENSMUSG00000028247	488.03	-0.75	3.99768E-10	5.12673E-09	638.19	600.19	609.02	346.8	378.57	355.41
Iba57	ENSMUSG00000049287	383.91	0.89	4.21046E-10	5.38758E-09	311.11	239.67	250.03	460.06	506.51	536.08
Strip1	ENSMUSG00000014601	3106.13	0.54	4.27014E-10	5.45988E-09	2902.24	2414.06	2378.63	4005.12	3452.23	3484.5
1600012H06Rik	ENSMUSG00000050088	924.57	-0.7	4.30705E-10	5.50212E-09	942.91	1215.74	1262.8	697.1	725.68	703.18
Tspyl2	ENSMUSG00000041096	1473.01	0.57	4.32887E-10	5.52268E-09	1243.36	1192.18	1125.96	1748.01	1770.16	1758.37
Dis3l2	ENSMUSG00000053333	475.37	-0.75	4.4574E-10	5.68244E-09	653.11	590.97	565.94	378.33	353.4	310.45
Klrg2	ENSMUSG00000071537	72.51	1.55	4.49365E-10	5.72442E-09	45.81	31.75	25.34	131.95	93.33	106.88
Usb1	ENSMUSG00000031792	667.21	-0.68	4.51128E-10	5.74263E-09	887.51	807.08	792.31	528.96	488.68	498.76
Pip4k2a	ENSMUSG00000026737	971.9	-0.62	4.5765E-10	5.82135E-09	1078.22	1207.54	1238.31	749.65	773.92	783.76
Fam83d	ENSMUSG00000027654	1151.28	-0.63	4.69449E-10	5.96703E-09	1571.51	1350.93	1319.4	892.1	950.1	823.62
Map3k2	ENSMUSG00000024383	1899.46	0.73	4.7415E-10	6.02233E-09	952.5	1594.69	1616.73	2160.2	2446.55	2626.1
Mapkapk3	ENSMUSG00000032577	91.57	-1.43	4.91355E-10	6.23627E-09	154.49	117.78	139.37	52.55	37.75	47.5
Ppl	ENSMUSG00000039457	1239.67	0.65	5.0011E-10	6.34271E-09	1073.96	952.51	884.38	1429.23	1589.79	1508.14
Hspb6	ENSMUSG00000036854	600.55	0.76	5.0298E-10	6.37441E-09	507.15	419.93	407.98	726.29	740.36	801.57
Mmp2	ENSMUSG00000031740	2735.95	-0.65	5.04442E-10	6.38824E-09	3787.61	2988.64	3385.5	2454.45	1869.78	1929.71
Nfic	ENSMUSG00000055053	4695.25	-0.52	5.07478E-10	6.42196E-09	6149.68	5388.37	5221.84	4070.51	3606.38	3734.73
Bysl	ENSMUSG00000023988	1511.28	-0.6	5.12654E-10	6.4827E-09	2099.97	1756.52	1682.61	1191.03	1241.63	1095.9
Bccip	ENSMUSG00000030983	973.81	-0.61	5.16007E-10	6.52032E-09	1296.63	1186.03	1091.33	791.68	765.53	711.66
Extl3	ENSMUSG00000021978	2435.77	-0.54	5.17186E-10	6.53043E-09	3159.01	2783.8	2793.37	2127.5	1886.56	1864.39
Bcl6	ENSMUSG00000022508	262.79	0.94	5.28982E-10	6.67447E-09	175.8	167.97	185.83	356.14	313.55	377.46
4933404O12Rik	ENSMUSG00000097908	447.44	-0.76	5.30586E-10	6.68981E-09	576.4	553.07	570.16	342.13	332.43	310.45
Endod1	ENSMUSG00000037419	246.64	-0.95	5.3741E-10	6.77089E-09	345.2	306.24	333.65	157.64	179.32	157.77
H2-K2	ENSMUSG00000067203	47.93	1.87	5.39526E-10	6.79259E-09	23.44	9.22	16.89	70.06	75.5	92.46
Rabgef1	ENSMUSG00000025340	1473.03	0.57	5.7364E-10	7.21154E-09	1194.35	1129.7	1207.9	1725.82	1739.75	1840.64
Dpp7	ENSMUSG00000026958	679.98	0.73	5.89815E-10	7.40947E-09	591.32	468.06	488.23	948.15	761.34	822.78
Tpd52	ENSMUSG00000027506	1408.64	0.6	5.9647E-10	7.48761E-09	957.82	1177.84	1171.58	1638.25	1742.89	1763.46
Slc22a5	ENSMUSG00000018900	311.58	-0.87	6.00089E-10	7.52755E-09	404.86	395.34	411.36	202.01	210.78	245.14
Gm20544	ENSMUSG00000092569	163.47	1.09	6.03764E-10	7.56814E-09	110.81	96.28	99.67	224.19	241.19	208.66
Rbpms	ENSMUSG00000031586	1089.84	0.65	6.0679E-10	7.60054E-09	852.35	806.05	888.61	1461.93	1259.45	1270.64
Tns4	ENSMUSG00000017607	359.55	0.9	6.19166E-10	7.74992E-09	238.66	255.03	251.72	546.47	400.59	464.83
Phex	ENSMUSG00000057457	38.12	2.01	6.20632E-10	7.76264E-09	2.13	14.34	16.05	52.55	68.16	75.49
Eci1	ENSMUSG00000024132	966.92	-0.64	6.28288E-10	7.85268E-09	1396.78	1107.17	1086.26	789.35	756.09	665.86
Mir155hg	ENSMUSG00000097418	54.86	1.8	6.31919E-10	7.88662E-09	8.52	28.68	22.81	87.58	93.33	88.22
Ctsl	ENSMUSG00000021477	8495.18	0.51	6.38978E-10	7.96895E-09	7339.77	6719.84	7049.74	10799.8	9366.73	9695.19
Smim4	ENSMUSG00000058351	315.37	0.86	6.60488E-10	8.23125E-09	256.77	226.35	195.12	442.55	383.81	387.64
Prr9	ENSMUSG00000056270	222.44	0.97	6.73007E-10	8.3812E-09	116.13	151.58	165.56	262.73	314.6	324.02
Pank1	ENSMUSG00000033610	498.05	0.75	6.84127E-10	8.51353E-09	320.7	395.34	370.82	562.82	657.52	681.12
Plpp2	ENSMUSG00000052151	1271.16	0.62	6.9431E-10	8.63401E-09	1189.02	999.63	871.71	1586.87	1503.79	1475.91
Stx11	ENSMUSG00000039232	188.45	1.03	6.99968E-10	8.69181E-09	115.07	119.83	126.7	240.54	275.8	252.77
Cpsf3	ENSMUSG00000054309	1646.79	-0.55	6.99467E-10	8.69181E-09	2053.09	1940.88	1903.07	1355.67	1319.23	1308.81
Stard10	ENSMUSG00000030688	666.69	-0.83	7.06501E-10	8.76662E-09	1029.21	750.75	825.26	622.37	398.5	374.07
Tmem106b	ENSMUSG00000029571	2922.75	0.67	7.07382E-10	8.77123E-09	1574.71	2427.38	2590.65	3265.98	3823.46	3854.33
Taf9b	ENSMUSG00000047242	198.58	-1.05	7.08795E-10	8.78242E-09	232.26	291.9	285.5	115.6	145.77	120.45
E2f5	ENSMUSG00000027552	348.87	-0.86	7.18682E-10	8.89854E-09	351.59	493.67	499.21	226.53	255.88	266.34
Tnip1	ENSMUSG00000020400	2759.36	-0.6	7.46486E-10	9.23615E-09	3901.62	3055.22	3132.94	2155.53	2148.73	2162.12
Tbc1d24	ENSMUSG00000036473	1529.84	0.56	7.5496E-10	9.3343E-09	1245.49	1192.18	1250.13	1773.7	1818.4	1899.17
Anxa3	ENSMUSG00000029484	14325.8	0.46	7.74598E-10	9.56338E-09	12444.3	12028.3	11796.9	16641.7	17129	15914.4
Hspd1	ENSMUSG00000025980	7230.65	-0.56	7.92515E-10	9.77756E-09	8133.51	9257.83	8464.59	5572.14	6368.58	5587.25
Gzf1	ENSMUSG00000027439	2163.88	0.63	8.08591E-10	9.96876E-09	1630.11	1757.54	1716.4	3017.27	2400.41	2461.54
Wt1	ENSMUSG00000016458	5617.3	-0.49	8.1038E-10	9.98367E-09	6332.93	6600.01	6732.14	4794.47	4550.18	4694.07
Trub1	ENSMUSG00000025086	390.6	-0.85	8.16876E-10	1.00565E-08	501.82	542.83	475.56	256.89	314.6	251.92
A430105I19Rik	ENSMUSG00000045838	1500.28	0.62	8.18155E-10	1.00651E-08	1316.88	1187.06	1066.84	1731.66	1904.39	1794.84
Pomgnt1	ENSMUSG00000028700	1428.79	-0.6	8.45103E-10	1.03892E-08	1909.26	1740.13	1565.2	1113.96	1108.45	1135.77
Jade1	ENSMUSG00000025764	3527.8	0.61	8.73179E-10	1.0719E-08	2232.08	2989.67	3029.04	4181.44	4408.61	4325.94
Fam210a	ENSMUSG00000038121	2316.14	0.61	8.768E-10	1.07558E-08	1523.57	1981.85	1923.35	2723.02	2924.74	2820.34
Styk1	ENSMUSG00000032899	59.53	1.63	8.91377E-10	1.09268E-08	30.9	25.61	21.12	84.07	99.62	95.85
Chmp6	ENSMUSG00000025371	1292.57	-0.59	9.1452E-10	1.12025E-08	1796.32	1458.47	1474.82	1097.61	1017.21	910.99
Gart	ENSMUSG00000022962	2842.65	-0.55	9.3473E-10	1.14338E-08	3861.13	3297.95	3105.91	2262.95	2379.43	2148.55
Ints10	ENSMUSG00000031864	1413.34	-0.6	9.36173E-10	1.14434E-08	1737.72	1750.37	1640.38	1045.07	1208.07	1098.45
Tm4sf1	ENSMUSG00000027800	10417	-0.6	9.56173E-10	1.16796E-08	12323.9	12652.1	12976.9	9535.22	8029.68	6984.27
Thada	ENSMUSG00000024251	1375.35	-0.57	9.59614E-10	1.17133E-08	1632.24	1663.32	1647.98	1126.81	1043.43	1138.32
Agl	ENSMUSG00000033400	2030.53	0.53	9.67648E-10	1.1803E-08	1554.47	1676.63	1710.49	2375.05	2464.38	2402.17
1810043H04Rik	ENSMUSG00000078572	297.04	-0.93	9.76384E-10	1.19011E-08	482.64	352.33	354.77	191.5	211.83	189.15
Csad	ENSMUSG00000023044	794.81	-0.67	9.89427E-10	1.20516E-08	1084.61	899.26	968.01	607.19	609.28	600.54
Car5b	ENSMUSG00000031373	446.61	0.85	9.95594E-10	1.21181E-08	274.88	341.06	326.89	660.9	521.19	554.74
Slc30a1	ENSMUSG00000037434	430.86	-0.83	1.00271E-09	1.21961E-08	442.15	601.21	610.71	309.43	314.6	307.06
Lox	ENSMUSG00000024529	31725.4	0.66	1.00575E-09	1.22244E-08	18119.8	25911.5	28346.8	38346.4	41140.4	38487.3
Lin54	ENSMUSG00000035310	2251.23	0.59	1.01732E-09	1.23563E-08	1412.76	1946	1888.72	2412.41	2830.36	3017.13
Fyn	ENSMUSG00000019843	870.77	0.66	1.03065E-09	1.25095E-08	679.75	719	624.22	1122.13	987.85	1091.66
Junb	ENSMUSG00000052837	1574.79	0.83	1.03648E-09	1.25713E-08	1322.2	1046.74	982.37	1728.16	1908.58	2460.7
Hlf	ENSMUSG00000003949	62.5	1.81	1.04307E-09	1.26334E-08	17.05	26.63	24.5	164.64	69.21	72.95
Zadh2	ENSMUSG00000049090	903.83	-0.62	1.04278E-09	1.26334E-08	1145.34	1075.42	1089.64	750.81	712.05	649.74
Il17rc	ENSMUSG00000030281	1009.57	-0.72	1.04958E-09	1.27034E-08	1583.23	1109.22	1144.55	756.65	730.92	732.86
Wdr34	ENSMUSG00000039715	478.62	-0.83	1.05259E-09	1.27309E-08	760.72	531.56	574.39	340.96	332.43	331.66
Psmb10	ENSMUSG00000031897	415.44	-0.83	1.07333E-09	1.29726E-08	652.04	503.91	467.11	291.92	284.19	293.49
Mphosph6	ENSMUSG00000031843	836.07	0.65	1.08152E-09	1.30624E-08	613.69	694.41	630.98	987.85	1062.3	1027.2
Usp6nl	ENSMUSG00000039046	1890.39	0.55	1.09632E-09	1.32319E-08	1417.03	1608.01	1544.93	2259.45	2225.28	2287.66
Ostm1	ENSMUSG00000038280	868.79	0.69	1.09879E-09	1.32524E-08	544.44	728.21	690.11	1052.07	1096.91	1100.99
Snx15	ENSMUSG00000024787	878.82	0.65	1.14166E-09	1.37503E-08	771.37	626.82	663.08	1131.48	1022.45	1057.73
Echdc1	ENSMUSG00000019883	300.75	0.85	1.15825E-09	1.39403E-08	214.15	197.67	221.31	377.16	396.4	397.82
Pomt1	ENSMUSG00000039254	754.3	-0.68	1.16041E-09	1.39565E-08	1016.42	902.33	902.12	658.57	512.8	533.53
Srrm4	ENSMUSG00000063919	281.83	0.87	1.16749E-09	1.40319E-08	197.11	191.53	200.19	372.49	347.11	382.55
Gtpbp2	ENSMUSG00000023952	1841.35	0.55	1.18747E-09	1.4262E-08	1664.21	1470.76	1401.33	2326.01	2066.93	2118.86
Pgam2	ENSMUSG00000020475	73.69	1.46	1.20577E-09	1.44718E-08	38.36	40.97	30.41	124.94	109.06	98.39
Ppp2r2b	ENSMUSG00000024500	943.48	-0.63	1.20848E-09	1.44941E-08	1098.46	1153.26	1195.23	770.66	747.7	695.54
Gm43682	ENSMUSG00000107019	167.1	1.09	1.21491E-09	1.45612E-08	91.63	104.47	114.03	225.36	251.68	215.45
Camkk2	ENSMUSG00000029471	1932.66	-0.52	1.22214E-09	1.46377E-08	2317.32	2269.65	2270.51	1604.38	1579.3	1554.79
Crb2	ENSMUSG00000035403	2372	-0.71	1.24224E-09	1.48578E-08	3322.02	2731.57	2904.87	2327.17	1524.77	1421.62
Phf23	ENSMUSG00000018572	2071.18	0.54	1.24178E-09	1.48578E-08	1842.13	1664.34	1601.52	2645.95	2291.35	2381.81
Topors	ENSMUSG00000036822	2515.61	0.51	1.25108E-09	1.4953E-08	1963.59	2113.97	2094.82	2826.94	3003.39	3090.92
Vegfb	ENSMUSG00000024962	1149.96	0.62	1.27923E-09	1.52789E-08	1073.96	827.56	853.98	1502.8	1331.81	1309.66
E430025E21Rik	ENSMUSG00000022350	6909.05	0.55	1.29901E-09	1.55043E-08	5379.37	5740.69	5732.03	9055.31	7622.79	7924.1
Neo1	ENSMUSG00000032340	5371.91	-0.5	1.30975E-09	1.56218E-08	6296.71	6193.39	6478.73	4738.42	4253.41	4270.8
Pkp3	ENSMUSG00000054065	85.97	1.4	1.31228E-09	1.56411E-08	56.47	33.8	43.08	138.95	124.79	118.75
Parp12	ENSMUSG00000038507	872.18	-0.65	1.33139E-09	1.58469E-08	1036.67	1048.79	1120.9	715.78	685.83	625.14
Ereg	ENSMUSG00000029377	78.76	1.59	1.34434E-09	1.59901E-08	20.24	48.14	33.79	77.07	149.96	143.35
Lrrc75a	ENSMUSG00000046417	589.28	-0.78	1.37293E-09	1.63188E-08	850.22	664.71	750.92	493.93	367.03	408.84
Sdcbp	ENSMUSG00000028249	4943.33	0.58	1.37628E-09	1.63474E-08	3233.59	4252.52	4240.32	5878.07	6002.59	6052.92
Plekhg3	ENSMUSG00000052609	2260.32	-0.55	1.3949E-09	1.65571E-08	3008.78	2552.33	2588.11	1962.86	1695.7	1754.13
Lysmd2	ENSMUSG00000032184	151.16	-1.13	1.40205E-09	1.66306E-08	201.37	204.84	222.15	74.73	108.01	95.85
Duoxa1	ENSMUSG00000027224	43.97	1.8	1.46422E-09	1.7356E-08	15.98	17.41	15.2	85.24	58.73	71.25
Zmat4	ENSMUSG00000037492	130.26	1.16	1.49928E-09	1.77593E-08	78.84	71.69	81.93	176.32	192.96	179.82
Spc24	ENSMUSG00000074476	1155.63	-0.59	1.51302E-09	1.79098E-08	1591.76	1320.21	1311.8	970.34	882.98	856.71
Slc38a3	ENSMUSG00000010064	289.73	0.92	1.51601E-09	1.79329E-08	224.81	200.75	171.47	354.97	377.52	408.84
Rab17	ENSMUSG00000026304	53.86	1.64	1.52029E-09	1.79712E-08	24.5	24.58	20.27	86.41	85.99	81.43
G6pdx	ENSMUSG00000031400	3867.08	0.49	1.52671E-09	1.80346E-08	3589.44	3118.72	3040.87	4660.19	4564.87	4228.39
Stra13	ENSMUSG00000025144	399.11	-0.84	1.57201E-09	1.8557E-08	632.87	453.72	476.4	280.24	297.82	253.62
Metrnl	ENSMUSG00000039208	972.3	0.62	1.61854E-09	1.90932E-08	886.44	739.48	699.4	1219.05	1145.15	1144.25
Dlg5	ENSMUSG00000021782	2592.38	-0.53	1.64652E-09	1.941E-08	3404.06	2923.09	2947.11	2159.03	2038.62	2082.39
Cyb5r1	ENSMUSG00000026456	1919.21	0.56	1.65864E-09	1.95395E-08	1703.63	1514.81	1452.86	2272.29	2226.33	2345.34
Atxn2l	ENSMUSG00000032637	6739.01	0.56	1.66399E-09	1.95891E-08	6146.48	5349.45	4916.91	7843.26	7738.14	8439.82
Cenpa	ENSMUSG00000029177	4503.2	-0.49	1.70735E-09	2.00858E-08	5623.35	5169.19	5150.89	4090.36	3595.89	3389.5
Psph	ENSMUSG00000029446	3159.26	0.57	1.72478E-09	2.02771E-08	2834.05	2502.14	2311.06	3588.26	3818.21	3901.83
Map1lc3b	ENSMUSG00000031812	2197.56	0.63	1.7387E-09	2.04268E-08	1840	1604.94	1751.88	2996.25	2328.05	2664.27
Megf9	ENSMUSG00000039270	557.63	-0.74	1.74928E-09	2.0537E-08	563.61	775.33	739.94	384.16	424.71	458.04
Elac2	ENSMUSG00000020549	1344.58	-0.57	1.76547E-09	2.07129E-08	1832.54	1562.94	1487.49	1105.79	1059.16	1019.56
Atp6ap1	ENSMUSG00000019087	5276.8	0.51	1.81943E-09	2.13315E-08	4871.16	4234.08	4136.42	6696.61	5738.33	5984.21
C1qtnf1	ENSMUSG00000017446	1211.33	-0.63	1.83135E-09	2.14568E-08	1681.25	1338.64	1453.7	1046.24	865.15	883
Gng7	ENSMUSG00000048240	385.22	-0.82	1.85648E-09	2.17364E-08	528.45	451.68	505.12	287.25	249.58	289.24
Hes6	ENSMUSG00000067071	872.45	0.7	1.86156E-09	2.1781E-08	866.2	570.48	601.42	1196.87	1027.7	972.06
Tcea3	ENSMUSG00000001604	454.99	-0.83	1.9474E-09	2.27545E-08	714.91	488.55	571.01	343.3	309.36	302.82
Ier5l	ENSMUSG00000089762	535.47	-0.83	1.94886E-09	2.27561E-08	856.61	613.5	631.82	482.25	297.82	330.81
Mcfd2	ENSMUSG00000024150	2099.46	-0.52	1.96701E-09	2.29525E-08	2536.8	2401.77	2501.11	1726.99	1752.33	1677.79
Plekhg5	ENSMUSG00000039713	1834.1	-0.64	2.00518E-09	2.3382E-08	2770.13	1968.53	2107.49	1667.44	1245.82	1245.19
Atg2a	ENSMUSG00000024773	4271.85	0.55	2.02888E-09	2.36423E-08	4009.22	3278.49	3219.94	5217.17	4782.99	5123.27
Baalc	ENSMUSG00000022296	85.68	1.36	2.05497E-09	2.39302E-08	50.08	41.99	43.92	127.28	136.33	114.51
Twsg1	ENSMUSG00000024098	2988.83	-0.51	2.08861E-09	2.43055E-08	3026.89	3675.89	3731.82	2292.14	2541.98	2664.27
Erbb2	ENSMUSG00000062312	2328.87	-0.55	2.11702E-09	2.46195E-08	3262.36	2620.95	2552.64	1996.72	1757.57	1782.96
Cyb561	ENSMUSG00000019590	314.69	0.83	2.13908E-09	2.48425E-08	253.57	212.01	216.24	470.57	392.2	343.53
Zscan21	ENSMUSG00000037017	1063.56	-0.62	2.17841E-09	2.52822E-08	1460.71	1189.11	1264.49	924.8	808.53	733.71
Kmt5a	ENSMUSG00000049327	5350.59	-0.47	2.21678E-09	2.57101E-08	6380.88	6159.6	6162.82	4349.58	4624.64	4426.03
Cnot7	ENSMUSG00000031601	3997.12	0.72	2.24895E-09	2.60482E-08	1834.68	3352.24	3541.76	4190.78	5528.59	5534.66
Lbh	ENSMUSG00000024063	4152.5	0.5	2.26881E-09	2.62606E-08	3310.3	3492.55	3515.58	5091.06	4741.04	4764.47
St3gal1	ENSMUSG00000013846	2111.2	-0.78	2.34741E-09	2.71521E-08	2787.17	2473.47	2827.16	1973.37	1217.51	1388.54
Cox15	ENSMUSG00000040018	1937.96	-0.55	2.37875E-09	2.74961E-08	2400.42	2339.29	2190.27	1479.44	1576.15	1642.16
Cd99l2	ENSMUSG00000035776	2822.64	-0.55	2.43876E-09	2.81709E-08	3491.42	3276.45	3374.52	2577.06	2120.41	2095.96
Pex10	ENSMUSG00000029047	189.23	-0.99	2.45886E-09	2.8384E-08	283.41	245.81	239.05	141.29	116.4	109.42
Foxn3	ENSMUSG00000033713	421.32	0.75	2.46206E-09	2.84019E-08	285.54	310.34	330.27	539.47	503.36	558.98
Lztr1	ENSMUSG00000022761	2867.42	-0.51	2.52962E-09	2.91617E-08	3795.07	3176.07	3263.86	2480.14	2306.03	2183.33
Parp14	ENSMUSG00000034422	134.9	-1.17	2.54208E-09	2.92858E-08	193.91	168.99	205.26	72.4	71.31	97.55
Bcat1	ENSMUSG00000030268	2075.37	0.68	2.54659E-09	2.93181E-08	1692.97	1646.93	1395.42	2195.23	2687.74	2833.91
Tpgs2	ENSMUSG00000024269	558.38	-0.7	2.58032E-09	2.96866E-08	724.49	706.7	658.01	429.7	391.15	440.23
Rpia	ENSMUSG00000053604	656.47	0.71	2.62934E-09	3.02262E-08	506.08	509.03	461.2	721.62	871.45	869.43
Usp49	ENSMUSG00000090115	688.51	0.66	2.64409E-09	3.03595E-08	463.46	535.66	576.07	846.56	830.55	878.76
Arl4d	ENSMUSG00000034936	362.59	-0.82	2.6688E-09	3.06227E-08	516.73	443.48	450.22	308.27	224.42	232.41
Rchy1	ENSMUSG00000029397	1571.08	0.53	2.68636E-09	3.07833E-08	1217.79	1301.77	1301.66	1799.39	1867.68	1938.19
Helb	ENSMUSG00000020228	1357.91	0.59	2.68624E-09	3.07833E-08	995.11	1143.02	1097.25	1714.14	1576.15	1621.8
Ephx1	ENSMUSG00000038776	1759.41	0.63	2.767E-09	3.16862E-08	1621.59	1238.27	1336.29	2413.58	1899.14	2047.61
Hey1	ENSMUSG00000040289	203.6	-1.01	2.78871E-09	3.19136E-08	294.06	238.64	293.11	133.11	118.5	144.2
Acat1	ENSMUSG00000032047	3280.11	-0.5	2.80097E-09	3.20326E-08	4085.94	3718.9	3788.41	2748.7	2795.76	2542.97
Tlr4	ENSMUSG00000039005	836.26	0.84	2.83902E-09	3.24462E-08	361.18	660.62	718.83	999.53	1153.54	1123.9
Zfp280b	ENSMUSG00000049764	910.43	0.61	2.84183E-09	3.24568E-08	635	743.58	755.15	1074.26	1109.49	1145.1
Epb41l3	ENSMUSG00000024044	1868.15	0.52	2.85068E-09	3.25317E-08	1466.04	1576.26	1539.02	2220.92	2188.58	2218.1
Hsd17b4	ENSMUSG00000024507	1857.31	-0.54	2.85216E-09	3.25317E-08	2248.06	2181.57	2217.3	1590.37	1542.6	1363.94
Ndufaf6	ENSMUSG00000050323	173.48	-1.01	2.91315E-09	3.32053E-08	249.31	229.42	228.06	116.77	116.4	100.94
Clk4	ENSMUSG00000020385	1579.26	0.59	2.92549E-09	3.33239E-08	1013.23	1329.42	1332.91	1613.73	2060.64	2125.65
Suv420h1	ENSMUSG00000045098	2414.65	0.52	3.02049E-09	3.43833E-08	1801.65	2022.81	2001.06	2531.52	2941.52	3189.32
Mxd3	ENSMUSG00000021485	640.66	-0.71	3.14224E-09	3.57455E-08	984.46	706.7	739.94	517.28	456.17	439.38
1810011O10Rik	ENSMUSG00000056313	175.72	1.03	3.1653E-09	3.59841E-08	84.17	124.95	120.79	212.52	228.61	283.31
Blvrb	ENSMUSG00000040466	452.41	-0.77	3.23369E-09	3.67373E-08	674.42	521.32	538.06	328.12	342.92	309.6
Syn1	ENSMUSG00000037217	192.48	1.03	3.25593E-09	3.69656E-08	128.92	111.64	127.55	249.88	230.71	306.21
Fbln2	ENSMUSG00000064080	20700.7	0.5	3.29575E-09	3.73931E-08	19397.3	15871.1	16628.5	25582.6	22935.5	23789.3
Ufsp2	ENSMUSG00000031634	1452.39	0.57	3.29893E-09	3.74045E-08	1052.65	1190.13	1229.86	1797.05	1686.26	1758.37
Rcn1	ENSMUSG00000005973	2585.2	-0.49	3.44615E-09	3.90481E-08	3007.72	3105.4	2974.14	2133.34	2175.99	2114.62
Necap1	ENSMUSG00000030327	1288.7	0.55	3.5196E-09	3.9854E-08	1026.01	1052.89	1038.12	1516.81	1494.36	1603.99
Mllt10	ENSMUSG00000026743	1586.05	0.54	3.57314E-09	4.04072E-08	1185.83	1327.38	1328.69	1849.6	1842.52	1982.3
Fbxo4	ENSMUSG00000022184	519.45	0.7	3.57245E-09	4.04072E-08	382.49	410.71	384.33	630.54	686.88	621.75
Bbs1	ENSMUSG00000006464	632.65	-0.68	3.60704E-09	4.07638E-08	840.63	724.12	791.47	521.95	461.42	456.34
Sfxn2	ENSMUSG00000025036	485.7	-0.7	3.68072E-09	4.15692E-08	599.84	603.26	607.33	361.98	379.62	362.19
Thop1	ENSMUSG00000004929	1952.31	-0.57	3.69906E-09	4.17216E-08	2760.54	2196.93	2136.21	1579.86	1545.74	1494.57
Pacsin2	ENSMUSG00000016664	8036.44	-0.44	3.70713E-09	4.17853E-08	9954.34	9146.19	8936.76	7098.29	6736.66	6346.4
Fosb	ENSMUSG00000003545	62.83	1.53	3.7993E-09	4.27962E-08	30.9	26.63	28.72	88.74	84.94	117.05
Cnst	ENSMUSG00000038949	938.97	0.61	3.80374E-09	4.28182E-08	749	740.5	723.89	1109.29	1081.18	1229.92
Rnf13	ENSMUSG00000036503	1640.24	0.74	3.81662E-09	4.29351E-08	855.54	1399.07	1348.96	2010.73	2145.58	2081.54
Bcs1l	ENSMUSG00000026172	513.33	-0.69	3.84201E-09	4.31926E-08	693.6	623.74	603.1	404.02	384.86	370.67
Cadm1	ENSMUSG00000032076	3949.12	0.52	3.95705E-09	4.44569E-08	2794.63	3372.72	3455.61	4620.48	4697	4754.29
Angptl6	ENSMUSG00000038742	74.12	1.53	4.01875E-09	4.51205E-08	50.08	23.56	30.41	116.77	97.53	126.39
Zfr2	ENSMUSG00000034949	196.81	-0.98	4.08112E-09	4.57432E-08	283.41	257.08	255.94	151.8	112.21	120.45
Aff4	ENSMUSG00000049470	10300	0.5	4.07805E-09	4.57432E-08	7153.32	8795.91	9266.19	11857.7	12127.9	12598.7
Rapgefl1	ENSMUSG00000038020	704.49	-0.67	4.08218E-09	4.57432E-08	959.96	830.63	842.15	627.04	480.29	486.88
S1pr5	ENSMUSG00000045087	244.76	-0.89	4.10529E-09	4.59724E-08	352.66	304.19	310	177.49	174.08	150.14
Chic2	ENSMUSG00000029229	1593.14	0.68	4.13454E-09	4.62698E-08	999.38	1336.59	1303.35	2095.97	1973.6	1849.97
Amer1	ENSMUSG00000050332	1817.58	-0.68	4.18025E-09	4.67276E-08	2043.5	2224.58	2474.08	1597.38	1353.83	1212.11
Suz12	ENSMUSG00000017548	6328.23	0.71	4.18088E-09	4.67276E-08	3060.99	5494.88	5419.5	7063.26	8388.32	8542.45
Hdlbp	ENSMUSG00000034088	35845.4	0.44	4.19873E-09	4.68967E-08	31958.7	29935.6	29632.4	41026.2	40951.7	41568
Cmss1	ENSMUSG00000022748	207.45	-0.96	4.28142E-09	4.77893E-08	324.96	264.25	247.49	136.62	137.38	134.02
Dagla	ENSMUSG00000035735	778.71	-0.68	4.3826E-09	4.88553E-08	1153.86	897.21	879.32	712.28	509.65	519.96
Polr2e	ENSMUSG00000004667	2499.87	-0.54	4.45219E-09	4.95991E-08	3525.52	2738.74	2767.19	2109.99	1984.09	1873.72
Mgp	ENSMUSG00000030218	74.41	-1.44	4.50629E-09	5.01693E-08	122.52	107.54	106.43	49.04	34.61	26.29
Rtn4ip1	ENSMUSG00000019864	248.49	-0.88	4.53221E-09	5.04253E-08	288.73	340.04	342.1	173.98	168.84	177.28
Cd68	ENSMUSG00000018774	122.25	1.17	4.55013E-09	5.05919E-08	80.97	67.6	68.42	156.47	175.13	184.91
Gbp2	ENSMUSG00000028270	108.38	-1.28	4.55395E-09	5.06018E-08	174.73	144.41	152.04	45.54	59.77	73.8
Cdk5rap1	ENSMUSG00000027487	333.65	-0.79	4.6283E-09	5.13947E-08	469.86	407.64	406.29	246.38	240.15	231.56
Tulp4	ENSMUSG00000034377	3310.37	0.54	4.64713E-09	5.15706E-08	2417.47	2843.21	2770.57	4120.72	3744.8	3965.44
Slc22a4	ENSMUSG00000020334	277.34	0.86	4.65601E-09	5.16348E-08	215.22	177.19	195.12	374.82	342.92	358.8
Atp6v1h	ENSMUSG00000033793	2334.26	0.6	4.74004E-09	5.25001E-08	1633.31	1928.59	1969.8	3069.81	2698.23	2705.83
Ipo4	ENSMUSG00000002319	3806.29	-0.54	4.74401E-09	5.25103E-08	5212.1	4267.88	4206.53	3006.76	3070.51	3073.96
Pex6	ENSMUSG00000002763	1508.48	-0.6	4.77888E-09	5.28623E-08	2143.65	1709.41	1678.39	1287.94	1072.79	1158.67
Pkd2l2	ENSMUSG00000014503	183.17	1.03	4.9086E-09	5.42624E-08	103.35	116.76	121.63	180.99	276.85	299.42
Acsf2	ENSMUSG00000076435	1228.78	-0.57	4.91187E-09	5.42637E-08	1510.78	1390.88	1525.5	1025.22	984.7	935.59
Tor1aip1	ENSMUSG00000026466	2029.15	0.5	5.11035E-09	5.64203E-08	1625.85	1705.31	1685.15	2345.86	2382.58	2430.16
1700021F05Rik	ENSMUSG00000019797	507.2	-0.68	5.11864E-09	5.64755E-08	658.44	632.96	603.1	414.52	379.62	354.56
Gbf1	ENSMUSG00000025224	5793.4	-0.47	5.1365E-09	5.66308E-08	7270.51	6433.06	6623.17	5004.65	4700.14	4728.84
Tmem41a	ENSMUSG00000022856	415.72	-0.73	5.3388E-09	5.87916E-08	543.37	502.89	523.7	323.45	312.5	288.4
Mst1r	ENSMUSG00000032584	680.01	-0.7	5.38647E-09	5.92787E-08	918.4	786.59	853.98	594.35	512.8	413.93
Ccnd1	ENSMUSG00000070348	471.37	0.83	5.42461E-09	5.96604E-08	372.9	328.77	300.71	503.27	653.32	669.25
Ubtd2	ENSMUSG00000044949	772.83	0.64	5.4755E-09	6.01815E-08	643.52	628.86	544.82	914.29	964.78	940.68
Smurf1	ENSMUSG00000038780	3852.81	0.5	5.5192E-09	6.06232E-08	3494.62	3137.15	3008.77	4592.46	4311.09	4572.77
Zbtb10	ENSMUSG00000069114	728.54	0.67	5.52531E-09	6.06517E-08	364.38	588.92	650.41	698.27	956.39	1112.87
Slpi	ENSMUSG00000017002	423.57	0.76	5.72225E-09	6.27735E-08	373.97	283.71	294.79	547.64	544.26	497.06
Gjb5	ENSMUSG00000042357	143.55	-1.14	5.79915E-09	6.35765E-08	208.82	187.43	206.95	110.93	77.6	69.55
Plcl1	ENSMUSG00000038349	45.48	1.68	6.05254E-09	6.63122E-08	18.11	17.41	19.43	68.89	78.65	70.4
Draxin	ENSMUSG00000029005	750.5	-1.57	6.15133E-09	6.73518E-08	1248.69	1076.44	1177.49	497.43	234.9	268.04
Kmt2e	ENSMUSG00000029004	4022.75	0.48	6.23587E-09	6.82341E-08	3076.97	3413.69	3477.57	4746.59	4519.77	4901.88
Zfp354a	ENSMUSG00000020364	238.75	0.95	6.30576E-09	6.8955E-08	118.26	185.38	168.09	302.43	333.48	324.87
Pik3c2a	ENSMUSG00000030660	1818.33	0.65	6.3449E-09	6.9339E-08	987.66	1564.99	1550	1903.31	2451.79	2452.21
Klf10	ENSMUSG00000037465	1366.54	0.58	6.39078E-09	6.9796E-08	899.23	1132.78	1143.7	1349.83	1779.59	1894.08
Cast	ENSMUSG00000021585	2046.41	0.55	6.43454E-09	7.02294E-08	1699.37	1598.79	1647.98	2223.25	2623.78	2485.29
Sfi1	ENSMUSG00000023764	784.63	-0.64	6.49296E-09	7.08222E-08	1031.34	956.61	905.5	646.89	547.41	620.05
Tbcel	ENSMUSG00000037287	1548.6	0.56	6.52116E-09	7.10848E-08	1217.79	1229.05	1291.52	1947.68	1707.24	1898.32
Gusb	ENSMUSG00000025534	1415.79	-0.53	6.53391E-09	7.11787E-08	1829.35	1646.93	1591.39	1191.03	1136.76	1099.3
Snx24	ENSMUSG00000024535	915.04	0.65	6.62353E-09	7.21094E-08	680.81	728.21	723.05	1258.75	1011.97	1087.42
Nupl1	ENSMUSG00000063895	2117.72	0.54	6.73664E-09	7.32945E-08	1453.25	1840.5	1793.27	2341.19	2602.8	2675.3
Rptor	ENSMUSG00000025583	2434.45	-0.51	6.75214E-09	7.34168E-08	3144.09	2786.87	2733.4	2171.87	1868.73	1901.72
Xpr1	ENSMUSG00000026469	1739.31	-0.64	6.78417E-09	7.37184E-08	1636.5	2263.5	2424.25	1375.52	1325.52	1410.59
1110038B12Rik	ENSMUSG00000092203	1465.4	0.53	6.81164E-09	7.39703E-08	1300.89	1206.52	1123.43	1822.74	1665.29	1673.54
F2r	ENSMUSG00000048376	5240.13	0.49	6.89527E-09	7.48313E-08	3860.06	4511.64	4562.99	6122.11	6252.18	6131.8
Engase	ENSMUSG00000033857	192.42	-1.02	6.96602E-09	7.55515E-08	339.87	242.74	211.17	119.1	123.74	117.9
Srm	ENSMUSG00000006442	2870.74	-0.54	7.01502E-09	7.60351E-08	3923.99	3385.01	3032.42	2274.63	2316.51	2291.9
Mcoln1	ENSMUSG00000004567	1636.72	0.55	7.02999E-09	7.61494E-08	1488.41	1279.24	1249.29	2079.63	1797.42	1926.31
Reck	ENSMUSG00000028476	161.08	-1.06	7.06603E-09	7.64917E-08	186.45	245.81	228.06	98.08	112.21	95.85
Rap1gap	ENSMUSG00000041351	207.96	-0.94	7.08206E-09	7.65294E-08	319.63	265.27	249.18	138.95	145.77	128.93
Asphd2	ENSMUSG00000029348	742.49	-0.63	7.08729E-09	7.65294E-08	1092.07	850.09	820.19	672.58	534.82	485.18
Ets1	ENSMUSG00000032035	3974.04	0.47	7.08184E-09	7.65294E-08	3152.62	3430.08	3318.77	4410.3	4624.64	4907.82
Zfp36l2	ENSMUSG00000045817	2976.77	0.47	7.08481E-09	7.65294E-08	2568.76	2515.46	2435.23	3601.11	3403.99	3336.06
Eml4	ENSMUSG00000032624	2181.66	-0.51	7.19597E-09	7.76056E-08	2385.5	2638.36	2659.07	1786.54	1851.95	1768.55
Abcb6	ENSMUSG00000026198	135.67	1.1	7.23662E-09	7.79952E-08	105.48	85.01	66.73	199.67	186.66	170.49
Mcc	ENSMUSG00000071856	1348.35	0.55	7.30059E-09	7.86354E-08	988.72	1123.56	1140.32	1597.38	1579.3	1660.82
Mogat2	ENSMUSG00000052396	142.37	-1.21	7.37177E-09	7.93525E-08	262.1	159.78	190.05	79.4	71.31	91.61
Ext2	ENSMUSG00000027198	4524.87	-0.52	7.38776E-09	7.94749E-08	6241.31	4904.94	5072.33	3959.58	3472.15	3498.92
Mcf2l	ENSMUSG00000031442	211.56	1	7.45351E-09	8.00823E-08	143.83	153.63	116.57	246.38	296.77	312.15
Rusc2	ENSMUSG00000035969	1276.98	0.63	7.50153E-09	8.05479E-08	1251.88	931.01	883.54	1655.76	1423.05	1516.62
Vcan	ENSMUSG00000021614	924.95	0.64	7.56911E-09	8.12229E-08	660.57	767.13	697.71	971.5	1192.34	1260.46
Trap1	ENSMUSG00000005981	3498.13	-0.5	7.7126E-09	8.27111E-08	4503.58	3915.55	3967.48	2811.76	2948.86	2841.55
Bub1b	ENSMUSG00000040084	6342.75	-0.45	7.77158E-09	8.32918E-08	7936.41	7114.16	7158.7	5711.09	5129.05	5007.06
Wipf3	ENSMUSG00000086040	40.89	-1.78	7.79301E-09	8.34696E-08	79.91	55.31	65.89	21.02	10.49	12.72
Vav2	ENSMUSG00000009621	2397.41	-0.52	7.87077E-09	8.425E-08	3046.07	2845.25	2702.15	2262.95	1834.13	1693.9
Aebp2	ENSMUSG00000030232	4023.59	0.51	7.89337E-09	8.44394E-08	2842.57	3472.07	3466.59	4354.26	5096.54	4909.51
Mrps2	ENSMUSG00000035772	1372.35	-0.54	7.96942E-09	8.52001E-08	1692.97	1596.74	1604.06	1074.26	1147.25	1118.81
C1ra	ENSMUSG00000055172	483.25	-0.75	8.08303E-09	8.63075E-08	677.62	569.46	590.43	385.33	309.36	367.28
Anln	ENSMUSG00000036777	7241.73	0.47	8.07897E-09	8.63075E-08	5695.8	6154.47	6104.54	7631.92	8959.85	8903.8
Ctsd	ENSMUSG00000007891	5117	0.56	8.09095E-09	8.63385E-08	4744.37	3930.92	3923.56	6893.95	5293.69	5915.51
Gm14137	ENSMUSG00000055926	131.98	1.14	8.09872E-09	8.6368E-08	89.5	78.86	70.95	165.81	212.88	173.89
Abcd1	ENSMUSG00000031378	925.27	-0.59	8.12745E-09	8.66207E-08	1210.33	1062.11	1091.33	784.68	706.8	696.39
Rhpn2	ENSMUSG00000030494	979.85	0.6	8.14643E-09	8.67693E-08	769.24	850.09	719.67	1223.72	1161.93	1154.43
Slc25a1	ENSMUSG00000003528	2403.93	0.5	8.19932E-09	8.72787E-08	2219.3	1934.73	1870.98	2847.96	2830.36	2720.25
Podn	ENSMUSG00000028600	196.37	-0.98	8.24355E-09	8.76953E-08	313.24	227.37	255.09	141.29	125.84	115.36
Ebp	ENSMUSG00000031168	1467.39	0.52	8.2626E-09	8.78436E-08	1321.14	1212.66	1117.52	1815.73	1688.36	1648.95
Esrp2	ENSMUSG00000084128	922.45	0.59	8.39878E-09	8.92364E-08	811.86	686.22	718.83	1145.49	1091.67	1080.64
Arhgap19	ENSMUSG00000025154	3140.91	-0.54	8.43271E-09	8.95417E-08	3526.58	3782.41	3890.62	2740.53	2582.88	2322.43
Chka	ENSMUSG00000024843	1643.29	0.54	8.68185E-09	9.21303E-08	1254.01	1412.38	1339.67	2008.4	1931.65	1913.59
Anks6	ENSMUSG00000066191	517.01	-0.75	8.69387E-09	9.2201E-08	801.21	586.87	590.43	387.67	357.6	378.31
Ccdc64	ENSMUSG00000041609	174.21	-1.09	8.77879E-09	9.29872E-08	291.93	210.99	222.15	91.08	106.96	122.14
Tmem251	ENSMUSG00000046675	429.87	0.75	8.77467E-09	9.29872E-08	310.04	336.96	299.02	482.25	585.16	565.76
Gpm6a	ENSMUSG00000031517	5597.1	-0.72	8.89721E-09	9.41836E-08	4691.1	7715.37	8396.17	3887.19	4748.38	4144.42
Sh3kbp1	ENSMUSG00000040990	1924.38	0.51	8.90337E-09	9.41908E-08	1511.85	1624.4	1601.52	2247.77	2351.12	2209.62
Inafm2	ENSMUSG00000074918	877.13	0.61	9.01018E-09	9.52623E-08	625.41	733.33	706.16	1059.08	1093.76	1045.01
Fgf18	ENSMUSG00000057967	338.56	-0.78	9.0936E-09	9.60853E-08	490.1	415.83	395.31	251.05	243.29	235.81
Rc3h1	ENSMUSG00000040423	2015.82	0.56	9.14803E-09	9.66012E-08	1224.18	1731.94	1800.02	2142.68	2484.3	2711.77
Fam76b	ENSMUSG00000037808	1381.74	0.72	9.29879E-09	9.8133E-08	690.4	1157.36	1179.18	1466.6	1971.5	1825.38
Arrdc2	ENSMUSG00000002910	223.96	0.91	9.48827E-09	1.00071E-07	176.86	156.7	131.77	294.25	291.53	292.64
Rab3d	ENSMUSG00000019066	784.99	-0.63	9.85236E-09	1.03784E-07	1054.78	883.89	951.12	670.24	579.92	570.01
Pisd-ps2	ENSMUSG00000023795	328.61	-0.79	9.84826E-09	1.03784E-07	431.5	419.93	411.36	265.06	213.93	229.87
Cad	ENSMUSG00000013629	8426.84	-0.5	9.93971E-09	1.0464E-07	11401.2	9568.17	9004.34	6823.89	7016.66	6746.77
Emilin1	ENSMUSG00000029163	1152.99	-0.65	1.01357E-08	1.06638E-07	1652.49	1306.89	1345.58	1108.12	755.04	749.83
Rras2	ENSMUSG00000055723	3303.64	0.57	1.01621E-08	1.06851E-07	2184.14	2914.9	2730.02	3681.68	4292.21	4018.88
Igsf3	ENSMUSG00000042035	983.66	-0.61	1.03248E-08	1.08495E-07	1277.45	1143.02	1174.11	834.89	692.12	780.37
Srd5a1	ENSMUSG00000021594	304.06	0.84	1.04233E-08	1.09464E-07	204.56	215.08	227.22	448.39	375.42	353.71
Lypd6	ENSMUSG00000050447	98.95	-1.22	1.06263E-08	1.11528E-07	131.05	148.51	144.44	58.38	58.73	52.59
Wdr18	ENSMUSG00000035754	1421.21	-0.66	1.07914E-08	1.13191E-07	2203.32	1539.39	1581.25	1124.47	993.09	1085.73
Fam20b	ENSMUSG00000033557	2222.29	-0.5	1.08105E-08	1.13323E-07	2434.51	2625.05	2727.49	1857.77	1841.47	1847.43
Mroh1	ENSMUSG00000022558	5904.93	0.54	1.08325E-08	1.13485E-07	5655.32	4513.69	4520.75	7898.14	6170.38	6671.27
Ctsf	ENSMUSG00000083282	134.04	1.1	1.08459E-08	1.13556E-07	91.63	73.74	83.62	217.19	166.74	171.34
Lyrm7	ENSMUSG00000020268	147.58	-1.04	1.10749E-08	1.15882E-07	169.4	203.82	224.69	82.9	90.19	114.51
Dusp18	ENSMUSG00000047205	902.33	0.58	1.11806E-08	1.16918E-07	766.05	724.12	695.18	1153.66	1030.84	1044.16
9330151L19Rik	ENSMUSG00000097061	149.89	1.13	1.12733E-08	1.17815E-07	71.38	107.54	90.38	189.16	247.49	193.39
P2rx4	ENSMUSG00000029470	594.2	0.67	1.14054E-08	1.19124E-07	496.49	464.99	415.58	705.27	733.02	749.83
Hmgn2	ENSMUSG00000003038	1019.94	-0.58	1.18856E-08	1.24064E-07	1086.74	1277.19	1276.32	721.62	879.84	877.91
Psmg1	ENSMUSG00000022913	851.34	-0.59	1.20198E-08	1.25389E-07	1138.95	993.48	972.23	679.59	695.27	628.53
Cdc20	ENSMUSG00000006398	3450.69	-0.49	1.2324E-08	1.28484E-07	4813.63	3812.11	3696.34	2982.24	2849.24	2550.61
Cebpg	ENSMUSG00000056216	2360.5	0.6	1.27535E-08	1.32882E-07	1396.78	2084.27	2010.35	2675.14	2895.38	3101.1
Ssbp2	ENSMUSG00000003992	1353.62	0.54	1.32968E-08	1.38459E-07	1182.63	1070.3	1063.46	1568.19	1634.88	1602.29
Tor3a	ENSMUSG00000060519	721.4	0.62	1.33826E-08	1.39268E-07	619.02	534.64	552.42	861.74	890.32	870.28
Mgll	ENSMUSG00000033174	385.87	0.77	1.34055E-08	1.39422E-07	322.83	277.56	255.94	474.08	475.05	509.78
Gsn	ENSMUSG00000026879	12024.1	0.56	1.3629E-08	1.41661E-07	11382	8611.55	9592.24	16523.8	12819	13216.2
Klhl7	ENSMUSG00000028986	1081.56	-0.62	1.37176E-08	1.42416E-07	1029.21	1401.12	1470.6	782.34	919.68	886.39
Galnt2	ENSMUSG00000089704	41.98	-1.69	1.37181E-08	1.42416E-07	85.23	66.57	51.53	22.19	13.63	12.72
Tars	ENSMUSG00000022241	6932.81	0.51	1.38133E-08	1.43317E-07	5849.23	5683.34	5501.43	7308.47	8577.08	8677.32
Scaper	ENSMUSG00000034007	346.07	-0.77	1.38931E-08	1.44058E-07	378.23	456.8	475.56	256.89	248.54	260.4
Impa2	ENSMUSG00000024525	583.08	-0.72	1.40151E-08	1.45236E-07	844.89	683.15	670.68	404.02	439.39	456.34
Ghitm	ENSMUSG00000041028	6601.49	0.49	1.43003E-08	1.48102E-07	4838.13	5744.79	5753.99	7824.58	7643.76	7803.65
Gramd2	ENSMUSG00000074259	93.59	1.33	1.45013E-08	1.50004E-07	54.34	54.28	39.7	106.26	141.57	165.4
Mccc2	ENSMUSG00000021646	619.28	-0.65	1.49979E-08	1.54954E-07	808.66	749.72	723.05	453.06	496.02	485.18
Setd1a	ENSMUSG00000042308	1338.36	0.55	1.52352E-08	1.57312E-07	1113.38	1044.69	1093.02	1638.25	1485.97	1654.88
Ndufa5	ENSMUSG00000023089	878.25	-0.57	1.5535E-08	1.60312E-07	1118.7	1051.86	1004.33	707.61	715.19	671.79
Mina	ENSMUSG00000022724	555.9	-0.65	1.57832E-08	1.62775E-07	676.55	704.66	663.08	407.52	442.54	441.08
Pomk	ENSMUSG00000037251	479.38	-0.69	1.59037E-08	1.63919E-07	595.58	569.46	622.53	385.33	364.94	338.44
Dhx35	ENSMUSG00000027655	846.64	-0.61	1.62102E-08	1.66979E-07	1136.82	951.49	1013.62	718.12	617.67	642.1
Pcdhgc3	ENSMUSG00000102918	657.46	-0.63	1.63081E-08	1.67887E-07	823.58	768.16	816.81	533.63	479.24	523.35
Haus7	ENSMUSG00000031371	950.34	-0.59	1.64096E-08	1.68831E-07	1250.82	1116.39	1093.02	778.84	802.23	660.77
Tfeb	ENSMUSG00000023990	739.28	-0.68	1.64438E-08	1.69081E-07	1079.28	866.48	829.48	629.38	477.15	553.89
Rnf165	ENSMUSG00000025427	43.04	1.68	1.65458E-08	1.70029E-07	14.92	12.29	22.81	56.05	63.97	88.22
Tmem121	ENSMUSG00000049036	340.83	-0.78	1.65771E-08	1.70249E-07	525.26	395.34	396.16	255.72	244.34	228.17
Osgepl1	ENSMUSG00000026096	284.3	0.88	1.65994E-08	1.70376E-07	145.96	227.37	206.95	329.28	406.88	389.33
Kitl	ENSMUSG00000019966	1826.95	0.74	1.66403E-08	1.70694E-07	807.6	1577.28	1516.21	1689.62	2658.38	2712.62
Tor1aip2	ENSMUSG00000050565	6734.4	0.56	1.66606E-08	1.70801E-07	4936.15	5506.15	5826.64	8939.71	7380.55	7817.22
Flot1	ENSMUSG00000059714	1364.25	-0.63	1.67333E-08	1.71342E-07	1891.14	1516.85	1638.69	1305.46	946.95	886.39
Runx2	ENSMUSG00000039153	1344.02	0.55	1.67306E-08	1.71342E-07	996.18	1170.67	1070.22	1547.17	1587.69	1692.2
Gcsh	ENSMUSG00000034424	1011.22	-0.57	1.67644E-08	1.71559E-07	1306.22	1252.61	1102.31	815.04	833.69	757.46
Serpinb8	ENSMUSG00000026315	120.05	1.11	1.68961E-08	1.72804E-07	79.91	74.77	66.73	172.82	157.3	168.8
Cables1	ENSMUSG00000040957	853.23	0.66	1.7154E-08	1.75337E-07	717.04	609.4	671.52	1258.75	962.68	899.96
2610524H06Rik	ENSMUSG00000092486	281.77	-0.87	1.71768E-08	1.75466E-07	317.5	377.93	404.6	220.69	186.66	183.22
Atp6v0a1	ENSMUSG00000019302	1898.17	-0.54	1.73369E-08	1.76996E-07	2568.76	2102.7	2161.55	1654.59	1413.61	1487.78
Adgrg1	ENSMUSG00000031785	4163.07	-0.59	1.78881E-08	1.823E-07	5725.64	4654.01	4878.9	4126.56	2840.85	2752.48
Pcdh9	ENSMUSG00000055421	162.9	0.99	1.78854E-08	1.823E-07	98.02	109.59	109.81	199.67	233.85	226.48
Clcn2	ENSMUSG00000022843	564.35	-0.64	1.78836E-08	1.823E-07	794.81	688.27	614.09	467.07	429.96	391.88
Bmp7	ENSMUSG00000008999	148.84	-1.05	1.79854E-08	1.83183E-07	202.43	209.96	199.35	107.43	97.53	76.34
Zcchc3	ENSMUSG00000074682	1256.38	-0.53	1.81016E-08	1.84258E-07	1527.83	1495.35	1451.17	1046.24	979.46	1038.22
Gm12295	ENSMUSG00000085162	53.46	1.6	1.8394E-08	1.87124E-07	18.11	29.7	20.27	61.89	101.72	89.06
Itgb8	ENSMUSG00000025321	188.73	-1.01	1.8518E-08	1.88274E-07	189.65	261.17	309.15	129.61	116.4	126.39
Mvk	ENSMUSG00000041939	1407.18	0.67	1.87866E-08	1.90892E-07	1344.58	974.02	980.68	1609.05	1838.32	1696.45
Gm11611	ENSMUSG00000087042	116.54	-1.18	1.88354E-08	1.91274E-07	178.99	149.53	167.25	88.74	58.73	55.98
Fgf5	ENSMUSG00000029337	2057.27	0.53	1.88649E-08	1.91462E-07	1589.63	1812.85	1645.45	2519.84	2478.01	2297.84
Dtnbp1	ENSMUSG00000057531	1786.73	0.52	1.89877E-08	1.92594E-07	1713.22	1400.09	1358.25	2236.1	2013.45	1999.26
Upf2	ENSMUSG00000043241	2816.3	0.53	1.94942E-08	1.97616E-07	1849.59	2460.15	2447.9	2984.57	3563.38	3592.22
3110002H16Rik	ENSMUSG00000024410	1001.7	0.57	1.95183E-08	1.97743E-07	870.46	801.96	761.91	1231.9	1137.81	1206.17
Tifa	ENSMUSG00000046688	527.12	0.74	1.95409E-08	1.97855E-07	347.33	376.91	444.3	707.61	686.88	599.69
Rnf128	ENSMUSG00000031438	2493	0.61	1.95617E-08	1.9795E-07	1442.6	2148.79	2191.96	2775.56	3248.78	3150.3
Klhl22	ENSMUSG00000022750	4782.5	0.48	1.9689E-08	1.99121E-07	4503.58	3810.06	3803.62	5862.89	5259.09	5455.77
Fam134b	ENSMUSG00000022270	1194.15	0.63	1.98554E-08	2.00686E-07	702.12	1016.02	1034.74	1375.52	1503.79	1532.74
Tmem94	ENSMUSG00000020747	2160.15	-0.56	1.99286E-08	2.01308E-07	3076.97	2360.8	2405.66	1856.6	1581.4	1679.48
Xrcc6	ENSMUSG00000022471	3022.84	-0.47	2.00729E-08	2.02647E-07	3901.62	3348.14	3401.55	2620.26	2503.18	2362.3
Ift57	ENSMUSG00000032965	585.94	-0.67	2.01389E-08	2.03194E-07	680.81	720.02	761.91	433.21	498.12	421.57
Gm43737	ENSMUSG00000105692	229.35	0.93	2.03052E-08	2.04752E-07	133.18	166.95	163.02	350.3	281.04	281.61
4930579G24Rik	ENSMUSG00000027811	471.77	0.8	2.04753E-08	2.06346E-07	235.46	378.96	389.4	588.51	620.81	617.51
Hyou1	ENSMUSG00000032115	8659.9	-0.46	2.05095E-08	2.0657E-07	11011.2	9777.1	9577.04	7603.89	6764.98	7225.16
Fn3krp	ENSMUSG00000039253	330.26	-0.77	2.07555E-08	2.08926E-07	418.72	400.47	438.39	245.21	254.83	223.93
Rab6a	ENSMUSG00000030704	3330.01	0.6	2.08448E-08	2.09702E-07	1932.7	2936.41	2881.22	3651.32	4297.45	4280.98
Depdc7	ENSMUSG00000027173	331.71	0.76	2.11917E-08	2.12943E-07	197.11	254	262.7	360.81	423.66	491.97
5730508B09Rik	ENSMUSG00000050549	248.69	1.01	2.13674E-08	2.14583E-07	111.87	187.43	176.54	290.75	410.03	315.54
Poglut1	ENSMUSG00000034064	1698.04	-0.5	2.14649E-08	2.15437E-07	1848.53	2052.52	2050.89	1390.7	1379	1466.58
Ccnf	ENSMUSG00000072082	2367.81	-0.5	2.1775E-08	2.18422E-07	3179.25	2607.64	2637.95	2034.09	1950.53	1797.38
Pdhx	ENSMUSG00000010914	1039.68	-0.55	2.18507E-08	2.19054E-07	1259.34	1257.73	1203.68	836.05	870.4	810.9
Gm20743	ENSMUSG00000104117	36.62	-1.8	2.20945E-08	2.21218E-07	39.42	61.45	80.25	15.18	11.54	11.88
Pxdn	ENSMUSG00000020674	7379.78	-0.47	2.20841E-08	2.21218E-07	9290.57	8006.25	8591.29	6534.3	5900.87	5955.37
Gm7809	ENSMUSG00000099397	490.83	0.73	2.2124E-08	2.21279E-07	422.98	357.45	330.27	568.66	665.91	599.69
Heca	ENSMUSG00000039879	675.82	0.63	2.26912E-08	2.2682E-07	452.81	522.35	587.06	819.71	835.79	837.2
Wnt5a	ENSMUSG00000021994	318.74	-0.82	2.30654E-08	2.30427E-07	364.38	430.17	431.63	254.55	212.88	218.84
Tnfaip1	ENSMUSG00000017615	4859.65	0.43	2.34508E-08	2.34141E-07	4124.29	4178.77	4091.65	5569.8	5614.59	5578.76
Klhl17	ENSMUSG00000078484	515.72	-0.66	2.35057E-08	2.34553E-07	673.35	625.79	616.62	436.71	393.25	348.62
1110051M20Rik	ENSMUSG00000040591	838	-0.62	2.36615E-08	2.35971E-07	1141.08	947.39	989.97	688.93	595.65	665.01
Ak2	ENSMUSG00000028792	4042.98	-0.46	2.42041E-08	2.41243E-07	5221.69	4644.79	4336.61	3413.11	3399.79	3241.91
Pycr2	ENSMUSG00000026520	2038.65	-0.55	2.43584E-08	2.4264E-07	3139.83	2304.47	2017.11	1728.16	1591.88	1450.46
Zfp143	ENSMUSG00000061079	833.24	0.57	2.45548E-08	2.44455E-07	668.03	662.66	673.21	1015.88	966.87	1012.78
Agpat3	ENSMUSG00000001211	3219.89	-0.48	2.46896E-08	2.45656E-07	4146.66	3622.63	3584	2774.39	2540.93	2650.7
Wdr81	ENSMUSG00000045374	2457.37	0.63	2.47189E-08	2.45805E-07	2281.09	1691.99	1871.82	3385.09	2537.78	2976.41
Tsr3	ENSMUSG00000015126	609.85	0.67	2.49547E-08	2.48006E-07	599.84	458.85	389.4	791.68	724.63	694.69
Igfbp6	ENSMUSG00000023046	3288.95	-0.58	2.57652E-08	2.55913E-07	4955.33	3488.46	3619.47	2908.68	2315.47	2446.28
Syngr3	ENSMUSG00000007021	214.73	0.91	2.59524E-08	2.57625E-07	171.53	132.12	141.06	312.94	251.68	279.07
Dhx29	ENSMUSG00000042426	1081.32	-0.59	2.61648E-08	2.59583E-07	1242.29	1366.3	1283.08	792.85	950.1	853.31
Dync1i1	ENSMUSG00000029757	44.83	-1.61	2.62753E-08	2.6053E-07	68.19	71.69	72.64	18.68	15.73	22.05
Dynll2	ENSMUSG00000020483	4366.62	0.46	2.63651E-08	2.6127E-07	3474.38	3858.2	3663.4	5091.06	5059.84	5052.86
Mn1	ENSMUSG00000070576	264.69	-0.84	2.66517E-08	2.63957E-07	373.97	311.36	347.17	205.51	189.81	160.31
Hip1r	ENSMUSG00000000915	2070.25	0.64	2.70445E-08	2.67694E-07	1865.57	1490.22	1485.8	2220.92	2631.12	2727.89
Fam171a2	ENSMUSG00000034685	896.76	-0.6	2.72242E-08	2.69318E-07	1266.8	1038.55	993.35	832.55	625.01	624.29
Smpd2	ENSMUSG00000019822	733.76	-0.67	2.78069E-08	2.74924E-07	1063.3	802.98	877.63	608.36	595.65	454.65
Fads2	ENSMUSG00000024665	6722.4	0.44	2.79498E-08	2.76179E-07	6059.12	5437.53	5669.52	8051.11	7500.1	7617.04
Tm7sf3	ENSMUSG00000040234	1080.69	-0.55	2.81909E-08	2.78401E-07	1339.25	1256.71	1285.61	921.29	892.42	788.85
Rras	ENSMUSG00000038387	747.81	0.64	2.85754E-08	2.82037E-07	690.4	513.13	566.78	963.33	887.18	866.04
Nme1	ENSMUSG00000037601	1744.6	-0.48	2.93696E-08	2.8971E-07	2140.45	2024.86	1982.48	1508.63	1438.78	1372.42
Sccpdh	ENSMUSG00000038936	1588.96	0.53	2.96191E-08	2.92003E-07	1130.42	1350.93	1363.32	1787.71	1994.57	1906.81
Oxa1l	ENSMUSG00000000959	1509.02	-0.52	3.00207E-08	2.95793E-07	2001.95	1732.96	1663.18	1341.66	1151.44	1162.91
Golim4	ENSMUSG00000034109	4312.78	-0.45	3.06179E-08	3.01505E-07	4749.7	4920.3	5259.01	3627.96	3738.51	3581.2
Bcr	ENSMUSG00000009681	2308.17	-0.5	3.10861E-08	3.0594E-07	2940.59	2568.72	2668.36	2042.26	1785.89	1843.19
Pi4k2b	ENSMUSG00000029186	1424	0.53	3.12229E-08	3.06973E-07	986.59	1150.19	1283.92	1530.82	1816.3	1776.18
Aco2	ENSMUSG00000022477	12525.5	-0.48	3.12267E-08	3.06973E-07	16692.1	13346.5	14167.9	10742.6	10143.8	10059.9
Ube2c	ENSMUSG00000001403	2744.16	-0.47	3.138E-08	3.08304E-07	3606.49	3083.89	3004.54	2385.56	2334.34	2050.16
Tex30	ENSMUSG00000026049	834.02	0.76	3.20793E-08	3.14996E-07	399.54	725.14	675.75	923.63	1145.15	1134.92
Ppp4r1	ENSMUSG00000061950	3546.71	0.44	3.21043E-08	3.15061E-07	3099.34	3049.07	2917.54	4225.81	4126.52	3861.96
Mb21d2	ENSMUSG00000051065	193.44	-1.04	3.24473E-08	3.18246E-07	249.31	260.15	282.97	162.31	114.31	91.61
Nop14	ENSMUSG00000036693	3422.48	0.47	3.25042E-08	3.18622E-07	2928.88	2851.4	2784.93	3737.72	4104.5	4127.45
Fam20c	ENSMUSG00000025854	762.37	-0.67	3.34092E-08	3.27307E-07	1118.7	839.85	885.23	556.98	578.87	594.6
S100a11	ENSMUSG00000027907	3547.63	0.48	3.38423E-08	3.31362E-07	3205.89	2825.79	2891.36	4128.89	4008.02	4225.85
Zdhhc1	ENSMUSG00000039199	647.74	-0.61	3.4044E-08	3.33148E-07	849.15	759.96	757.68	507.94	518.04	493.67
Dus2	ENSMUSG00000031901	262.45	-0.95	3.42487E-08	3.34838E-07	414.45	322.63	317.6	138.95	209.73	171.34
Tubb2b	ENSMUSG00000045136	2880.19	0.5	3.42557E-08	3.34838E-07	2747.75	2315.74	2180.13	3341.88	3469	3226.64
Pikfyve	ENSMUSG00000025949	1558.94	0.56	3.47073E-08	3.39061E-07	996.18	1377.56	1315.17	1675.61	1903.34	2085.78
Wt1os	ENSMUSG00000074987	103.13	-1.17	3.51057E-08	3.42758E-07	150.23	131.1	156.27	67.73	56.63	56.83
Adam11	ENSMUSG00000020926	137.94	-1.07	3.51884E-08	3.43371E-07	226.94	176.16	169.78	78.23	89.14	87.37
Tkt	ENSMUSG00000021957	9163.97	0.5	3.52345E-08	3.43626E-07	8928.33	7122.35	7036.22	10839.5	10380.8	10676.6
Id2	ENSMUSG00000020644	1844.2	0.52	3.55377E-08	3.46387E-07	1399.98	1573.19	1516.21	1960.52	2325.95	2289.35
Xkr8	ENSMUSG00000037752	294.95	-0.79	3.56227E-08	3.46823E-07	392.08	375.88	361.53	196.17	228.61	215.45
Rhobtb3	ENSMUSG00000021589	2339.89	0.68	3.56189E-08	3.46823E-07	1214.59	2036.13	2006.97	2602.74	3197.4	2981.5
Gm2a	ENSMUSG00000000594	2534.39	0.47	3.57792E-08	3.4815E-07	2079.73	2073	2202.94	3040.62	2900.62	2909.4
Iffo1	ENSMUSG00000038271	498.53	-0.66	3.58826E-08	3.48958E-07	710.64	580.73	567.63	409.85	375.42	346.92
Pdlim4	ENSMUSG00000020388	568.06	-0.72	3.68699E-08	3.58358E-07	851.28	625.79	681.66	509.11	359.69	380.85
Map2k3	ENSMUSG00000018932	4072.66	-0.47	3.69987E-08	3.59407E-07	5396.42	4496.28	4465.85	3617.45	3229.91	3230.03
Xxylt1	ENSMUSG00000047434	795.82	-0.6	3.71551E-08	3.60723E-07	1094.2	908.47	910.57	621.2	658.57	581.88
Ttl	ENSMUSG00000027394	922.27	-0.61	3.73258E-08	3.62176E-07	1246.56	1048.79	1070.22	680.75	769.72	717.6
Cpne8	ENSMUSG00000052560	1535.64	0.61	3.74253E-08	3.62733E-07	1012.16	1378.59	1210.43	1776.03	1979.89	1856.76
C2cd2	ENSMUSG00000045975	471.5	-0.66	3.74067E-08	3.62733E-07	592.38	564.34	582.83	352.64	371.23	365.58
Rb1cc1	ENSMUSG00000025907	1976.07	0.67	3.79132E-08	3.67254E-07	973.81	1748.33	1672.48	1978.04	2702.43	2781.32
Plekhh3	ENSMUSG00000035172	725.16	-0.65	3.85734E-08	3.7344E-07	1147.47	805.03	768.66	611.86	510.7	507.24
Hecw2	ENSMUSG00000042807	63.05	1.49	3.87202E-08	3.7423E-07	17.05	35.85	33.79	79.4	120.6	91.61
AI464131	ENSMUSG00000046312	354.78	-0.73	3.87009E-08	3.7423E-07	479.44	429.14	432.48	274.4	248.54	264.65
Lpp	ENSMUSG00000033306	4211.08	0.51	3.87128E-08	3.7423E-07	2643.34	3636.97	3853.45	4397.46	5352.42	5382.82
Iqce	ENSMUSG00000036555	1214.24	-0.53	3.89992E-08	3.76293E-07	1591.76	1369.37	1384.44	1020.55	993.09	926.26
Prmt5	ENSMUSG00000023110	2677.86	-0.48	3.8996E-08	3.76293E-07	3504.21	3038.83	2911.63	2282.8	2153.97	2175.69
Heatr5a	ENSMUSG00000035181	2469.68	-0.47	3.91118E-08	3.77168E-07	2866.01	2894.42	2878.69	2154.36	1951.58	2073.06
Lmnb2	ENSMUSG00000062075	2338.75	-0.5	3.95512E-08	3.81192E-07	3141.96	2601.49	2588.96	2042.26	1794.28	1863.55
Sft2d2	ENSMUSG00000040848	2437.52	-0.47	3.96425E-08	3.81859E-07	2757.34	2815.55	2921.76	2097.14	2028.13	2005.2
Gprin3	ENSMUSG00000045441	374.08	-0.83	3.98599E-08	3.83738E-07	345.2	551.02	538.06	240.54	299.92	269.73
Glipr1	ENSMUSG00000056888	173.86	0.94	3.99912E-08	3.84787E-07	105.48	116.76	125.86	232.37	232.8	229.87
Ppm1f	ENSMUSG00000026181	2585.34	-0.47	4.00485E-08	3.85123E-07	3268.75	2909.78	2893.05	2176.54	2156.07	2107.83
Smad7	ENSMUSG00000025880	1461.36	0.51	4.01729E-08	3.86104E-07	1168.78	1175.79	1230.71	1593.87	1726.11	1872.88
Csf1r	ENSMUSG00000024621	81.94	1.31	4.05906E-08	3.89901E-07	53.27	43.02	36.32	116.77	104.87	137.41
Foxc1	ENSMUSG00000050295	323.52	-0.84	4.08185E-08	3.91871E-07	350.53	453.72	446.84	241.71	246.44	201.88
Cdkn2aip	ENSMUSG00000038069	840.72	0.62	4.10102E-08	3.93492E-07	473.05	721.04	721.36	869.92	1061.26	1197.69
Gnl3	ENSMUSG00000042354	2424.21	0.51	4.13011E-08	3.96063E-07	1884.75	2069.93	1965.58	2546.7	3070.51	3007.8
Dgat2	ENSMUSG00000030747	557.69	0.68	4.16677E-08	3.99356E-07	500.75	386.13	406.29	681.92	680.59	690.45
Oma1	ENSMUSG00000035069	283.13	-0.79	4.25502E-08	4.07541E-07	370.77	358.47	353.08	189.16	211.83	215.45
Spty2d1	ENSMUSG00000049516	1129.24	0.57	4.2569E-08	4.07541E-07	733.02	982.22	952.8	1280.94	1363.27	1463.18
Ier2	ENSMUSG00000053560	444.25	0.81	4.26622E-08	4.08206E-07	383.56	279.61	295.64	490.42	598.79	617.51
St5	ENSMUSG00000031024	2827.92	0.46	4.32785E-08	4.13874E-07	2528.27	2299.35	2343.16	3486.67	3129.23	3180.84
Gm4929	ENSMUSG00000097973	51.25	1.55	4.3497E-08	4.15732E-07	30.9	17.41	20.27	71.23	82.85	84.82
St3gal5	ENSMUSG00000056091	1086.88	-0.58	4.4116E-08	4.21414E-07	1271.06	1319.18	1337.98	945.82	882.98	764.25
Cox8a	ENSMUSG00000035885	5645.41	-0.47	4.46197E-08	4.2599E-07	7982.22	6063.32	6031.89	5109.74	4474.68	4210.58
Tmem104	ENSMUSG00000045980	617.72	-0.63	4.47303E-08	4.26809E-07	831.04	721.04	728.12	546.47	439.39	440.23
Eri3	ENSMUSG00000033423	1714.03	-0.54	4.48149E-08	4.27379E-07	2415.34	1874.3	1905.61	1522.65	1266.79	1299.48
Elp3	ENSMUSG00000022031	1797.33	-0.48	4.49027E-08	4.2798E-07	2259.78	2036.13	2037.38	1540.16	1470.24	1440.28
Mmab	ENSMUSG00000029575	1416.24	0.59	4.69125E-08	4.46888E-07	1198.61	1096.93	1068.53	1492.29	1848.81	1792.3
Eif2d	ENSMUSG00000026427	1329.04	-0.55	4.8153E-08	4.58452E-07	1793.12	1460.52	1525.5	1074.26	1084.33	1036.53
Rasl11a	ENSMUSG00000029641	5481.34	-0.51	4.83179E-08	4.59591E-07	7330.18	5949.63	6330.91	5251.03	4080.38	3945.93
Dusp6	ENSMUSG00000019960	392.56	0.78	4.8326E-08	4.59591E-07	291.93	277.56	273.68	400.51	526.43	585.27
Ccar1	ENSMUSG00000020074	5261.52	0.46	4.83673E-08	4.5973E-07	3753.52	4677.56	4581.57	5582.65	6373.82	6600.02
Sepn1	ENSMUSG00000050989	3502.17	-0.47	4.86843E-08	4.62487E-07	4573.9	3821.33	3939.61	3093.17	2806.24	2778.78
Eif5	ENSMUSG00000021282	6336.28	0.63	4.90819E-08	4.66007E-07	3634.19	5629.06	5395.85	7751.02	7909.08	7698.47
Anxa6	ENSMUSG00000018340	5233.19	-0.49	4.91836E-08	4.66715E-07	6948.75	5662.85	5975.3	4886.71	3988.1	3937.45
Ankrd55	ENSMUSG00000049985	64.62	1.38	4.95449E-08	4.69886E-07	35.16	27.65	34.63	82.9	99.62	107.72
Hmcn2	ENSMUSG00000055632	58.75	1.45	4.98606E-08	4.7262E-07	28.77	35.85	21.12	93.41	85.99	87.37
Mybl1	ENSMUSG00000025912	520.95	0.73	5.03694E-08	4.77179E-07	234.4	388.18	469.64	400.51	755.04	877.91
Nbeal2	ENSMUSG00000056724	426.68	-0.77	5.10501E-08	4.83363E-07	639.26	464.99	528.77	315.27	285.24	326.57
Mrpl12	ENSMUSG00000039640	1831.8	-0.53	5.14703E-08	4.87073E-07	2613.51	1981.85	2012.04	1541.33	1462.9	1379.21
Atg14	ENSMUSG00000037526	515.55	0.65	5.15156E-08	4.87234E-07	399.54	417.88	386.87	671.41	596.69	620.9
Rab11fip4	ENSMUSG00000017639	143.14	-1.01	5.28277E-08	4.99369E-07	189.65	201.77	189.21	80.57	97.53	100.09
Lamtor3	ENSMUSG00000091512	723.48	0.59	5.29042E-08	4.99819E-07	518.87	614.53	571.85	837.22	866.2	932.2
Ttyh3	ENSMUSG00000036565	7264.54	-0.51	5.33519E-08	5.03496E-07	9800.92	8006.25	8206.11	6946.49	5205.6	5421.84
Gnb1l	ENSMUSG00000000884	204.15	-0.92	5.38585E-08	5.07998E-07	317.5	249.91	247.49	124.94	146.81	138.26
Map4k5	ENSMUSG00000034761	1959.74	0.54	5.41668E-08	5.10627E-07	1292.37	1710.43	1702.88	2222.08	2431.87	2398.77
Tnni1	ENSMUSG00000026418	65.79	-1.4	5.42871E-08	5.11481E-07	119.33	86.03	92.07	37.37	25.17	34.78
Pfn2	ENSMUSG00000027805	1120.99	-0.64	5.48371E-08	5.1638E-07	1080.35	1453.35	1538.17	810.37	987.85	855.86
Srebf2	ENSMUSG00000022463	12898.5	0.46	5.48751E-08	5.16455E-07	12018.1	10378.3	10323.7	14939.2	14354.2	15377.4
Dph1	ENSMUSG00000078789	256.13	-0.81	5.51791E-08	5.19034E-07	377.16	308.29	308.31	192.67	186.66	163.71
Agpat9	ENSMUSG00000029314	128.84	1.05	5.57544E-08	5.24158E-07	75.65	87.06	80.25	163.47	191.91	174.73
Epc2	ENSMUSG00000069495	1687.38	0.5	5.59872E-08	5.26059E-07	1215.66	1458.47	1429.21	1776.03	2030.23	2214.71
Klf9	ENSMUSG00000033863	858.97	0.61	5.60298E-08	5.26173E-07	594.51	666.76	742.48	1071.92	936.46	1141.71
Adam9	ENSMUSG00000031555	6085.35	0.44	5.61437E-08	5.26955E-07	4563.25	5306.43	5433.01	6659.24	7263.1	7287.08
Mrpl34	ENSMUSG00000034880	781.82	-0.63	5.65129E-08	5.30132E-07	1220.99	848.05	851.44	692.43	541.11	536.93
Fbxl3	ENSMUSG00000022124	1455.32	0.6	5.88898E-08	5.52128E-07	885.37	1279.24	1220.57	1538.99	1926.41	1881.36
Bdh2	ENSMUSG00000028167	144.32	1.02	5.91955E-08	5.54692E-07	94.82	96.28	89.54	225.36	205.54	154.38
Rbbp8	ENSMUSG00000041238	2182.93	0.5	5.93727E-08	5.5605E-07	1541.68	1882.5	1929.26	2497.65	2601.75	2644.76
Nasp	ENSMUSG00000028693	7137.75	-0.42	5.97566E-08	5.59341E-07	8370.04	8221.33	8029.57	5979.66	6339.22	5886.67
Gm43031	ENSMUSG00000106535	50.82	1.59	6.02428E-08	5.63586E-07	8.52	26.63	27.03	43.2	98.58	100.94
2410089E03Rik	ENSMUSG00000039801	3530.94	0.47	6.09783E-08	5.70157E-07	2759.47	3016.3	3057.76	4216.47	3880.08	4255.53
Ptp4a1	ENSMUSG00000026064	331.69	0.98	6.17647E-08	5.77197E-07	106.54	276.54	252.56	388.84	441.49	524.2
Mrpl16	ENSMUSG00000024683	982.49	-0.54	6.19804E-08	5.78899E-07	1267.87	1155.31	1102.31	810.37	821.11	737.95
Lamp1	ENSMUSG00000031447	12707.7	0.45	6.20403E-08	5.79127E-07	10459.4	10719.4	11021.5	15542.9	13669.4	14833.7
Stx3	ENSMUSG00000041488	1709.62	0.52	6.20721E-08	5.79127E-07	1307.29	1450.28	1437.65	2167.2	1931.65	1963.64
Clip3	ENSMUSG00000013921	3551.82	-0.5	6.21245E-08	5.79302E-07	4660.2	3939.11	4039.28	3336.04	2636.36	2699.89
Per3	ENSMUSG00000028957	489.87	-0.65	6.28151E-08	5.85425E-07	629.67	572.53	602.26	367.82	391.15	375.76
B4galt6	ENSMUSG00000056124	1885.83	-0.59	6.32207E-08	5.88886E-07	1796.32	2489.85	2481.68	1444.41	1614.95	1487.78
Vps26a	ENSMUSG00000020078	2457.58	0.51	6.36382E-08	5.92454E-07	1703.63	2153.91	2132.83	2829.27	2991.86	2934
Gtdc1	ENSMUSG00000036890	187.16	-0.89	6.4213E-08	5.97483E-07	232.26	246.83	256.78	129.61	131.08	126.39
Psmg2	ENSMUSG00000024537	798.69	-0.59	6.45185E-08	6.00001E-07	931.19	988.36	973.08	692.43	590.4	616.66
Nek4	ENSMUSG00000021918	452.81	-0.68	6.57848E-08	6.11448E-07	621.15	528.49	538.06	336.29	358.65	334.2
Fbxl6	ENSMUSG00000022559	1141.98	-0.55	6.59915E-08	6.13037E-07	1650.36	1278.21	1219.72	1022.88	849.42	831.26
Wwtr1	ENSMUSG00000027803	5927.15	0.5	6.69035E-08	6.20896E-07	4081.67	5052.43	5412.74	6928.98	7107.89	6979.18
Gmppb	ENSMUSG00000070284	416.94	-0.69	6.69095E-08	6.20896E-07	582.79	495.72	485.69	316.44	333.48	287.55
S100a7a	ENSMUSG00000063767	87.74	1.24	6.78745E-08	6.29511E-07	51.14	38.92	54.9	101.59	137.38	142.5
Peo1	ENSMUSG00000025209	1528.07	0.49	6.83546E-08	6.33623E-07	1296.63	1251.58	1261.96	1814.56	1725.06	1818.59
Loxl4	ENSMUSG00000025185	371.52	0.74	6.85914E-08	6.35476E-07	283.41	264.25	274.52	441.38	432.05	533.53
Utp14b	ENSMUSG00000079470	862.79	0.62	6.8852E-08	6.37547E-07	529.52	749.72	717.14	955.16	1102.15	1123.05
Eif2b4	ENSMUSG00000029145	1376.16	-0.53	6.95129E-08	6.43321E-07	1916.71	1537.34	1500.16	1220.22	1039.23	1043.31
Pigk	ENSMUSG00000039047	1373.79	-0.5	6.99217E-08	6.46757E-07	1562.99	1635.66	1630.24	1129.14	1169.27	1115.41
Ssbp3	ENSMUSG00000061887	3699.94	-0.47	6.99601E-08	6.46764E-07	4345.9	4405.13	4258.06	3442.3	2927.89	2820.34
Rab7b	ENSMUSG00000052688	904.34	-0.57	7.04877E-08	6.51293E-07	1214.59	1041.62	1018.69	746.14	680.59	724.38
Casp7	ENSMUSG00000025076	1372.51	-0.52	7.12963E-08	6.58411E-07	1637.57	1600.84	1607.44	1028.72	1179.76	1180.73
Fam195a	ENSMUSG00000025732	205.24	-0.88	7.26253E-08	6.70325E-07	336.68	261.17	220.46	144.79	143.67	124.69
Nell2	ENSMUSG00000022454	66.22	1.34	7.27219E-08	6.70857E-07	39.42	30.73	33.79	94.58	103.82	95
Clk1	ENSMUSG00000026034	2788.65	0.54	7.30186E-08	6.73233E-07	1739.85	2357.73	2556.02	2990.41	3644.13	3443.79
Prrx2	ENSMUSG00000039476	584.5	-0.66	7.39603E-08	6.8155E-07	866.2	686.22	633.51	470.57	406.88	443.62
Zdhhc21	ENSMUSG00000028403	1088	-0.66	7.4203E-08	6.83421E-07	905.62	1519.93	1496.78	651.56	957.44	996.66
Klhl25	ENSMUSG00000055652	792.57	-0.62	7.47336E-08	6.8794E-07	1053.71	902.33	957.03	704.11	541.11	597.15
4933431E20Rik	ENSMUSG00000086968	316.02	-0.78	7.48316E-08	6.88475E-07	369.71	425.05	408.83	249.88	203.44	239.2
Kidins220	ENSMUSG00000036333	3585.86	0.44	7.4921E-08	6.88929E-07	2990.67	3054.19	3077.19	4271.35	4002.78	4118.97
Tbc1d32	ENSMUSG00000038122	311.8	-0.77	7.63474E-08	7.01671E-07	332.42	414.8	433.32	235.87	216.03	238.35
Pcyox1l	ENSMUSG00000024579	400.24	-0.7	7.73363E-08	7.1038E-07	529.52	492.64	473.87	288.42	294.68	322.32
Cln8	ENSMUSG00000026317	714.73	0.57	7.78738E-08	7.14936E-07	589.18	584.82	552.42	880.43	831.6	849.92
Mogs	ENSMUSG00000030036	1591.13	-0.53	7.98793E-08	7.32957E-07	2173.48	1784.17	1757.79	1368.51	1187.1	1275.73
Gm13431	ENSMUSG00000087187	73.43	-1.28	7.99228E-08	7.32966E-07	112.94	102.42	105.59	39.7	40.9	39.02
Airn	ENSMUSG00000078247	331.27	0.75	8.00708E-08	7.33932E-07	234.4	222.25	272.83	425.03	426.81	406.3
Agpat1	ENSMUSG00000034254	2571.47	-0.52	8.07975E-08	7.402E-07	3485.03	2945.63	2784.08	2222.08	1873.98	2118.01
Stam	ENSMUSG00000026718	1693.39	0.6	8.10904E-08	7.42488E-07	974.87	1447.21	1524.66	1975.7	2091.05	2146.85
Aif1l	ENSMUSG00000001864	1782.3	0.5	8.18523E-08	7.49066E-07	1614.13	1483.06	1371.77	2046.93	2167.6	2010.29
Myof	ENSMUSG00000048612	12041.4	0.4	8.1913E-08	7.49223E-07	10849.3	10322	10184.4	14347.2	13417.8	13128
Ly6c1	ENSMUSG00000079018	73.06	1.3	8.22919E-08	7.5229E-07	41.55	38.92	38.01	136.62	93.33	89.91
Tbc1d13	ENSMUSG00000039678	2281.13	-0.48	8.25411E-08	7.54167E-07	2941.66	2543.11	2571.22	2042.26	1769.11	1819.44
Itpripl2	ENSMUSG00000095115	3705.79	0.46	8.28118E-08	7.56239E-07	2832.99	3234.45	3134.63	3853.32	4419.1	4760.23
Tob1	ENSMUSG00000037573	1433.19	0.54	8.31009E-08	7.58477E-07	955.69	1245.44	1201.99	1435.07	1787.98	1972.97
Pigt	ENSMUSG00000017721	2614.85	-0.5	8.31738E-08	7.58741E-07	3711.97	2801.21	2846.59	2310.83	2048.05	1970.42
Ppic	ENSMUSG00000024538	2602.07	-0.47	8.32305E-08	7.58856E-07	3128.11	2972.26	2980.05	2077.29	2293.44	2161.27
Pdgfb	ENSMUSG00000000489	1216.83	0.53	8.47807E-08	7.72581E-07	1170.91	983.24	887.76	1628.9	1299.3	1330.86
Rhbdd2	ENSMUSG00000039917	795.26	-0.55	8.5674E-08	7.80308E-07	958.89	937.15	950.27	646.89	621.86	656.52
Mrpl45	ENSMUSG00000018882	2168.63	0.5	8.57882E-08	7.80936E-07	1987.03	1762.66	1703.73	2781.4	2301.83	2475.11
Galnt4	ENSMUSG00000090035	550.57	-0.66	8.61397E-08	7.83721E-07	557.22	716.95	744.17	427.37	426.81	430.9
Foxf2	ENSMUSG00000038402	538.4	0.66	8.644E-08	7.85623E-07	446.42	413.78	400.38	803.36	599.84	566.61
Prkca	ENSMUSG00000050965	2283.83	0.46	8.65878E-08	7.86552E-07	1814.43	1968.53	1957.98	2652.95	2636.36	2672.75
Akr1c14	ENSMUSG00000033715	442.75	-0.79	8.74576E-08	7.94034E-07	394.21	631.94	651.25	284.91	370.18	324.02
Nfe2l3	ENSMUSG00000029832	832.74	-0.61	8.84472E-08	8.02595E-07	917.34	1039.57	1065.99	709.95	655.42	608.18
Slc29a3	ENSMUSG00000020100	498.43	-0.67	8.93088E-08	8.09987E-07	570.01	652.42	618.31	409.85	352.35	387.64
Gm2011	ENSMUSG00000107741	64	1.36	8.95693E-08	8.11922E-07	28.77	33.8	35.48	105.09	98.58	82.28
Map3k5	ENSMUSG00000071369	284.5	-0.79	9.0451E-08	8.19483E-07	329.22	369.74	386.87	224.19	190.86	206.12
Actr3b	ENSMUSG00000056367	208.12	-0.89	9.2192E-08	8.34818E-07	301.52	240.69	281.28	161.14	143.67	120.45
Maoa	ENSMUSG00000025037	3745.58	-0.53	9.31264E-08	8.42835E-07	3970.87	4509.59	4791.9	3186.58	3216.27	2798.29
Snapc1	ENSMUSG00000021113	630.02	0.6	9.3693E-08	8.47518E-07	513.54	527.47	462.04	757.82	759.24	760.01
Pbx2	ENSMUSG00000034673	1315.16	-0.53	9.43638E-08	8.53138E-07	1638.64	1550.65	1514.52	1180.52	961.63	1045.01
E2f1	ENSMUSG00000027490	2955.35	0.46	9.45909E-08	8.54742E-07	2817	2378.21	2353.29	3646.64	3246.69	3290.26
Cobll1	ENSMUSG00000034903	4084.89	0.45	9.66737E-08	8.72647E-07	3151.55	3545.81	3579.77	4804.98	4784.04	4643.17
Zfp956	ENSMUSG00000045466	232.99	-0.91	9.77479E-08	8.81882E-07	366.51	258.1	303.24	143.62	181.42	145.05
Aatf	ENSMUSG00000018697	1791.6	-0.54	9.86629E-08	8.89671E-07	2452.63	2047.39	1948.69	1367.35	1537.35	1396.18
Nars	ENSMUSG00000024587	11785.2	0.48	9.96183E-08	8.97816E-07	9654.95	10213.4	9304.2	12210.4	14778.9	14549.6
Plekha8	ENSMUSG00000005225	805.97	-0.6	1.00221E-07	9.02775E-07	849.15	1025.23	1040.65	672.58	610.33	637.86
Prpf31	ENSMUSG00000008373	1545.6	-0.49	1.01089E-07	9.09863E-07	2004.08	1748.33	1717.24	1297.29	1269.94	1236.71
Uqcrc1	ENSMUSG00000025651	4690.96	-0.49	1.01114E-07	9.09863E-07	6512.99	5024.77	5136.53	3991.11	3749	3731.33
Slc39a3	ENSMUSG00000046822	590.86	-0.66	1.01437E-07	9.12296E-07	902.42	650.37	659.7	486.92	417.37	428.35
Rogdi	ENSMUSG00000022540	515.85	-0.66	1.01605E-07	9.13335E-07	752.2	613.5	559.18	404.02	378.57	387.64
St6galnac6	ENSMUSG00000026811	1526.63	-0.55	1.01879E-07	9.1532E-07	2000.88	1769.83	1747.65	1491.12	1105.3	1045.01
Poc1b	ENSMUSG00000019952	646.7	-0.58	1.01975E-07	9.15704E-07	762.85	764.06	799.92	516.11	509.65	527.59
Pir	ENSMUSG00000031379	521.51	-0.64	1.03294E-07	9.27063E-07	641.39	633.99	646.18	429.7	421.57	356.25
Slc30a9	ENSMUSG00000029221	3984.45	0.52	1.0337E-07	9.27261E-07	2805.28	3521.23	3429.42	4843.51	4742.09	4565.14
Exosc4	ENSMUSG00000034259	818.2	-0.59	1.05579E-07	9.46588E-07	1181.57	917.69	900.43	656.23	628.15	625.14
Ptpre	ENSMUSG00000041836	49.87	1.48	1.0587E-07	9.487E-07	21.31	18.44	28.72	73.56	72.36	84.82
Gramd3	ENSMUSG00000001700	249.82	-0.8	1.0694E-07	9.57785E-07	330.28	327.75	302.4	168.15	180.37	190
Zc3h7a	ENSMUSG00000037965	2856.99	0.49	1.07249E-07	9.60055E-07	2027.52	2544.14	2442.83	3124.69	3540.31	3462.45
Btbd3	ENSMUSG00000062098	592.01	0.62	1.08378E-07	9.69159E-07	376.1	500.84	487.38	662.07	717.29	808.36
Pick1	ENSMUSG00000068206	954.26	-0.55	1.08596E-07	9.70599E-07	1274.26	1069.27	1089.64	782.34	764.48	745.59
Atxn1	ENSMUSG00000046876	511.69	0.65	1.114E-07	9.95147E-07	360.12	393.3	428.26	662.07	602.99	623.44
Ece2	ENSMUSG00000022842	419.11	-0.68	1.11643E-07	9.96801E-07	592.38	483.43	493.3	332.79	330.33	282.46
Aftph	ENSMUSG00000049659	1736.23	0.48	1.1228E-07	1.00196E-06	1294.5	1483.06	1519.59	2016.57	2014.5	2089.17
Ppp1r26	ENSMUSG00000035829	763.34	-0.58	1.12991E-07	1.00779E-06	973.81	879.8	898.74	576.83	615.57	635.32
Hspa12b	ENSMUSG00000074793	456.55	-0.67	1.15646E-07	1.03094E-06	627.54	508.01	565.94	365.48	353.4	318.93
Chrac1	ENSMUSG00000068391	1136.33	0.56	1.15919E-07	1.0323E-06	1092.07	830.63	863.27	1369.68	1383.2	1279.12
Ndrg3	ENSMUSG00000027634	1933.53	-0.48	1.16805E-07	1.03966E-06	2334.36	2194.88	2262.07	1737.5	1540.5	1531.89
Mafg	ENSMUSG00000051510	3915.28	0.46	1.1757E-07	1.04592E-06	3567.07	3260.06	3137.16	4810.82	4172.66	4543.93
Fbxo2	ENSMUSG00000041556	1060.05	-0.64	1.19542E-07	1.06291E-06	1520.37	1154.28	1262.8	1018.21	692.12	712.51
Ipmk	ENSMUSG00000060733	1264.15	0.5	1.20109E-07	1.06741E-06	957.82	1040.6	1088.8	1333.48	1541.55	1622.65
Vps26b	ENSMUSG00000031988	2431.25	0.46	1.20399E-07	1.06943E-06	2030.72	2117.04	2015.42	2986.91	2770.59	2666.81
Lif	ENSMUSG00000034394	329.88	0.88	1.20482E-07	1.06962E-06	264.23	212.01	203.57	353.81	412.13	533.53
Spats2	ENSMUSG00000051934	4498.56	0.42	1.22143E-07	1.08381E-06	3844.08	3872.54	3785.03	4974.29	5231.82	5283.58
Msrb3	ENSMUSG00000051236	1921.55	-0.48	1.24072E-07	1.10036E-06	2071.2	2317.79	2328.8	1634.74	1611.81	1564.97
Vps11	ENSMUSG00000032127	2101.5	0.51	1.24282E-07	1.10165E-06	1989.16	1633.61	1660.65	2758.05	2235.77	2331.77
Tspan33	ENSMUSG00000001763	238.54	0.79	1.25538E-07	1.11221E-06	175.8	168.99	172.32	300.09	310.41	303.66
Pnpo	ENSMUSG00000018659	493.67	-0.65	1.27678E-07	1.13001E-06	701.05	554.1	577.76	399.34	378.57	351.16
Gfm1	ENSMUSG00000027774	2444.36	-0.47	1.29253E-07	1.14336E-06	2983.21	2870.86	2714.82	1962.86	2170.75	1963.64
Tprn	ENSMUSG00000048707	653.93	-0.64	1.29594E-07	1.14579E-06	957.82	701.58	763.6	523.12	507.56	469.92
Mapk8	ENSMUSG00000021936	1428.54	0.58	1.30607E-07	1.15415E-06	864.07	1247.49	1250.13	1618.4	1800.57	1790.6
Dctpp1	ENSMUSG00000042462	1045.24	-0.63	1.31851E-07	1.16455E-06	1669.53	1158.38	1073.59	831.38	758.19	780.37
Mrs2	ENSMUSG00000021339	588.46	0.62	1.31968E-07	1.16499E-06	521	469.09	413.05	705.27	718.34	704.03
Iffo2	ENSMUSG00000041025	1303.05	0.49	1.32449E-07	1.16864E-06	1079.28	1095.9	1060.08	1489.95	1511.14	1581.94
Pak4	ENSMUSG00000030602	2247.69	-0.48	1.36349E-07	1.20243E-06	3130.24	2487.8	2379.48	1950.02	1796.37	1742.25
Fyttd1	ENSMUSG00000022800	4824.94	0.59	1.36513E-07	1.20326E-06	2664.65	4277.1	4328.16	5457.71	6074.95	6147.07
Idh3a	ENSMUSG00000032279	2516.87	-0.46	1.36622E-07	1.20361E-06	2740.29	3013.22	2958.09	1989.72	2246.25	2153.64
Rhot2	ENSMUSG00000025733	740.84	-0.57	1.37788E-07	1.21325E-06	979.13	831.66	870.03	597.85	586.21	580.18
6430584L05Rik	ENSMUSG00000108228	62.68	1.38	1.39153E-07	1.22464E-06	37.29	30.73	27.87	103.92	74.46	101.79
Mdn1	ENSMUSG00000058006	1758.21	-0.49	1.39775E-07	1.22949E-06	1985.97	2137.53	2012.04	1354.5	1462.9	1596.36
Fxyd5	ENSMUSG00000009687	440.5	0.67	1.40388E-07	1.23425E-06	345.2	309.31	356.46	553.48	512.8	565.76
Abhd2	ENSMUSG00000039202	3265.95	0.48	1.43672E-07	1.26248E-06	2707.26	2715.18	2773.1	4216.47	3515.15	3668.56
Galc	ENSMUSG00000021003	777.54	0.56	1.46353E-07	1.28473E-06	563.61	652.42	647.03	943.48	919.68	938.98
Tap1	ENSMUSG00000037321	270.55	-0.81	1.48107E-07	1.29946E-06	352.66	330.82	350.54	159.97	200.3	229.02
Kpna6	ENSMUSG00000003731	4200.94	-0.42	1.49597E-07	1.31186E-06	4743.31	4775.89	4924.51	3687.51	3484.73	3589.68
Cdkl2	ENSMUSG00000029403	504.3	0.64	1.50547E-07	1.31953E-06	326.02	420.95	412.21	581.5	626.06	659.07
Psma1	ENSMUSG00000030751	4904.86	-0.45	1.51019E-07	1.32299E-06	5410.27	5864.62	5724.43	4191.95	4335.21	3902.67
Ntng2	ENSMUSG00000035513	153.03	-0.94	1.51178E-07	1.32371E-06	205.63	201.77	202.72	101.59	99.62	106.88
Zfp362	ENSMUSG00000028799	743.85	-0.55	1.53061E-07	1.33952E-06	974.87	893.11	818.5	638.72	574.67	563.22
B9d1	ENSMUSG00000001039	358.39	-0.74	1.53819E-07	1.34547E-06	534.85	419.93	409.67	265.06	248.54	272.28
Mrps16	ENSMUSG00000049960	558.02	-0.63	1.56299E-07	1.36647E-06	798.01	648.32	618.31	436.71	458.27	388.49
Ago2	ENSMUSG00000036698	6512.48	0.45	1.56664E-07	1.36896E-06	4882.88	5785.76	5666.99	7682.13	7230.59	7826.55
Taf1d	ENSMUSG00000031939	628.71	0.67	1.58478E-07	1.38341E-06	353.72	534.64	522.86	673.75	866.2	821.08
Fam184a	ENSMUSG00000019856	1304.8	-0.54	1.59001E-07	1.38727E-06	1462.84	1564.99	1621.79	1160.67	983.65	1034.83
Otud1	ENSMUSG00000043415	109.16	1.09	1.59589E-07	1.3917E-06	69.25	61.45	69.26	129.61	166.74	158.62
Nqo2	ENSMUSG00000046949	515.57	-0.61	1.59693E-07	1.3919E-06	595.58	625.79	652.1	414.52	397.45	408
Ly6e	ENSMUSG00000022587	4398.58	-0.52	1.6085E-07	1.40128E-06	5928.07	4698.05	5131.46	4127.73	3174.33	3331.82
Alg8	ENSMUSG00000035704	468.23	-0.64	1.62575E-07	1.41559E-06	543.37	601.21	573.54	375.99	364.94	350.32
Vars2	ENSMUSG00000038838	968.13	-0.56	1.62829E-07	1.41708E-06	1392.52	1051.86	1079.51	852.4	722.53	709.96
Nip7	ENSMUSG00000031917	1491.89	0.47	1.65034E-07	1.43554E-06	1343.51	1261.83	1169.04	1799.39	1690.46	1687.12
Psmd3	ENSMUSG00000017221	10069	-0.44	1.67003E-07	1.45194E-06	13970	10914	10529.8	9075.16	8102.03	7823.16
Id1	ENSMUSG00000042745	3225.67	-0.51	1.67598E-07	1.45591E-06	4618.65	3635.94	3318.77	2776.73	2428.72	2575.21
Prkce	ENSMUSG00000045038	404.29	-0.68	1.67629E-07	1.45591E-06	474.12	485.48	536.37	321.11	282.09	326.57
Wwc1	ENSMUSG00000018849	4273.84	0.43	1.6924E-07	1.46916E-06	4058.23	3565.27	3401.55	5011.66	4807.11	4799.25
Tex264	ENSMUSG00000040813	1739.55	0.53	1.70219E-07	1.47692E-06	1683.38	1285.38	1350.65	2092.47	2013.45	2011.99
Trp53bp2	ENSMUSG00000026510	2278.44	-0.46	1.71037E-07	1.48327E-06	2885.19	2542.09	2558.55	2030.58	1811.06	1843.19
Cep83	ENSMUSG00000020024	564.35	-0.62	1.7248E-07	1.49503E-06	629.67	734.36	679.97	397.01	462.46	482.64
Ddx56	ENSMUSG00000004393	1969.84	-0.5	1.74009E-07	1.50746E-06	2684.89	2233.8	2100.73	1595.04	1610.76	1593.81
Hif1a	ENSMUSG00000021109	7300.98	0.57	1.7409E-07	1.50746E-06	4284.11	6390.04	6626.55	8640.79	8928.39	8936.03
Pla2g12a	ENSMUSG00000027999	1016.63	0.52	1.7655E-07	1.528E-06	901.36	812.2	798.23	1179.35	1236.38	1172.24
Gm37795	ENSMUSG00000102813	46.59	1.47	1.78425E-07	1.54345E-06	25.57	21.51	18.58	74.73	71.31	67.86
Nfat5	ENSMUSG00000003847	5348.94	0.57	1.78946E-07	1.54718E-06	3020.5	4791.25	4808.79	5991.33	6541.61	6940.16
Arl14ep	ENSMUSG00000027122	1910.22	0.52	1.81685E-07	1.57008E-06	1212.46	1662.29	1692.75	1889.3	2471.72	2532.79
Dlst	ENSMUSG00000004789	4402.72	-0.41	1.84032E-07	1.58956E-06	5085.31	5082.13	4961.68	3821.8	3834.99	3630.39
Trnau1ap	ENSMUSG00000028898	751.13	-0.56	1.84155E-07	1.58983E-06	981.26	861.36	863.27	611.86	593.55	595.45
Dyrk3	ENSMUSG00000016526	250.48	0.78	1.84938E-07	1.59578E-06	187.52	177.19	183.3	344.46	295.73	314.69
Gmds	ENSMUSG00000038372	646.6	-0.58	1.85613E-07	1.60081E-06	863	741.53	749.24	563.99	483.44	478.4
Serhl	ENSMUSG00000058586	207.88	-0.85	1.90381E-07	1.63947E-06	296.19	260.15	255.94	137.79	139.47	157.77
Grina	ENSMUSG00000022564	6690.3	0.5	1.91649E-07	1.64956E-06	6559.87	5048.33	5288.57	8705.01	7014.56	7525.43
Rnf26	ENSMUSG00000053128	725.86	-0.58	1.91931E-07	1.65116E-06	975.94	823.46	849.75	669.08	539.02	497.91
1110004E09Rik	ENSMUSG00000022972	472.37	-0.63	1.92284E-07	1.65337E-06	664.83	565.36	518.64	379.49	364.94	340.99
BC030867	ENSMUSG00000034773	1011.44	0.58	1.94557E-07	1.67208E-06	956.76	743.58	761.06	1300.79	1096.91	1209.57
Ccdc85c	ENSMUSG00000084883	324.09	-0.74	1.96166E-07	1.68507E-06	477.31	374.86	384.33	279.07	211.83	217.15
Cda	ENSMUSG00000028755	293.32	0.79	1.98161E-07	1.70136E-06	256.77	197.67	190.05	350.3	381.72	383.4
Bcl7a	ENSMUSG00000029438	832.68	-0.53	1.98424E-07	1.70277E-06	962.09	980.17	1004.33	646.89	681.64	720.99
Prmt1	ENSMUSG00000109324	5266.63	-0.45	2.00182E-07	1.717E-06	7132.01	5890.23	5488.76	4476.86	4490.41	4121.52
Il1rap	ENSMUSG00000022514	772.45	0.66	2.00773E-07	1.72121E-06	415.52	666.76	663.92	859.41	1021.41	1007.69
Myom3	ENSMUSG00000037139	164.24	-0.92	2.00944E-07	1.72182E-06	234.4	201.77	217.93	124.94	108.01	98.39
Gclm	ENSMUSG00000028124	3125.9	-0.48	2.03029E-07	1.73882E-06	3184.58	3871.51	3818.82	2511.67	2775.83	2593.02
Rel	ENSMUSG00000020275	627.64	0.64	2.04018E-07	1.74642E-06	367.57	541.81	509.34	625.87	826.35	894.88
Fbxo42	ENSMUSG00000028920	2225.7	0.47	2.07943E-07	1.77914E-06	2041.37	1782.12	1808.47	2719.51	2422.43	2580.29
Firre	ENSMUSG00000085396	718.98	-0.55	2.08428E-07	1.78151E-06	831.04	877.75	854.82	556.98	589.35	603.93
Vamp2	ENSMUSG00000020894	1361.75	0.49	2.08365E-07	1.78151E-06	1191.15	1146.09	1061.77	1600.88	1535.25	1635.37
Nit2	ENSMUSG00000022751	652.14	-0.57	2.10991E-07	1.80164E-06	762.85	796.83	788.09	539.47	528.53	497.06
Bambi	ENSMUSG00000024232	150.92	-0.97	2.10966E-07	1.80164E-06	224.81	197.67	189.21	129.61	87.04	77.19
Prkar2b	ENSMUSG00000002997	707.22	0.58	2.11261E-07	1.80305E-06	494.36	603.26	575.23	775.34	893.47	901.66
Kank1	ENSMUSG00000032702	941.43	0.57	2.12339E-07	1.81135E-06	802.27	681.1	792.31	1238.9	1068.6	1065.37
Creb3	ENSMUSG00000028466	1707.37	0.52	2.13088E-07	1.81684E-06	1710.02	1276.17	1306.73	2147.35	1924.31	1879.66
Zfand2a	ENSMUSG00000053581	1912.49	0.47	2.13814E-07	1.82212E-06	1634.37	1598.79	1566.05	2152.02	2170.75	2352.97
Pofut2	ENSMUSG00000020260	1728.03	-0.53	2.16611E-07	1.84505E-06	2404.68	1863.04	1932.64	1477.11	1309.79	1380.91
Coro6	ENSMUSG00000020836	143.6	1.02	2.17513E-07	1.85181E-06	93.76	107.54	75.18	196.17	170.93	217.99
Cbln1	ENSMUSG00000031654	144.74	0.96	2.20738E-07	1.87834E-06	112.94	96.28	83.62	224.19	169.88	181.52
Caprin2	ENSMUSG00000030309	518.96	-0.64	2.21402E-07	1.88306E-06	532.72	639.11	716.29	381.83	438.34	405.45
Ears2	ENSMUSG00000030871	279.49	-0.74	2.22297E-07	1.88974E-06	398.47	355.4	313.38	219.52	212.88	177.28
Abhd8	ENSMUSG00000007950	1942.69	-0.49	2.2297E-07	1.89453E-06	2742.42	2117.04	2090.59	1862.44	1457.65	1386
Iqgap1	ENSMUSG00000030536	9502.09	0.39	2.25319E-07	1.9126E-06	8319.97	8124.03	8154.59	10539.4	10812.9	11061.7
Cdh3	ENSMUSG00000061048	6387.2	-0.44	2.25255E-07	1.9126E-06	8428.64	6850.94	7086.06	5851.21	5075.57	5030.81
Tbc1d9b	ENSMUSG00000036644	2399.12	-0.49	2.30459E-07	1.95527E-06	3184.58	2581.01	2711.44	2014.24	1938.99	1964.48
Veph1	ENSMUSG00000027831	102.33	1.11	2.3099E-07	1.95881E-06	52.21	59.4	71.8	122.61	164.64	143.35
Sema6d	ENSMUSG00000027200	2477.32	-1.25	2.34367E-07	1.98647E-06	3318.82	3599.07	3839.09	1854.27	1188.14	1064.52
Mboat7	ENSMUSG00000035596	1558.24	-0.5	2.35391E-07	1.99417E-06	1927.37	1748.33	1837.19	1389.53	1179.76	1267.25
Dag1	ENSMUSG00000039952	14346.7	0.45	2.36043E-07	1.99773E-06	12598.7	11623.8	12396.6	18385	15330.5	15745.6
Rnaseh2c	ENSMUSG00000024925	1262.97	-0.5	2.35999E-07	1.99773E-06	1761.16	1392.92	1365.01	1109.29	1017.21	932.2
2700038G22Rik	ENSMUSG00000097180	399.78	-0.66	2.3816E-07	2.01465E-06	461.33	504.94	501.74	293.09	291.53	346.07
Fbxl18	ENSMUSG00000066640	1338.67	-0.5	2.39148E-07	2.02202E-06	1624.79	1571.14	1539.86	1207.37	1023.5	1065.37
Ccdc120	ENSMUSG00000031150	684.44	0.57	2.39846E-07	2.02692E-06	619.02	506.98	535.53	857.07	808.53	779.52
Numb	ENSMUSG00000021224	1100.81	0.5	2.43738E-07	2.0588E-06	914.14	918.72	901.28	1301.96	1253.16	1315.59
Ovca2	ENSMUSG00000038268	106.2	-1.14	2.44663E-07	2.0656E-06	148.1	139.29	160.49	81.74	48.24	59.38
Tmf1	ENSMUSG00000030059	1515.39	0.51	2.45396E-07	2.07078E-06	1071.83	1299.72	1290.68	1533.16	1953.67	1943.28
Cyb5r3	ENSMUSG00000018042	12127.9	0.46	2.45547E-07	2.07104E-06	12058.6	9392	9624.34	14328.5	13781.6	13582.6
H2-DMb1	ENSMUSG00000079547	465.01	-0.63	2.45728E-07	2.07155E-06	633.93	538.73	545.67	400.51	356.55	314.69
Casp1	ENSMUSG00000025888	91.63	-1.22	2.4628E-07	2.07519E-06	123.59	127	143.6	70.06	48.24	37.32
Eya3	ENSMUSG00000028886	2148.38	-0.45	2.46596E-07	2.07684E-06	2606.05	2463.22	2439.45	1968.7	1719.82	1693.05
Iscu	ENSMUSG00000025825	661.2	-0.58	2.47197E-07	2.08088E-06	854.48	852.14	707.85	597.85	500.22	454.65
Ubqln4	ENSMUSG00000008604	3563.3	-0.42	2.48517E-07	2.09097E-06	4443.92	3984.17	3910.89	3131.7	2970.89	2938.24
Flrt1	ENSMUSG00000047787	550.14	-0.67	2.48794E-07	2.09228E-06	687.2	655.49	701.93	499.76	362.84	393.58
Ptprq	ENSMUSG00000035916	1213.28	-0.63	2.52242E-07	2.12024E-06	1299.83	1509.68	1631.93	1101.12	847.33	889.79
[truncated: 3,423 more rows]
