# Supplementary material for: Defective Mitochondrial Cardiolipin Remodeling Dampens HIF-1α Expression in Hypoxia
Source: Cell Rep. 2018 Oct 16;25(3):561–570.e6. doi: 10.1016/j.celrep.2018.09.057 (PMC6205837; doi:10.1016/j.celrep.2018.09.057)
Supplement: Table S2. Expression Levels of Genes under Normoxic and Hypoxic Conditions in TAZKO MEF Cells, Related to Figure 2 [file mmc3.xlsx]

## Sheet: Sheet1
GeneName	feature	baseMean	log2Fold Change	pvalue	padj	TAZN1_B_1	TAZN2_B_2	TAZN3_B_3	TAZH1_D_1	TAZH2_D_2	TAZH3_D_3
Pdk1	ENSMUSG00000006494	9346.03	2.7088	0	0	2437.58	2478.52	2441.75	16483.4	16637.1	15597.9
Pgm2	ENSMUSG00000025791	7779.71	2.68942	0	0	2038.55	2103.39	2049.54	13715.4	13878.3	12893
Ak4	ENSMUSG00000028527	4017.52	3.64945	0	0	556.263	618.513	556.429	7423.1	7826.96	7123.85
Slc2a1	ENSMUSG00000028645	10409.3	2.44338	0	0	3351.67	3188.58	3061.16	18359.2	18188	16307.1
Serpine1	ENSMUSG00000037411	3210.03	2.59024	0	0	918.43	915.489	868.125	5680.41	5723.37	5154.34
Bhlhe40	ENSMUSG00000030103	4004.03	3.07117	0	0	855.538	812.776	831.455	7247.2	7548.86	6728.33
Tpi1	ENSMUSG00000023456	26211.6	1.84717	0	0	11654.4	11601	10845.6	42398.9	41258.9	39510.6
Ldha	ENSMUSG00000063229	48276.1	2.33209	0	0	16879.8	16428.6	14352.4	83459.7	83399.3	75137.1
Bnip3	ENSMUSG00000078566	1245.86	4.21877	0	0	110.602	125.042	119.576	2320.66	2436.96	2362.33
Pfkl	ENSMUSG00000020277	20090.1	2.29226	0	0	6911.54	6978.93	6441.98	34904.2	33702	31602
Bsg	ENSMUSG00000023175	37760.2	2.03312	0	0	14463.9	14593.1	15110.5	62725.7	61120	58547.7
Egln1	ENSMUSG00000031987	7554.78	2.94819	0	0	1644.93	1800.83	1676.46	13862.4	13709	12635.1
Ero1l	ENSMUSG00000021831	7074.73	2.91384	0	0	1616.74	1720.45	1568.05	13019.3	12854.2	11669.6
Loxl2	ENSMUSG00000034205	8377.74	2.47653	0	0	2490.71	2455.07	2613.14	14150.1	14849	13708.4
Car12	ENSMUSG00000032373	4822.67	3.88257	0	0	599.636	544.828	630.566	9133.13	9408.22	8619.63
Higd1a	ENSMUSG00000038412	2440.31	3.04949	0	0	493.371	534.78	514.179	4501.86	4179.55	4418.13
P4ha2	ENSMUSG00000018906	10364.1	2.78511	0	0	2734.69	2476.29	2570.1	18971.1	17787.8	17644.7
Slc16a3	ENSMUSG00000025161	20926.1	2.37222	0	0	6873.58	7030.29	6297.69	36189.5	35873.3	33292
Pfkp	ENSMUSG00000021196	9705.94	2.33069	0	0	3219.38	3275.66	3082.68	16248.4	16725.3	15684.2
Egln3	ENSMUSG00000035105	3110.96	3.57312	0	0	458.673	459.977	487.075	5877.67	5788.44	5593.91
Ndrg1	ENSMUSG00000005125	27550.8	3.58892	0	0	4298.29	4124.17	3997.84	51001.8	54482.1	47400.3
Fam162a	ENSMUSG00000003955	8724.45	3.26563	0	0	1702.4	1634.48	1536.16	16382.8	15238.5	15852.2
Krt19	ENSMUSG00000020911	4603.63	2.39599	4.1501E-305	3.0283E-302	1553.85	1459.2	1353.61	8080.23	7904.51	7270.37
Aldoa	ENSMUSG00000030695	30906.2	1.76256	1.5397E-302	1.0767E-299	13746.1	14224.7	14033.5	47853.1	48190.9	47388.7
Gys1	ENSMUSG00000003865	7871.8	1.95342	5.9873E-288	4.0194E-285	3328.9	3134.99	3163.99	12621	12580.5	12401.3
Kdm3a	ENSMUSG00000053470	4185.69	2.1049	2.2698E-277	1.4652E-274	1599.39	1528.42	1564.06	6881.58	6627.2	6913.5
Cyp2s1	ENSMUSG00000040703	3573.17	2.41918	1.135E-275	7.0549E-273	1123.37	1096.35	1104.89	5951.8	6426.65	5735.93
Ier3	ENSMUSG00000003541	2376.08	2.30344	3.3414E-254	2.0028E-251	842.527	790.447	742.171	4070.9	3945.12	3865.31
Jmjd6	ENSMUSG00000056962	4630.89	1.89615	4.5201E-254	2.6159E-251	1927.94	1997.33	1920.4	7455.77	7238.67	7245.2
Aldoc	ENSMUSG00000017390	2975.33	2.58463	1.3265E-244	7.4211E-242	773.129	778.166	935.885	5166.52	5284.82	4913.43
Eno1	ENSMUSG00000063524	19044.7	1.90397	7.8796E-237	4.2659E-234	8223.58	8241.63	7505.41	31432.6	31075.2	27789.8
Gm11814	ENSMUSG00000084215	1709.79	2.38074	8.9615E-234	4.7001E-231	555.178	538.129	531.716	2821.99	2937.9	2873.81
Cdkn1a	ENSMUSG00000023067	2323.81	2.38734	4.2108E-227	2.1415E-224	693.973	789.33	717.459	4177.7	3912.14	3652.26
Ccng2	ENSMUSG00000029385	4639.92	2.28552	2.0803E-222	1.0269E-219	1416.14	1541.82	1696.39	7860.35	7926.79	7398.02
Gbe1	ENSMUSG00000022707	1103.5	2.98798	2.5326E-219	1.2144E-216	237.469	240.037	235.167	1938.7	2112.5	1857.14
Hk1	ENSMUSG00000037012	8557.49	1.82477	8.4318E-218	3.9309E-215	3791.91	3771.37	3664.62	13601.1	13891.7	12624.3
Rcor2	ENSMUSG00000024968	2239.53	2.0054	8.9421E-203	4.0561E-200	893.49	892.043	866.53	3690.19	3626.02	3468.89
Hk2	ENSMUSG00000000628	2551.55	2.2571	1.1021E-200	4.8674E-198	869.635	942.284	800.365	4142.51	4398.82	4155.65
Ciart	ENSMUSG00000038550	962.985	3.26928	1.6874E-198	7.2615E-196	173.493	206.543	137.911	1766.57	1774.68	1718.71
P4ha1	ENSMUSG00000019916	9888.57	1.59847	2.4515E-197	1.0286E-194	4819.86	4901.22	4933.72	15529.7	14445.2	14701.6
Pgk1	ENSMUSG00000062070	2477.72	2.31466	5.0569E-195	2.07E-192	865.297	767.001	809.931	4416.42	4221.44	3786.2
Ampd3	ENSMUSG00000005686	1115.62	2.96441	3.3264E-194	1.3292E-191	235.3	233.338	256.691	1937.45	2197.18	1833.77
Pkm	ENSMUSG00000032294	56423.3	1.62623	1.0421E-189	4.0673E-187	27945.4	28122.3	26391.3	86543	89041.6	80496.3
Plod2	ENSMUSG00000032374	7352.12	2.11836	1.1626E-189	4.4346E-187	2418.06	2873.74	2841.14	12261.7	11618.8	12099.3
Gpi1	ENSMUSG00000036427	10067	1.59035	1.3394E-189	4.9954E-187	5192.87	4996.11	4810.16	15475.7	15411.5	14515.6
Siglecg	ENSMUSG00000030468	1122.61	2.66135	1.0503E-174	3.8318E-172	337.227	284.695	270.243	1943.73	1876.3	2023.44
Smtnl2	ENSMUSG00000045667	1651.02	2.45488	1.3508E-174	4.8236E-172	464.094	516.916	507.004	2896.12	2970.88	2551.1
Ddit4	ENSMUSG00000020108	5045.61	1.84367	4.5733E-174	1.599E-171	2164.33	2130.19	2236.08	8518.73	7796.65	7427.68
Maff	ENSMUSG00000042622	990.335	2.64122	1.7262E-172	5.9123E-170	252.65	273.53	267.054	1814.31	1754.18	1580.28
Mt1	ENSMUSG00000031765	4330.35	1.78936	1.1246E-166	3.7747E-164	1977.82	1837.68	1959.46	7146.69	6657.51	6402.92
Tbl2	ENSMUSG00000005374	5588.78	1.6161	3.8039E-164	1.2518E-161	2755.29	2699.58	2738.3	8602.91	8718.31	8018.26
C3	ENSMUSG00000024164	13100.3	1.64124	2.0828E-163	6.7222E-161	5844.55	6262.17	6808.68	19942.4	20151.7	19592.6
Acap1	ENSMUSG00000001588	430.161	4.95122	3.4922E-161	1.1059E-158	10.8433	22.329	23.1181	851.873	855.698	817.108
Lgals3	ENSMUSG00000050335	9961.25	1.86027	9.2739E-156	2.8823E-153	4766.73	4397.7	3668.6	16289.9	16017.6	14627
Tgm2	ENSMUSG00000037820	622.887	-2.9882	1.4922E-151	4.5534E-149	1025.78	1107.52	1208.52	133.184	124.789	137.533
Bnip3l	ENSMUSG00000022051	5910.87	2.13964	4.9865E-150	1.4944E-147	1834.69	2280.91	2311.81	9845.54	9897.57	9294.71
Ankrd37	ENSMUSG00000050914	389.456	4.08539	4.8026E-148	1.4141E-145	41.2046	39.0757	29.4955	817.949	692.58	716.43
Vcam1	ENSMUSG00000027962	4937.15	-1.72857	8.2675E-147	2.3923E-144	7315.99	7620.89	7881.68	2360.87	2101.81	2341.66
Selenbp1	ENSMUSG00000068874	406.462	4.54799	1.558E-146	4.4319E-144	18.4337	26.7948	29.4955	814.179	830.74	719.127
Gapdh	ENSMUSG00000057666	4094.66	1.77296	6.6499E-143	1.8601E-140	1965.9	1742.78	1788.07	5951.8	6486.37	6633.05
Me2	ENSMUSG00000024556	5968.91	1.41686	2.5085E-142	6.9016E-140	3290.95	3264.5	3162.4	8805.2	8918.87	8371.53
Dixdc1	ENSMUSG00000032064	1830.82	1.8034	3.4661E-140	9.3825E-138	772.045	761.419	876.097	2766.7	2977.11	2831.56
Tfrc	ENSMUSG00000022797	9876.17	1.90075	9.1733E-139	2.4437E-136	3732.27	4647.78	3983.49	16430.6	14762.6	15700.3
Rnf126	ENSMUSG00000035890	3849.95	1.58346	1.1875E-136	3.1139E-134	1925.77	1924.76	1889.31	6024.68	5944.42	5390.75
Nampt	ENSMUSG00000020572	4837.73	1.48662	3.8436E-136	9.9242E-134	2408.3	2580.12	2594.81	7343.95	7021.18	7078
Mthfd1l	ENSMUSG00000040675	6013.13	1.73429	1.0319E-135	2.624E-133	2925.53	2957.48	2409.07	9420.86	9616.79	8749.08
Atp7b	ENSMUSG00000006567	370.979	3.7411	2.5943E-135	6.4986E-133	48.795	37.9593	46.2362	707.381	708.625	676.878
Galk1	ENSMUSG00000020766	5908.94	1.52697	3.3626E-134	8.2993E-132	3177.09	3070.24	2848.31	9445.99	8910.84	8001.18
Tnfrsf23	ENSMUSG00000037613	833.841	2.42745	4.1071E-133	9.9897E-131	246.144	273.53	240.747	1427.33	1493.91	1321.4
Vegfa	ENSMUSG00000023951	5318.69	1.42942	1.5006E-130	3.5978E-128	2985.17	2738.65	2868.24	7953.33	7748.52	7618.25
Mif	ENSMUSG00000033307	2330.69	1.70135	7.0291E-129	1.6615E-126	1203.61	1061.74	1000.46	3887.46	3384.46	3446.41
Ndrg2	ENSMUSG00000004558	487.974	2.91701	6.1251E-128	1.4277E-125	104.096	109.412	106.822	934.799	866.394	806.321
Lamb3	ENSMUSG00000026639	909.458	2.0794	1.8548E-123	4.2643E-121	332.89	371.778	320.465	1540.41	1446.66	1444.55
Klf4	ENSMUSG00000003032	1963.98	1.82915	9.6667E-123	2.1924E-120	860.96	902.092	793.987	2941.35	3247.19	3038.31
Cxcl14	ENSMUSG00000021508	2161.85	-1.94503	4.462E-121	9.9847E-119	3236.73	3167.37	3933.27	898.362	900.265	835.086
Hpse	ENSMUSG00000035273	2467.62	1.59586	9.6185E-120	2.124E-117	1250.24	1174.51	1222.07	3809.56	3828.36	3521.02
Plekha2	ENSMUSG00000031557	3169.69	1.48467	2.0234E-119	4.4102E-117	1744.69	1571.96	1654.14	4729.28	4668.01	4650.05
Mxi1	ENSMUSG00000025025	2265.05	1.84008	3.0005E-119	6.4561E-117	871.803	966.846	1077.78	3621.09	3609.08	3443.72
Apln	ENSMUSG00000037010	390.259	3.22288	2.8787E-118	6.1156E-116	61.807	63.6376	77.3261	714.92	743.387	680.474
H2-K1	ENSMUSG00000061232	1695.87	1.74333	9.6184E-115	2.0178E-112	763.37	748.021	796.379	2820.73	2518.96	2527.73
Slc27a3	ENSMUSG00000027932	1731.8	1.74668	2.4004E-112	4.9735E-110	795.9	759.186	797.973	2868.47	2693.66	2475.59
Kdm4b	ENSMUSG00000024201	2685.36	1.39286	5.7959E-112	1.1862E-109	1521.32	1452.5	1445.28	3942.74	3929.08	3821.26
Lss	ENSMUSG00000033105	4314.55	1.52498	2.9138E-111	5.8918E-109	2282.52	2167.03	2169.12	6250.84	6911.54	6106.28
Ogn	ENSMUSG00000021390	1149.07	-2.35608	4.5189E-110	9.0287E-108	1619.99	2084.41	2103.75	334.216	354.758	397.318
Hilpda	ENSMUSG00000043421	592.14	2.30295	6.9852E-110	1.3792E-107	199.517	209.893	172.19	1075.52	963.551	932.168
Plk2	ENSMUSG00000021701	3019.04	1.41286	3.9325E-109	7.6744E-107	1563.61	1701.47	1647.76	4466.68	4448.74	4286
Slc4a4	ENSMUSG00000060961	1505.52	1.70113	2.1554E-108	4.158E-106	649.515	739.09	708.69	2303.07	2359.41	2273.34
Plekha6	ENSMUSG00000041757	2175.22	-1.68556	2.7926E-108	5.3259E-106	3406.97	2977.57	3603.24	1010.19	1031.29	1022.06
Sod3	ENSMUSG00000072941	1099.1	1.93388	1.4512E-107	2.7365E-105	504.215	444.347	399.385	1791.7	1750.61	1704.33
F730043M19Rik	ENSMUSG00000052125	1199.71	1.84148	6.9977E-104	1.3049E-101	566.022	525.848	459.173	1903.52	1834.4	1909.28
Lonp1	ENSMUSG00000041168	17270.8	1.24246	2.4629E-102	4.5423E-100	10523.4	10596.2	9596.41	24941.8	25226.1	22740.6
Syt17	ENSMUSG00000058420	936.584	1.84787	2.6582E-102	4.8491E-100	432.649	396.34	374.673	1551.72	1460.03	1404.09
Rnf217	ENSMUSG00000063760	2033.87	1.81231	6.018E-102	1.086E-99	761.202	912.14	980.527	3210.23	3181.23	3157.87
Scd2	ENSMUSG00000025203	70124.4	1.21682	2.2082E-101	3.9427E-99	42734.6	40581.8	42586.7	96528	104384	93930.5
Flt1	ENSMUSG00000029648	1915.12	1.5286	1.6521E-100	2.91873E-98	966.14	895.393	1059.45	2784.29	2957.51	2827.97
Ddit3	ENSMUSG00000025408	2109.42	1.40554	5.4177E-100	9.47137E-98	1177.59	1175.62	1096.91	3389.9	2904.02	2912.46
2500002B13Rik	ENSMUSG00000096917	306.319	3.11429	2.7474E-99	4.75355E-97	57.4696	58.0554	55.0052	596.814	533.92	536.648
4930447F24Rik	ENSMUSG00000102224	433.728	2.62392	1.10614E-98	1.89432E-96	121.445	126.159	97.2555	772.717	766.562	718.228
Lamc2	ENSMUSG00000026479	667.064	2.02784	4.31006E-98	7.30664E-96	245.059	261.249	261.474	1066.73	1094.58	1073.3
Tinagl1	ENSMUSG00000028776	9078.17	1.18504	2.91965E-97	4.90005E-95	5592.99	5865.83	5152.15	12746.7	12789.1	12322.2
Bhlhe41	ENSMUSG00000030256	330.928	3.04273	5.72965E-97	9.52087E-95	65.06	71.4528	58.1939	644.559	613.25	533.053
Fam57a	ENSMUSG00000069808	1550.26	1.55273	1.46754E-96	2.41468E-94	832.768	763.652	746.954	2299.3	2350.49	2308.4
Fosl1	ENSMUSG00000024912	834.162	1.93817	3.0391E-96	4.95197E-94	368.673	320.421	325.248	1292.89	1364.66	1333.08
Atf3	ENSMUSG00000026628	719.112	2.04498	7.64716E-96	1.23406E-93	291.685	269.064	259.879	1285.35	1156.97	1051.72
Nfil3	ENSMUSG00000056749	1300.62	1.64754	1.42183E-95	2.27262E-93	648.431	615.164	602.665	2066.86	2027.83	1842.76
Mettl7b	ENSMUSG00000025347	207.998	4.6154	6.75878E-95	1.07012E-92	8.67466	12.2809	7.17459	438.501	400.217	381.137
Rnf213	ENSMUSG00000070327	12407.1	-1.21774	1.03041E-94	1.61621E-92	17603.1	16309.1	18234.6	7489.7	7617.49	7188.57
Alkbh5	ENSMUSG00000042650	8255.97	1.21854	2.31085E-94	3.59102E-92	4861.06	4972.67	4983.95	11736.5	12072.5	10909.2
Plcxd2	ENSMUSG00000087141	752.388	1.87027	6.40832E-91	9.86704E-89	312.288	315.955	320.465	1258.96	1159.65	1147.01
Ndufv3	ENSMUSG00000024038	2585.32	1.33303	4.16392E-90	6.353E-88	1442.16	1372.12	1554.49	3672.6	3635.82	3834.74
Proser2	ENSMUSG00000045319	473.666	2.46469	5.2372E-90	7.91855E-88	114.939	137.323	157.841	800.358	846.784	784.747
Itgb7	ENSMUSG00000001281	704.954	2.1747	2.90637E-89	4.35514E-87	250.481	290.277	205.671	1182.32	1193.52	1107.46
Slc27a1	ENSMUSG00000031808	1243.38	1.49902	9.76937E-88	1.45097E-85	647.347	616.28	663.251	1814.31	1874.51	1844.56
Dusp3	ENSMUSG00000003518	1283.05	1.53684	7.03541E-87	1.03575E-84	641.925	682.151	629.769	1992.73	1947.6	1804.11
Kctd11	ENSMUSG00000046731	1054.36	1.61987	1.27284E-86	1.85757E-84	515.058	506.868	510.193	1672.33	1611.56	1510.17
Pvr	ENSMUSG00000040511	1564.73	1.38129	2.79131E-86	4.0385E-84	829.515	852.968	896.823	2228.94	2309.49	2270.64
Dsp	ENSMUSG00000054889	3892.45	1.28001	3.80285E-86	5.45497E-84	2293.36	2352.36	2136.43	5512.04	5790.22	5270.3
Alad	ENSMUSG00000028393	4301.14	-1.1553	1.72839E-85	2.45827E-83	6161.18	5768.7	5919.03	2722.73	2655.34	2579.87
Sema6d	ENSMUSG00000027200	2573.16	-1.38384	6.91282E-85	9.74939E-83	3617.33	3501.19	4069.58	1404.71	1353.96	1492.19
Insig1	ENSMUSG00000045294	1659.91	1.65171	2.44002E-84	3.41257E-82	761.202	799.378	806.742	2505.36	2773.89	2312.89
Sap30	ENSMUSG00000031609	824.411	1.93115	2.57018E-84	3.5649E-82	371.926	318.188	314.087	1375.81	1370.01	1196.45
Nrn1	ENSMUSG00000039114	3909.67	1.13272	2.33601E-83	3.21354E-81	2345.41	2487.45	2480.81	5450.48	5357.02	5336.82
Xpnpep1	ENSMUSG00000025027	8133.42	1.07192	2.61648E-82	3.57011E-80	5329.5	5254.01	5105.12	11205	11394.1	10512.7
Sqle	ENSMUSG00000022351	6951.52	1.27417	5.49096E-82	7.43184E-80	4124.8	4243.63	3773.83	9649.53	10473.4	9443.93
P4hb	ENSMUSG00000025130	57888.9	0.957073	1.03301E-81	1.38696E-79	39894.8	38615.8	39288	76977.6	78578	73979.3
Ppp1r15a	ENSMUSG00000040435	1634.01	1.45953	3.38617E-80	4.51033E-78	929.273	875.297	791.596	2573.21	2450.33	2184.35
Pkp1	ENSMUSG00000026413	719.025	1.92517	1.78177E-79	2.3546E-77	286.264	290.277	298.144	1090.6	1270.18	1078.69
Trib3	ENSMUSG00000032715	4601.58	1.10975	8.20237E-79	1.07547E-76	3120.71	2998.78	2624.3	6713.21	6241.24	5911.22
Myo1h	ENSMUSG00000066952	521.488	1.98325	5.41287E-78	7.04219E-76	204.939	217.708	192.119	855.642	844.11	814.411
Vim	ENSMUSG00000026728	66479.1	0.964044	1.15693E-77	1.4936E-75	45076.8	44709.4	44955.2	86438.7	92347.6	85346.9
Ugdh	ENSMUSG00000029201	8453.81	1.13833	1.17243E-77	1.50205E-75	4887.09	5530.89	5341.08	11428.7	11885.3	11649.9
Kctd9	ENSMUSG00000034327	2373.75	1.20231	1.80454E-77	2.29436E-75	1455.17	1449.15	1389.48	3271.8	3412.09	3264.84
Dusp4	ENSMUSG00000031530	1348.01	1.61497	3.9551E-77	4.99086E-75	625.66	643.075	688.76	2034.19	2217.68	1878.72
Nid1	ENSMUSG00000005397	10317.8	1.00609	2.53476E-76	3.17469E-74	6811.78	7071.59	6638.88	13553.3	14213.5	13617.6
Soat1	ENSMUSG00000026600	3787.34	1.37153	2.65579E-76	3.30164E-74	1859.63	2202.76	2207.38	5385.14	5730.5	5338.62
Flnb	ENSMUSG00000025278	19454.8	1.13499	1.3156E-75	1.6235E-73	12722.5	11951.6	11695.4	26513.6	28422.5	25422.9
Tiparp	ENSMUSG00000034640	2258.41	1.19133	1.36103E-74	1.66731E-72	1318.55	1385.51	1396.65	3161.23	3209.76	3078.76
Plce1	ENSMUSG00000024998	1217.38	-1.45458	7.21993E-74	8.78058E-72	1783.73	1699.24	1886.92	663.405	646.23	624.741
C430049B03Rik	ENSMUSG00000087365	708.108	-2.11132	1.79543E-72	2.16781E-70	965.056	1191.25	1324.91	227.417	238.882	301.134
Dubr	ENSMUSG00000022639	1271.11	1.44753	3.42756E-72	4.10891E-70	676.624	676.569	670.425	1897.24	1743.48	1962.32
Cyp51	ENSMUSG00000001467	4586.89	1.12114	2.49456E-71	2.96923E-69	2788.9	3001.02	2833.96	6087.5	6618.29	6191.68
Gpnmb	ENSMUSG00000029816	177.395	4.04597	2.84613E-71	3.36384E-69	5.42166	12.2809	18.3351	343.011	382.39	302.932
Hoxb9	ENSMUSG00000020875	2550.8	1.10068	4.18604E-71	4.91289E-69	1680.72	1673.56	1505.07	3608.52	3414.77	3422.14
Pnrc1	ENSMUSG00000040128	1914.66	1.68211	5.19275E-71	6.05208E-69	768.792	895.393	1008.43	3053.17	3054.66	2707.51
Map3k1	ENSMUSG00000021754	1687.31	1.32126	3.59501E-70	4.16104E-68	898.912	974.661	991.687	2378.46	2547.48	2332.67
Fosl2	ENSMUSG00000029135	6885.39	1.11773	3.81466E-70	4.38503E-68	4393.72	4342.99	4241.77	9631.94	9955.51	8746.38
Pdgfrb	ENSMUSG00000024620	1938.08	-1.17085	5.11883E-70	5.84417E-68	2666.37	2527.64	2870.63	1115.73	1230.07	1218.02
Pgam1	ENSMUSG00000011752	908.208	1.58525	5.55866E-70	6.30345E-68	467.347	470.025	408.154	1330.58	1377.14	1396
Jag2	ENSMUSG00000002799	2676.86	1.13621	7.23823E-70	8.15297E-68	1675.29	1761.76	1571.23	3788.2	3743.68	3521.02
Ppme1	ENSMUSG00000030718	3453.16	1.01507	7.75031E-70	8.67157E-68	2315.05	2241.83	2277.53	4686.56	4622.55	4575.44
Pcyt1b	ENSMUSG00000035246	1299.85	1.31718	5.36452E-69	5.96243E-67	757.949	704.48	750.143	1840.7	1900.36	1845.46
Triobp	ENSMUSG00000033088	3701.17	1.02031	5.63686E-69	6.22391E-67	2407.22	2498.61	2405.08	5059.72	5025.44	4810.96
Uap1l1	ENSMUSG00000026956	3201.63	1.33282	1.09009E-68	1.19575E-66	1805.41	1765.11	1839.09	4823.51	4855.19	4121.5
Ppp1r13l	ENSMUSG00000040734	972.786	1.47603	1.68725E-68	1.83877E-66	520.48	493.471	509.396	1520.3	1360.2	1432.86
Cryab	ENSMUSG00000032060	2583.1	1.09283	2.19959E-68	2.38166E-66	1717.58	1641.18	1572.83	3562.03	3525.3	3479.67
Msmo1	ENSMUSG00000031604	1787.8	1.38781	2.95283E-68	3.17675E-66	933.61	1068.44	937.479	2576.98	2732.88	2477.39
Anxa8	ENSMUSG00000021950	7474.71	1.07986	5.71048E-68	6.10439E-66	5113.71	4720.35	4522.38	10057.9	10501	9932.94
Mycn	ENSMUSG00000037169	889.223	1.51167	1.86043E-67	1.97618E-65	416.384	458.861	486.277	1178.55	1418.14	1377.13
Krt80	ENSMUSG00000037185	263.795	2.69494	6.18249E-67	6.52583E-65	70.4816	77.035	46.2362	510.119	451.915	426.981
Gpr146	ENSMUSG00000044197	1229.87	1.53124	3.5404E-66	3.71366E-64	594.214	633.027	640.132	1957.55	1905.71	1648.6
Sfrp2	ENSMUSG00000027996	1907.14	-1.14909	6.23346E-66	6.4979E-64	2651.19	2536.57	2715.98	1182.32	1183.72	1173.08
Rsrp1	ENSMUSG00000037266	8475.52	0.884964	9.15268E-66	9.48207E-64	5994.19	5751.95	6059.34	10895.9	10933.3	11218.4
Rnf19a	ENSMUSG00000022280	4377.48	1.14595	1.87119E-65	1.92663E-63	2433.24	2792.24	2884.98	5782.18	6298.29	6073.92
Sgms2	ENSMUSG00000050931	1003.18	1.46727	2.71427E-65	2.77766E-63	492.287	543.711	540.485	1483.87	1542.93	1415.78
Egr1	ENSMUSG00000038418	1306.43	-1.88837	3.72258E-65	3.78643E-63	1615.66	2075.48	2528.64	527.709	553.529	537.547
Bcar1	ENSMUSG00000031955	5027	0.954359	5.62254E-65	5.68452E-63	3365.77	3505.65	3369.66	6734.57	6754.66	6431.69
Ermp1	ENSMUSG00000046324	1500.1	-1.24531	5.68641E-65	5.71467E-63	2146.98	2105.62	2098.96	845.591	928.789	874.638
Tnfaip3	ENSMUSG00000019850	1430.7	1.22072	1.80161E-64	1.79979E-62	832.768	861.899	863.342	2046.76	2015.35	1964.11
Jmy	ENSMUSG00000021690	2170.3	1.39506	2.07808E-64	2.0637E-62	1044.21	1262.7	1236.42	3123.53	3330.09	3024.83
Map2k1	ENSMUSG00000004936	5038.6	1.05038	2.10696E-64	2.08007E-62	3203.12	3376.14	3229.36	7016.02	7031.87	6375.06
Tchh	ENSMUSG00000052415	827.523	1.84306	6.96251E-64	6.83343E-62	277.589	380.709	389.819	1267.76	1357.53	1291.73
Mpp2	ENSMUSG00000017314	5857.61	0.966612	7.49941E-64	7.31759E-62	4128.05	3934.37	3805.72	7708.32	7941.94	7627.24
Csdc2	ENSMUSG00000042109	816.881	-1.61253	9.85254E-64	9.5581E-62	1244.81	1159.99	1308.96	398.295	426.066	363.159
Ulk1	ENSMUSG00000029512	4830.72	0.981817	1.26307E-63	1.21828E-61	3376.61	3128.29	3205.45	6444.33	6524.69	6304.94
Gjb4	ENSMUSG00000046623	889.58	1.56564	1.63328E-63	1.56637E-61	441.323	452.162	432.867	1335.61	1440.42	1235.1
Tgfb3	ENSMUSG00000021253	4853.56	-0.92425	1.67373E-63	1.59603E-61	6406.24	6160.57	6524.09	3275.56	3331.87	3423.04
Rnf152	ENSMUSG00000047496	120.918	4.30065	2.4575E-63	2.33018E-61	7.59033	1.11645	5.58023	234.956	230.86	245.402
Nupr1	ENSMUSG00000030717	2417.38	1.03792	1.52024E-62	1.43338E-60	1583.13	1667.98	1490.72	3471.57	3144.69	3146.18
S100a3	ENSMUSG00000001021	327.964	2.25638	2.19887E-62	2.06165E-60	116.024	100.48	104.43	539.017	591.858	515.973
Mdm2	ENSMUSG00000020184	4188.6	0.951622	2.55195E-62	2.37941E-60	2805.17	2873.74	2860.27	5679.15	5559.36	5353.9
Noct	ENSMUSG00000023087	1535.09	1.20592	3.61966E-62	3.35628E-60	889.153	947.866	927.913	2152.3	2208.77	2084.57
Hmox1	ENSMUSG00000005413	2751.05	1.08681	9.58473E-62	8.83849E-60	1837.94	1779.62	1649.36	3732.91	3852.42	3654.06
Lpin1	ENSMUSG00000020593	881.024	1.45945	2.85773E-61	2.62084E-59	467.347	424.251	495.046	1260.22	1368.22	1271.06
Sema3a	ENSMUSG00000028883	617.219	-2.00327	2.94394E-61	2.68523E-59	830.599	984.709	1176.63	228.674	213.924	268.774
Rbpj	ENSMUSG00000039191	1360.53	1.18102	5.06174E-61	4.59196E-59	806.744	804.96	864.936	1826.88	1935.12	1924.56
Prkcdbp	ENSMUSG00000037060	1884.63	1.1587	6.40476E-61	5.77909E-59	1206.86	1129.85	1140.76	2644.83	2690.99	2494.47
Rpp25	ENSMUSG00000062309	1203.51	1.24031	6.72288E-61	6.03369E-59	726.503	711.179	694.34	1701.23	1720.31	1667.48
Vhl	ENSMUSG00000033933	1895.66	1.1115	1.2766E-60	1.13963E-58	1167.83	1224.75	1187	2643.57	2642.86	2507.95
Draxin	ENSMUSG00000029005	1515.43	-1.2488	2.68376E-60	2.38315E-58	2166.5	2011.84	2240.06	903.387	853.915	916.887
Rragc	ENSMUSG00000028646	4648.62	0.949789	4.04638E-60	3.57423E-58	3186.85	3164.02	3136.89	6319.94	6254.62	5829.42
Gpr35	ENSMUSG00000026271	269.052	4.8151	1.09259E-59	9.60051E-58	3.253	0	3.1887	579.223	495.592	533.053
Pkp2	ENSMUSG00000041957	1763.48	1.097	3.03936E-59	2.65675E-57	1108.19	1153.29	1093.73	2448.82	2430.72	2346.15
Hsph1	ENSMUSG00000029657	6508.79	-0.92686	3.9607E-59	3.44417E-57	8867.67	8893.64	7909.58	4501.86	4382.78	4497.24
Slc48a1	ENSMUSG00000081534	4402.26	-1.01595	4.25671E-59	3.68249E-57	6069.01	5643.65	5996.36	2940.09	2995.83	2768.64
Fbln2	ENSMUSG00000064080	32553.2	0.81906	1.44346E-58	1.24234E-56	23345.7	23442.1	23695.3	41367.4	43206.5	40262.1
Sbno2	ENSMUSG00000035673	3394.59	1.09981	1.46619E-58	1.25546E-56	2318.3	2084.41	2047.15	4558.4	4790.12	4569.15
Prelid1	ENSMUSG00000021486	5294	0.975586	1.15991E-57	9.88159E-56	3775.65	3409.64	3486.05	7044.91	7153.1	6894.63
Fgfr2	ENSMUSG00000030849	1606.81	-1.14181	1.38873E-57	1.17712E-55	2086.26	2209.45	2353.26	969.979	1027.73	994.193
Dlc1	ENSMUSG00000031523	5785.74	0.916618	1.99151E-57	1.67958E-55	4010.95	3974.56	3994.65	7473.36	7934.81	7326.1
Cyp1b1	ENSMUSG00000024087	15466.5	1.18964	2.75697E-57	2.31351E-55	8592.25	10343.9	9112.52	20143.4	22451.4	22155.4
Shb	ENSMUSG00000044813	2308.67	1.04584	3.80729E-57	3.17899E-55	1596.14	1481.53	1428.54	3216.51	3114.38	3014.94
Bnc1	ENSMUSG00000025105	3272.07	-0.98205	4.88527E-57	4.05889E-55	4062.99	4319.54	4661.89	2061.83	2313.95	2212.21
Sgk1	ENSMUSG00000019970	1435.16	1.22207	8.49512E-57	7.02333E-55	820.84	856.317	880.88	1883.42	2186.49	1982.99
S100a4	ENSMUSG00000001020	1925.76	1.172	1.44243E-56	1.18668E-54	1278.43	1103.05	1147.14	2727.75	2650.88	2647.29
Jun	ENSMUSG00000052684	1841.9	1.10758	2.96115E-56	2.42424E-54	1149.39	1161.11	1171.05	2592.06	2587.59	2390.2
Vdr	ENSMUSG00000022479	1869.02	-1.09984	1.08161E-55	8.81195E-54	2603.48	2423.81	2637.06	1193.63	1153.41	1202.74
Wdfy1	ENSMUSG00000073643	1172.29	1.23383	1.4824E-55	1.20189E-53	652.768	711.179	714.27	1657.26	1676.63	1621.63
Slc9a3r1	ENSMUSG00000020733	8067.47	-0.81692	2.9288E-55	2.36317E-53	10100.6	10012.3	10782.6	5775.9	5939.08	5794.36
Cacna1g	ENSMUSG00000020866	2389.54	-1.10183	4.22103E-55	3.38955E-53	3359.26	3033.39	3410.32	1512.77	1558.08	1463.42
Oxr1	ENSMUSG00000022307	16237.3	0.977254	6.58008E-55	5.25874E-53	10130.9	11391.1	11146.9	21577	22447.8	20729.7
2610528A11Rik	ENSMUSG00000096001	104.672	3.98474	9.25664E-55	7.36276E-53	6.506	3.34935	7.17459	188.467	206.794	215.738
Ahnak2	ENSMUSG00000072812	4219.21	1.12316	3.06935E-54	2.42986E-52	2771.55	2619.19	2525.45	5576.12	6305.42	5517.5
Cdc42ep2	ENSMUSG00000045664	1845.72	1.19584	2.74694E-53	2.16441E-51	1180.84	1176.74	992.484	2533	2644.64	2546.61
Filip1l	ENSMUSG00000043336	5933.07	0.950474	2.84836E-53	2.23384E-51	4038.05	4242.51	3835.21	8075.2	7298.39	8109.05
Mboat2	ENSMUSG00000020646	589.904	1.55121	3.6866E-53	2.87778E-51	302.529	277.996	301.333	875.745	932.354	849.468
Pgf	ENSMUSG00000004791	947.594	1.32143	4.36481E-53	3.39142E-51	571.443	532.547	505.41	1436.12	1384.27	1255.78
Ndufa4	ENSMUSG00000029632	2719.41	-0.9618	5.11817E-53	3.95845E-51	3740.95	3494.49	3568.96	1820.6	1846.88	1844.56
Ctsa	ENSMUSG00000017760	6639.32	0.81106	5.78602E-53	4.45444E-51	4811.18	4696.9	4909.01	8375.49	8693.35	8349.96
Fam13b	ENSMUSG00000036501	1810.37	1.02486	7.10069E-53	5.4416E-51	1212.28	1223.63	1131.99	2452.59	2412.89	2428.85
Spg21	ENSMUSG00000032388	3321.74	0.991096	3.26044E-52	2.48727E-50	2135.05	2286.49	2220.14	4490.55	4597.59	4200.6
Dnajc5	ENSMUSG00000000826	6744.94	0.92146	5.7427E-52	4.36107E-50	4787.33	4648.9	4508.03	8826.56	9304.82	8394.01
Mirt1	ENSMUSG00000097636	222.44	2.48829	6.30844E-52	4.76913E-50	56.3853	69.2199	56.5995	383.217	347.627	421.588
Parm1	ENSMUSG00000034981	2034.85	1.05882	8.53182E-52	6.42105E-50	1289.27	1331.92	1316.14	2767.96	2887.98	2615.82
Ppp1r3b	ENSMUSG00000046794	432.243	1.71259	9.81021E-52	7.35021E-50	202.77	207.66	180.959	664.662	656.035	681.373
Sipa1l1	ENSMUSG00000042700	2953	1.0152	1.17919E-51	8.79569E-50	1962.64	2027.47	1851.84	3837.2	4148.35	3890.48
Nabp1	ENSMUSG00000026107	328.575	2.18396	1.21189E-51	8.99966E-50	83.4936	129.508	118.779	556.607	544.616	538.446
Gpd1l	ENSMUSG00000050627	1139.33	-1.18218	1.39265E-51	1.02964E-49	1551.68	1641.18	1569.64	713.663	661.383	698.452
Nanos1	ENSMUSG00000072437	708.794	1.42374	4.13964E-51	3.04718E-49	352.408	387.408	395.399	1079.29	1009.01	1029.25
Fads3	ENSMUSG00000024664	7321.1	0.903243	5.38973E-51	3.95004E-49	5346.84	5089.9	4839.66	9706.07	9906.48	9037.63
Nsdhl	ENSMUSG00000031349	1146.99	1.2063	6.49728E-51	4.72051E-49	683.13	666.521	710.284	1608.26	1681.09	1532.64
Klhl21	ENSMUSG00000073700	2233.87	0.994591	6.46985E-51	4.72051E-49	1480.11	1512.79	1467.6	3036.84	3069.82	2836.06
Pafah1b3	ENSMUSG00000005447	1698.27	1.01785	6.57869E-51	4.75906E-49	1085.42	1135.43	1129.6	2286.74	2287.21	2265.25
Pcgf5	ENSMUSG00000024805	1192.09	1.22746	9.40658E-51	6.77556E-49	665.78	751.371	703.907	1760.29	1689.11	1582.08
Ogt	ENSMUSG00000034160	9094.49	0.802719	1.46963E-50	1.05405E-48	6587.32	6448.61	6781.58	11418.6	11279.2	12051.7
Vat1	ENSMUSG00000034993	5561.27	1.07026	2.35395E-50	1.68112E-48	3512.15	3551.43	3627.95	7394.21	8321.66	6960.25
Rhoq	ENSMUSG00000024143	3527.2	1.38448	2.38078E-50	1.69308E-48	1600.48	2091.11	2079.83	5096.16	5460.42	4835.23
Sesn3	ENSMUSG00000032009	2862.2	-0.94145	4.07231E-50	2.88378E-48	3514.32	3721.13	4068.79	1890.96	1976.13	2001.87
Cfap69	ENSMUSG00000040473	1611.76	1.20772	9.61537E-50	6.78045E-48	904.333	994.757	994.079	2281.71	2092.89	2402.78
Dusp1	ENSMUSG00000024190	502.797	1.63263	1.21605E-49	8.53932E-48	247.228	225.523	243.139	845.591	746.061	709.239
Ldlr	ENSMUSG00000032193	3227.79	1.03228	1.23151E-49	8.61184E-48	2155.65	2230.67	1950.69	4200.31	4520.94	4308.47
Rhob	ENSMUSG00000054364	2149.86	1.20472	2.30543E-49	1.60548E-47	1227.46	1381.05	1262.73	3156.2	3176.78	2694.93
Zfas1	ENSMUSG00000074578	1730.4	1.14081	2.74072E-49	1.90072E-47	1212.28	1059.51	955.814	2541.8	2356.73	2256.26
Lmo4	ENSMUSG00000028266	4895.66	0.845237	2.8538E-49	1.971E-47	3441.67	3617.3	3419.09	6213.14	6457.84	6224.94
Adipor2	ENSMUSG00000030168	3953.02	1.01144	3.41528E-49	2.34912E-47	2747.7	2478.52	2598.79	5366.3	5550.45	4976.36
Anxa2	ENSMUSG00000032231	40489.6	0.69149	9.00809E-49	6.17073E-47	31496.6	30578.4	30688.9	49755.4	50783.9	49634.1
Ptx3	ENSMUSG00000027832	5387.96	0.969016	1.18157E-48	8.0611E-47	3694.32	3929.9	3293.93	7310.02	7398.22	6701.36
Dusp8	ENSMUSG00000037887	678.118	1.3398	1.95479E-47	1.32823E-45	405.54	404.155	332.422	1065.47	909.179	951.944
Peg10	ENSMUSG00000092035	2569.26	-1.02977	1.96848E-47	1.33214E-45	3058.9	3459.88	3841.59	1521.56	1803.2	1730.4
Glul	ENSMUSG00000026473	1631	-1.02425	3.34021E-47	2.24235E-45	2064.57	2144.7	2362.83	1026.52	1124.89	1062.51
Itgb3	ENSMUSG00000020689	539.313	-1.50155	3.33649E-47	2.24235E-45	793.732	756.953	855.37	286.471	269.188	274.167
Serinc5	ENSMUSG00000021703	3366.77	-0.89709	7.37034E-47	4.92814E-45	4369.86	4152.08	4637.97	2353.33	2381.69	2305.7
Slc37a4	ENSMUSG00000032114	635.674	1.40667	8.19214E-47	5.4559E-45	370.842	322.654	334.814	922.234	946.616	916.887
Agpat5	ENSMUSG00000031467	1419.56	1.19861	9.04616E-47	6.00086E-45	762.286	907.674	888.054	2024.14	1932.45	2002.77
Btg1	ENSMUSG00000036478	1432.19	1.1753	1.20706E-46	7.97561E-45	807.828	905.441	898.418	1996.5	2108.94	1876.02
Fmod	ENSMUSG00000041559	7323.85	-0.91714	1.33568E-46	8.79085E-45	9502.01	8933.83	10339.4	5181.6	5053.96	4932.31
Prex2	ENSMUSG00000048960	1741.62	1.1146	1.68012E-46	1.10146E-44	1019.27	1134.31	1120.83	2402.33	2253.34	2519.64
Renbp	ENSMUSG00000031387	1070.09	1.25703	1.74377E-46	1.13874E-44	640.841	596.184	634.552	1519.05	1624.93	1404.99
Flcn	ENSMUSG00000032633	2283.72	1.08933	2.43696E-46	1.58525E-44	1466.02	1348.67	1530.58	3193.9	3255.22	2907.97
Wsb1	ENSMUSG00000017677	7654.82	0.900384	3.96023E-46	2.5662E-44	4870.82	5552.11	5524.43	9884.49	9949.27	10147.8
Prdx3	ENSMUSG00000024997	2303.23	-0.8806	7.79078E-46	5.02895E-44	2968.9	2971.99	3029.27	1588.15	1608.89	1652.19
Cyld	ENSMUSG00000036712	3592.58	0.871909	8.29963E-46	5.33689E-44	2466.86	2568.95	2554.95	4760.69	4759.82	4444.2
Ak5	ENSMUSG00000039058	1393.96	-1.00629	1.2068E-45	7.73044E-44	1829.27	1809.77	1956.27	895.849	932.354	940.258
Basp1	ENSMUSG00000045763	301.452	1.82829	2.04811E-45	1.30697E-43	125.783	125.042	129.94	479.964	467.068	480.916
Clcn3	ENSMUSG00000004319	4543.58	0.916049	2.33319E-45	1.48326E-43	2922.28	3329.25	3155.22	6079.96	5839.25	5935.49
Mafk	ENSMUSG00000018143	1664.48	0.999796	3.01238E-45	1.9078E-43	1129.87	1078.49	1103.29	2337	2216.79	2121.42
Anxa5	ENSMUSG00000027712	10646.4	0.696048	3.14548E-45	1.98461E-43	8139	8065.23	8135.98	13253	13320.4	12965
Pxdc1	ENSMUSG00000021411	1626.19	1.08357	1.02735E-44	6.45771E-43	1081.08	1107.52	929.507	2319.41	2287.21	2032.43
Fdxr	ENSMUSG00000018861	950.043	-1.18836	1.18944E-44	7.44864E-43	1387.95	1251.54	1338.46	579.223	567.791	575.301
Cxcl1	ENSMUSG00000029380	1590.65	-1.20618	1.89389E-44	1.18161E-42	2239.15	2278.67	2170.71	871.976	907.396	1075.99
Eif4ebp1	ENSMUSG00000031490	4799.06	0.796911	2.90099E-44	1.80324E-42	3534.92	3465.46	3495.62	6350.1	5835.68	6112.58
Ccdc58	ENSMUSG00000075229	870.232	1.1748	3.08243E-44	1.90894E-42	535.66	522.499	529.325	1246.4	1165	1222.52
Cd63	ENSMUSG00000025351	5011.55	0.880465	3.71506E-44	2.29228E-42	3657.45	3516.82	3388.8	7018.53	6565.7	5922.01
Tnnt2	ENSMUSG00000026414	177.992	2.34392	4.95048E-44	3.04337E-42	54.2166	52.4731	51.8164	280.188	315.539	313.719
Cfh	ENSMUSG00000026365	423.941	-2.14863	6.37937E-44	3.90748E-42	571.443	724.576	812.322	155.8	112.31	167.197
Emp1	ENSMUSG00000030208	5653.67	1.00042	1.05583E-43	6.44361E-42	3516.49	3979.03	3735.57	7146.69	8233.42	7310.82
Lamp1	ENSMUSG00000031447	16085.7	0.80803	1.21369E-43	7.38017E-42	11011.4	12160.4	11814.9	20751.5	20959.2	19816.4
Sardh	ENSMUSG00000009614	3277.04	-0.8574	1.5294E-43	9.26638E-42	4286.37	4310.61	4104.66	2397.31	2384.37	2178.95
Blmh	ENSMUSG00000020840	2842.29	-0.83794	1.81169E-43	1.09373E-41	3778.9	3600.55	3580.12	2068.12	2033.17	1992.88
Aimp2	ENSMUSG00000029610	1446.71	1.01251	1.95349E-43	1.17511E-41	1034.45	959.03	875.299	2042.99	1874.51	1894
Htra1	ENSMUSG00000006205	4894.19	0.908795	2.25838E-43	1.35366E-41	3539.26	3359.4	3277.19	6631.54	6678.01	5879.76
Fam19a5	ENSMUSG00000054863	152.172	2.64054	2.97485E-43	1.77676E-41	37.9516	41.3086	28.6983	253.803	289.689	261.582
Myc	ENSMUSG00000022346	2722.69	0.9947	3.21187E-43	1.91152E-41	1865.05	1909.13	1664.5	3480.37	3685.74	3731.37
Ets2	ENSMUSG00000022895	3627.79	0.958767	1.53854E-42	9.12414E-41	2467.94	2518.71	2377.18	4821	5145.77	4436.11
Map1a	ENSMUSG00000027254	3529.44	-0.79849	1.60941E-42	9.51081E-41	4621.43	4406.63	4441.07	2551.85	2603.64	2552
Ddah1	ENSMUSG00000028194	3169.14	0.842358	1.79635E-42	1.05783E-40	2292.28	2220.62	2269.56	3990.48	4265.12	3976.77
Ugcg	ENSMUSG00000028381	1883.08	1.17295	2.79483E-42	1.64006E-40	972.646	1213.58	1243.59	2491.54	2773	2604.14
Perp	ENSMUSG00000019851	2321.1	1.08964	2.82627E-42	1.65273E-40	1331.56	1541.82	1538.55	3070.76	3436.16	3007.75
Rlf	ENSMUSG00000049878	2533.71	0.882724	2.92499E-42	1.70452E-40	1826.02	1731.61	1768.14	3335.87	3158.95	3381.69
Slc41a2	ENSMUSG00000034591	1132.4	1.10227	3.1799E-42	1.84665E-40	677.708	726.809	734.996	1506.48	1645.44	1502.97
Aqp3	ENSMUSG00000028435	113.948	3.10107	3.38062E-42	1.95645E-40	24.9397	8.9316	16.7407	224.905	204.12	204.052
Ctns	ENSMUSG00000005949	893.302	1.12312	4.15237E-42	2.39482E-40	541.082	560.458	569.184	1240.12	1231.85	1217.12
Ncam1	ENSMUSG00000039542	2640.85	0.84726	6.52912E-42	3.75268E-40	1844.45	1812	1976.2	3354.72	3504.8	3352.93
Fmnl1	ENSMUSG00000055805	171.586	-2.36975	6.67677E-42	3.82445E-40	281.927	271.297	329.234	35.1806	57.0465	54.8334
Isg20	ENSMUSG00000039236	800.922	1.33367	7.83594E-42	4.47315E-40	464.094	391.874	484.683	1197.4	1115.08	1152.4
Nfkbiz	ENSMUSG00000035356	1286.37	1.12352	7.90362E-42	4.49649E-40	718.913	846.269	837.035	1620.82	1830.84	1864.34
Foxo3	ENSMUSG00000048756	2540.57	0.910052	9.29271E-42	5.2689E-40	1677.46	1787.44	1804.81	3470.31	3311.37	3192.02
Xdh	ENSMUSG00000024066	2505.76	1.07024	1.37997E-41	7.79797E-40	1674.21	1529.54	1604.72	3171.28	3798.05	3256.75
Arih2	ENSMUSG00000064145	2676.34	0.891125	1.88309E-41	1.06053E-39	1949.63	1872.29	1789.66	3644.96	3560.95	3240.56
Axl	ENSMUSG00000002602	10672.1	0.834906	1.96142E-41	1.10095E-39	7581.65	7917.86	7433.67	13411.3	14616.4	13071.9
Cited2	ENSMUSG00000039910	6417.84	1.10984	2.86058E-41	1.6003E-39	3406.97	4378.72	4287.21	8499.88	9104.27	8829.98
Uaca	ENSMUSG00000034485	2623.5	0.834136	4.09914E-41	2.28558E-39	1833.61	1864.47	1931.56	3221.54	3536.88	3352.93
Ostf1	ENSMUSG00000024725	2090.19	0.868589	4.18288E-41	2.32454E-39	1513.73	1491.58	1422.16	2804.4	2721.3	2587.96
Col16a1	ENSMUSG00000040690	3757.58	0.761717	1.77573E-40	9.83565E-39	2896.25	2764.33	2692.86	4843.61	4692.97	4655.45
Sprr1a	ENSMUSG00000050359	169.213	2.45983	1.9718E-40	1.08858E-38	35.783	49.1238	50.2221	278.932	336.04	265.178
Upk3b	ENSMUSG00000042985	6554.06	-0.6983	1.98946E-40	1.09473E-38	7839.73	7716.9	8762.56	4743.1	5071.79	5190.3
Npepps	ENSMUSG00000001441	6966.07	0.830818	3.52962E-40	1.93587E-38	5218.89	4885.58	4878.72	8491.09	9473.29	8848.85
Rragd	ENSMUSG00000028278	366.379	1.79877	5.81398E-40	3.17837E-38	135.542	159.652	172.19	582.993	637.316	510.58
Atp11b	ENSMUSG00000037400	4848.01	0.915986	8.45248E-40	4.60578E-38	3066.49	3553.66	3407.13	6428	6097.74	6535.06
Lrrfip1	ENSMUSG00000026305	4904.27	0.832287	1.52625E-39	8.28968E-38	3353.84	3655.26	3530.69	6088.76	6652.16	6144.94
Dhcr24	ENSMUSG00000034926	2901.45	0.863841	1.72109E-39	9.31778E-38	2080.83	2124.6	1953.08	3731.66	3915.71	3602.82
Fbn1	ENSMUSG00000027204	225.207	1.94511	2.37337E-39	1.28078E-37	87.8309	88.1995	86.095	373.166	374.368	341.585
Pdgfra	ENSMUSG00000029231	4276.64	-0.74728	2.59377E-39	1.39523E-37	5158.17	5105.53	5818.59	3080.81	3247.19	3249.55
Tpm4	ENSMUSG00000031799	9991.14	0.665466	6.32786E-39	3.39298E-37	7543.7	7939.08	7665.65	12335.8	12229.3	12233.2
Gm1840	ENSMUSG00000043192	491.011	1.54988	8.93092E-39	4.77349E-37	223.373	250.085	254.299	811.667	759.432	647.214
Atp6v0b	ENSMUSG00000033379	2347.77	0.822414	1.22067E-38	6.50365E-37	1743.61	1692.54	1641.39	3220.28	2879.96	2908.87
Insig2	ENSMUSG00000003721	2031.32	0.969369	1.26906E-38	6.74006E-37	1333.73	1384.4	1376.72	2646.08	2911.15	2535.82
Prss12	ENSMUSG00000027978	295.013	-1.71778	1.45324E-38	7.69393E-37	436.986	443.231	493.452	124.389	147.073	124.948
Capg	ENSMUSG00000056737	436.152	1.41331	1.60259E-38	8.45792E-37	247.228	231.105	222.412	668.431	630.186	617.55
Ubald1	ENSMUSG00000039568	993.091	1.04316	1.66711E-38	8.77086E-37	673.371	647.541	614.623	1360.74	1306.72	1355.55
Cbln3	ENSMUSG00000040380	100.597	2.95303	1.7614E-38	9.23797E-37	14.0963	22.329	14.3492	182.185	180.053	190.569
Samd4	ENSMUSG00000021838	2177.52	0.932539	2.22977E-38	1.1658E-36	1474.69	1496.04	1492.31	2643.57	3117.95	2840.55
Gm13415	ENSMUSG00000085057	98.0638	3.05823	2.25183E-38	1.17368E-36	10.8433	21.2125	11.9576	174.647	180.053	189.67
Mroh1	ENSMUSG00000022558	5560.04	0.869374	3.79416E-38	1.97144E-36	4008.78	3775.83	3959.57	7027.32	7805.57	6783.16
Rassf1	ENSMUSG00000010067	909.403	1.08019	4.07477E-38	2.1107E-36	589.877	600.65	550.052	1221.27	1260.37	1234.2
Mfge8	ENSMUSG00000030605	6649.44	0.727711	4.1212E-38	2.12819E-36	5050.82	5017.33	4929.74	8532.55	8507.95	7858.26
Mid1ip1	ENSMUSG00000008035	2527.14	-0.8075	4.67205E-38	2.40525E-36	3178.18	3267.85	3220.59	1785.42	1898.58	1812.2
Col6a2	ENSMUSG00000020241	23134.8	-0.60566	9.28508E-38	4.76549E-36	27362.1	27423.4	28969.4	17827.8	18876.2	18350.3
Grin1	ENSMUSG00000026959	54.628	3.8692	1.00001E-37	5.11683E-36	1.08433	1.11645	0	108.055	108.745	108.768
Foxred2	ENSMUSG00000016552	4076.79	0.734979	1.58878E-37	8.10468E-36	3092.52	3009.95	3053.18	5019.52	5273.24	5012.31
Grina	ENSMUSG00000022564	8679.11	0.655908	1.69025E-37	8.59622E-36	6726.12	6629.48	6823.03	10686.1	10793.4	10416.6
Idh1	ENSMUSG00000025950	2344.76	0.849653	2.97927E-37	1.51061E-35	1698.06	1594.29	1703.57	2937.58	3182.13	2952.91
Tex264	ENSMUSG00000040813	2200.72	0.830497	3.42167E-37	1.72969E-35	1630.84	1574.19	1534.56	2833.29	2891.55	2739.87
Tsku	ENSMUSG00000049580	853.405	1.11671	3.73915E-37	1.88451E-35	573.612	504.635	522.948	1181.06	1153.41	1184.76
E430025E21Rik	ENSMUSG00000022350	8103.08	0.687313	6.56075E-37	3.29668E-35	6258.77	6067.91	6257.83	10041.5	10305.8	9686.64
Crebrf	ENSMUSG00000048249	940.47	1.35791	7.20547E-37	3.60983E-35	422.89	534.78	592.302	1400.94	1310.29	1381.62
Prkg2	ENSMUSG00000029334	1159.35	0.993153	8.30228E-37	4.14694E-35	725.419	772.583	809.134	1531.61	1599.09	1518.26
Ahnak	ENSMUSG00000069833	18494.4	0.833952	8.50792E-37	4.23705E-35	14021.5	13147.3	12595.4	23408.9	25447.2	22346
Atxn7l1	ENSMUSG00000020564	1312.17	0.926917	1.04315E-36	5.17963E-35	902.165	888.694	907.186	1683.64	1701.59	1789.73
Sdc3	ENSMUSG00000025743	1048.87	0.990048	1.61273E-36	7.98421E-35	708.069	687.733	697.529	1459.99	1377.14	1362.75
Htra3	ENSMUSG00000029096	521.271	1.36932	2.40885E-36	1.18905E-34	322.047	261.249	273.431	756.383	759.432	755.083
Fam50a	ENSMUSG00000001962	2030.09	0.828643	4.74263E-36	2.33418E-34	1432.4	1405.61	1527.39	2605.88	2640.18	2569.08
Stox2	ENSMUSG00000038143	437.85	-1.40385	7.61034E-36	3.73463E-34	619.154	601.767	699.123	242.495	232.643	231.918
Fabp5	ENSMUSG00000027533	747.428	1.14019	8.16588E-36	3.99557E-34	442.408	502.402	441.636	1118.24	1002.77	977.113
Gm2694	ENSMUSG00000097248	278.441	1.72136	1.01865E-35	4.96978E-34	145.301	117.227	110.807	446.04	423.392	427.88
Efnb2	ENSMUSG00000001300	2585.75	0.849502	1.37979E-35	6.71219E-34	1711.08	1923.64	1875.76	3261.74	3445.97	3296.3
Spred2	ENSMUSG00000045671	1153.19	1.07483	1.50919E-35	7.32045E-34	715.66	723.46	765.289	1501.46	1736.35	1476.91
Rnh1	ENSMUSG00000038650	7019.69	0.868708	1.70131E-35	8.22855E-34	5370.7	4922.43	4578.18	9329.14	9574.9	8342.77
Atp2b4	ENSMUSG00000026463	522.831	-1.31675	1.86281E-35	8.98378E-34	744.937	714.528	792.393	314.112	293.255	277.763
Angptl7	ENSMUSG00000028989	294.892	-3.94234	2.62392E-35	1.26181E-33	436.986	541.478	782.827	0	3.56541	4.49454
Kdm6b	ENSMUSG00000018476	3148.45	0.784395	2.92942E-35	1.4047E-33	2329.15	2253	2332.54	4005.56	4157.26	3813.17
Tcp11l1	ENSMUSG00000027175	481.611	1.28839	7.02341E-35	3.35823E-33	276.505	271.297	277.417	664.662	720.212	679.575
Vegfd	ENSMUSG00000031380	436.321	1.36223	8.65718E-35	4.12766E-33	245.059	255.667	220.021	643.302	648.013	605.864
Tmem98	ENSMUSG00000035413	4611.66	-0.69322	9.75119E-35	4.6361E-33	5723.11	5593.41	5801.05	3602.24	3522.62	3427.54
Plin2	ENSMUSG00000028494	2643.28	0.816614	1.59745E-34	7.57343E-33	1953.97	1823.16	1943.52	3510.52	3400.51	3227.98
Padi3	ENSMUSG00000025328	3168.88	-0.86009	3.41398E-34	1.614E-32	4352.51	3805.98	4123.79	2102.04	2273.84	2355.14
Ivd	ENSMUSG00000027332	2934.81	-0.77217	3.86114E-34	1.82027E-32	3875.41	3601.67	3651.86	2156.07	2213.23	2110.64
Maged1	ENSMUSG00000025151	15859.5	-0.6006	4.50371E-34	2.11725E-32	19174.3	18569.9	19618.5	12440.1	12465.6	12888.5
Masp1	ENSMUSG00000022887	942.024	1.10525	4.91408E-34	2.30371E-32	597.467	525.848	647.307	1318.02	1293.35	1270.16
Loxl4	ENSMUSG00000025185	1637.29	0.881635	7.62648E-34	3.56533E-32	1149.39	1153.29	1137.57	2158.58	2219.47	2005.46
Hspa4l	ENSMUSG00000025757	4212.91	0.843449	7.82358E-34	3.64731E-32	2848.54	3167.37	2994.99	5535.92	5045.94	5684.7
Id3	ENSMUSG00000007872	8719.78	-0.73044	8.32024E-34	3.8681E-32	11804	10551.6	10372.1	6718.24	6423.97	6448.77
Gfpt2	ENSMUSG00000020363	847.164	1.07967	8.54E-34	3.95931E-32	533.492	596.184	492.655	1193.63	1168.56	1098.47
Sh3pxd2b	ENSMUSG00000040711	3260	-0.72372	9.158E-34	4.23412E-32	4041.31	3943.3	4211.48	2486.51	2448.54	2428.85
Fblim1	ENSMUSG00000006219	172.886	2.2684	9.53846E-34	4.39791E-32	61.807	65.8705	31.887	306.574	274.536	296.64
Aacs	ENSMUSG00000029482	4134.1	0.810238	1.01191E-33	4.65286E-32	3129.38	3035.63	2822	5196.68	5582.54	5038.38
Celf2	ENSMUSG00000002107	1977.52	1.14357	1.03159E-33	4.73036E-32	995.417	1326.34	1326.5	2646.08	2831.82	2738.97
Klf6	ENSMUSG00000000078	3227.8	0.970095	1.05391E-33	4.81957E-32	1873.73	2332.26	2283.11	4025.66	4504	4348.02
Phlda3	ENSMUSG00000041801	2035.59	0.870093	1.24592E-33	5.68215E-32	1520.23	1417.89	1367.16	2909.94	2605.42	2392.89
Dpp7	ENSMUSG00000026958	887.694	1.04864	1.42685E-33	6.48385E-32	613.732	543.711	563.604	1168.5	1204.22	1232.4
Gtf2e2	ENSMUSG00000031585	2051.91	0.772035	1.42944E-33	6.48385E-32	1563.61	1509.44	1464.41	2648.6	2561.74	2563.69
Serpinf1	ENSMUSG00000000753	1183.72	-0.992	1.45112E-33	6.56446E-32	1569.03	1552.98	1619.86	801.615	833.414	725.419
Fam117b	ENSMUSG00000041040	1584.46	1.15398	1.78597E-33	8.05751E-32	864.213	1053.93	993.281	2241.51	2386.15	1967.71
Grn	ENSMUSG00000034708	7658.41	0.723398	1.80508E-33	8.1219E-32	5692.75	5529.78	6051.36	9674.66	9877.96	9123.92
C1qtnf6	ENSMUSG00000022440	3503.79	-0.80326	2.14585E-33	9.62935E-32	4607.33	4222.41	4560.64	2634.78	2584.92	2412.67
Rbm20	ENSMUSG00000043639	1183.94	1.03541	2.97619E-33	1.33198E-31	796.985	754.72	758.115	1536.64	1748.83	1508.37
Ankrd1	ENSMUSG00000024803	2685.09	0.863117	3.18872E-33	1.4233E-31	1929.03	2030.82	1741.03	3367.29	3460.23	3582.15
Nos2	ENSMUSG00000020826	65.9506	3.27865	3.26693E-33	1.45435E-31	6.506	7.81515	3.98588	120.619	142.616	114.161
Abat	ENSMUSG00000057880	484.951	-1.27346	3.36253E-33	1.49294E-31	702.648	645.308	723.836	273.906	271.862	292.145
Ncald	ENSMUSG00000051359	885.814	1.08418	4.42939E-33	1.96144E-31	534.576	549.293	599.476	1243.89	1254.13	1133.52
Sepp1	ENSMUSG00000064373	169.638	-2.15814	4.56564E-33	2.01645E-31	222.288	274.647	353.946	51.5144	62.3946	53.0356
Zmiz1	ENSMUSG00000007817	6706.42	0.664015	5.01989E-33	2.21125E-31	5133.23	5227.22	5168.09	7960.87	8615.81	8133.32
Als2cl	ENSMUSG00000044037	1365.38	1.09557	5.5792E-33	2.4512E-31	989.996	815.008	785.219	1833.16	1831.73	1937.15
Smim1	ENSMUSG00000078350	1968.65	-0.84366	6.86481E-33	3.00815E-31	2486.37	2360.18	2749.46	1400.94	1427.05	1387.91
Eps8	ENSMUSG00000015766	3864.88	0.813599	7.53061E-33	3.29131E-31	2578.54	2849.18	2936	4772	5282.15	4771.41
Sqstm1	ENSMUSG00000015837	12637.9	0.736657	7.56055E-33	3.29581E-31	9597.43	9397.16	9378.78	16168	16677.2	14609.1
C030037D09Rik	ENSMUSG00000087574	149.96	2.13219	9.29448E-33	4.04117E-31	48.795	49.1238	51.8164	257.572	229.969	262.481
Fasn	ENSMUSG00000025153	13101.5	0.668365	1.01658E-32	4.40859E-31	10359.7	10101.6	9841.14	15771	16890.2	15645.5
Mnt	ENSMUSG00000000282	1155.04	1.05653	1.11959E-32	4.84279E-31	774.214	694.432	758.912	1534.13	1709.61	1458.93
Nipsnap1	ENSMUSG00000034285	833.67	-1.06459	1.1252E-32	4.85457E-31	1169.99	1144.36	1087.35	526.452	569.574	504.288
Fez2	ENSMUSG00000056121	2481.2	0.783137	1.15191E-32	4.95705E-31	1847.7	1843.26	1765.75	3114.74	3285.52	3030.22
Atg9b	ENSMUSG00000038295	103.768	2.75708	1.61107E-32	6.91523E-31	22.771	25.6783	11.9576	217.366	147.073	197.76
S100a10	ENSMUSG00000041959	11753.9	0.64836	1.78743E-32	7.65265E-31	9682.01	8993	8780.9	14716.8	14433.7	13916.9
Epm2a	ENSMUSG00000055493	111.28	2.48414	1.98278E-32	8.46745E-31	21.6867	33.4935	27.9012	199.776	201.445	183.377
Fam180a	ENSMUSG00000047420	244.218	1.79667	2.02175E-32	8.61192E-31	88.9153	107.179	111.605	424.68	386.847	346.08
Snhg12	ENSMUSG00000086290	531.441	1.18438	2.21591E-32	9.41508E-31	333.974	339.401	290.969	777.742	716.647	729.914
Runx3	ENSMUSG00000070691	1392.54	0.909697	2.70417E-32	1.14606E-30	998.67	1001.46	892.837	1808.03	1886.1	1768.15
Sertad1	ENSMUSG00000008384	712.586	1.0915	2.8841E-32	1.21924E-30	461.926	457.744	432.867	1057.93	976.03	889.02
Apbb2	ENSMUSG00000029207	5060.96	0.674705	3.1749E-32	1.3388E-30	3734.44	3948.88	3968.34	5887.72	6484.58	6341.8
Arhgap29	ENSMUSG00000039831	10001.8	0.715247	4.59642E-32	1.93338E-30	6938.64	7688.99	8004.45	12404.9	12573.4	12400.4
Wdr5b	ENSMUSG00000034379	135.594	-2.20937	4.74871E-32	1.99244E-30	234.216	226.639	224.804	46.4886	45.4589	35.9563
Wdr81	ENSMUSG00000045374	2541.81	0.876586	6.81738E-32	2.85327E-30	1836.86	1704.82	1807.2	3366.03	3500.34	3035.61
Rspo1	ENSMUSG00000028871	191.728	-1.84957	6.93633E-32	2.89583E-30	273.252	274.647	368.295	70.3612	81.113	82.6996
Tmem170b	ENSMUSG00000087370	602.008	1.1717	7.54605E-32	3.14256E-30	364.336	329.353	398.588	840.565	843.219	835.985
Cry1	ENSMUSG00000020038	931.334	1.06077	8.07271E-32	3.35357E-30	573.612	646.425	575.561	1240.12	1344.16	1208.13
Arhgef28	ENSMUSG00000021662	1016.82	1.0026	8.52382E-32	3.53223E-30	703.732	615.164	693.543	1323.04	1435.08	1330.38
Vegfb	ENSMUSG00000024962	1053.16	0.952449	9.26731E-32	3.83087E-30	747.105	672.103	718.256	1405.97	1415.47	1360.05
Per3	ENSMUSG00000028957	575.74	-1.1532	1.15007E-31	4.74243E-30	790.479	744.672	860.153	334.216	377.042	347.878
Glt8d2	ENSMUSG00000020251	423.751	1.27934	1.27342E-31	5.2382E-30	247.228	246.735	235.167	619.43	613.25	580.695
Asph	ENSMUSG00000028207	3502.83	0.774409	2.54811E-31	1.0456E-29	2375.77	2690.64	2656.19	4462.91	4385.45	4446
Trip10	ENSMUSG00000019487	1921.57	0.779121	2.91344E-31	1.19259E-29	1430.23	1437.99	1365.56	2412.38	2501.13	2382.11
Tnfsf9	ENSMUSG00000035678	341.698	1.48204	3.05225E-31	1.24637E-29	203.855	168.584	153.855	523.94	486.678	513.277
Zfp862-ps	ENSMUSG00000107476	407.985	-1.35074	4.68316E-31	1.90771E-29	635.419	577.205	562.806	212.34	223.729	236.413
Aaed1	ENSMUSG00000021482	732.795	1.12035	5.79751E-31	2.35592E-29	415.299	492.354	460.768	1056.67	1017.03	954.641
Klf5	ENSMUSG00000005148	574.217	1.25258	8.50294E-31	3.44698E-29	311.203	356.148	333.22	877.002	844.11	723.621
Prpf40b	ENSMUSG00000023007	1214.48	-1.05737	9.59413E-31	3.87996E-29	1750.11	1537.35	1656.53	699.842	762.106	880.93
Celsr1	ENSMUSG00000016028	2382.51	-0.81913	1.07343E-30	4.33062E-29	3126.13	2945.19	3072.32	1662.28	1852.23	1636.91
Egfr	ENSMUSG00000020122	2670.67	-0.89072	1.12996E-30	4.54777E-29	3128.3	3406.29	3897.39	1853.26	1779.14	1959.62
Litaf	ENSMUSG00000022500	3808.62	0.693636	1.16012E-30	4.65796E-29	2816.01	2941.85	2946.36	4652.63	4914.91	4579.94
Ppl	ENSMUSG00000039457	1348.74	0.941176	1.18607E-30	4.75081E-29	935.779	927.77	888.851	1625.85	1918.19	1796.02
Slc6a9	ENSMUSG00000028542	2377.51	0.759012	1.41675E-30	5.66127E-29	1855.29	1809.77	1629.43	3029.3	3027.92	2913.36
Fhl2	ENSMUSG00000008136	1761.65	0.808766	1.59793E-30	6.37008E-29	1342.4	1232.56	1251.57	2212.61	2302.36	2228.39
Tusc3	ENSMUSG00000039530	2721.24	0.793074	1.67833E-30	6.67475E-29	1850.96	2019.66	2076.64	3582.14	3439.73	3358.32
Anxa1	ENSMUSG00000024659	14725.5	0.551719	1.76564E-30	7.00537E-29	12218.3	12090	11524	17770	17414.3	17336.3
Ecm1	ENSMUSG00000028108	7253.15	0.619537	2.27453E-30	9.00315E-29	5766.48	5482.89	5868.81	8875.56	8794.08	8731.1
Sat1	ENSMUSG00000025283	1091.26	0.957346	3.25378E-30	1.2849E-28	731.925	692.199	781.233	1390.89	1566.11	1385.22
Stard4	ENSMUSG00000024378	3178.12	0.752719	4.04497E-30	1.59358E-28	2231.56	2404.83	2436.97	3998.02	4165.29	3832.05
Fam63b	ENSMUSG00000042444	1701.75	0.932487	6.31086E-30	2.47465E-28	1013.85	1181.2	1284.25	2188.74	2197.18	2345.25
Msln	ENSMUSG00000063011	5385.06	0.799766	6.30085E-30	2.47465E-28	4275.52	3779.18	3692.52	6572.49	7096.94	6893.73
Col6a1	ENSMUSG00000001119	42036.9	-0.52992	8.56162E-30	3.34941E-28	49023.8	47957.1	51987.8	33475.6	35251.2	34526.2
Npnt	ENSMUSG00000040998	3003.14	-0.67026	9.16439E-30	3.57688E-28	3635.77	3702.15	3738.76	2231.45	2387.04	2323.68
Chid1	ENSMUSG00000025512	1055.57	-0.8722	1.03801E-29	4.042E-28	1410.72	1381.05	1318.53	767.691	733.582	721.823
Mcam	ENSMUSG00000032135	1031.3	1.0026	1.07668E-29	4.18284E-28	714.575	659.822	667.236	1593.18	1260.37	1292.63
Grem1	ENSMUSG00000074934	333.025	1.37236	1.12493E-29	4.36021E-28	181.084	176.399	184.945	490.015	497.374	468.331
Cdsn	ENSMUSG00000039518	1625.21	0.924324	1.27755E-29	4.94034E-28	1146.14	1159.99	1043.5	2186.22	2285.43	1929.96
Cenpm	ENSMUSG00000068101	829.568	-0.95632	1.48361E-29	5.724E-28	1082.16	1122.03	1092.93	576.71	564.226	539.345
Heg1	ENSMUSG00000075254	4699.31	-0.67409	1.52903E-29	5.88572E-28	5700.34	5500.75	6136.66	3457.75	3859.55	3540.8
Gata6	ENSMUSG00000005836	2633.6	-0.69665	1.56643E-29	6.01587E-28	3131.55	3231.01	3416.7	1937.45	2088.44	1996.48
Nedd9	ENSMUSG00000021365	1593.03	-0.80414	1.7385E-29	6.66145E-28	1899.75	2039.75	2147.59	1119.5	1159.65	1191.95
Sbsn	ENSMUSG00000046056	627.79	1.11602	2.70872E-29	1.03554E-27	359.998	423.135	391.413	821.718	892.243	878.234
Pde4b	ENSMUSG00000028525	1219.22	-0.89027	3.36261E-29	1.28261E-27	1510.48	1560.8	1691.61	869.463	819.152	863.851
Wnk4	ENSMUSG00000035112	342.389	-1.37437	4.62179E-29	1.7589E-27	535.66	477.841	483.886	187.211	178.27	191.467
Igfbp4	ENSMUSG00000017493	391.034	1.2812	5.05312E-29	1.9187E-27	238.553	231.105	201.686	648.328	533.028	493.501
Adgra2	ENSMUSG00000031486	3194.76	-0.71479	5.30853E-29	2.01113E-27	4172.51	3823.84	3936.46	2372.18	2485.98	2377.61
Sema6b	ENSMUSG00000001227	93.1059	2.46188	7.23306E-29	2.73406E-27	19.518	26.7948	22.3209	150.774	172.031	167.197
Ece1	ENSMUSG00000057530	4857.2	-0.62651	7.35958E-29	2.77563E-27	5764.31	5773.16	6158.98	3784.43	3919.27	3743.05
Elf1	ENSMUSG00000036461	1035.68	0.887159	7.41347E-29	2.78969E-27	686.383	727.925	750.94	1354.45	1334.35	1360.05
Mt2	ENSMUSG00000031762	448.852	1.22949	8.34121E-29	3.13178E-27	266.746	261.249	263.068	562.889	661.383	677.777
Adsl	ENSMUSG00000022407	2596.46	-0.70704	8.57003E-29	3.21051E-27	3331.07	3252.22	3101.02	1947.5	1927.99	2018.95
Tbc1d4	ENSMUSG00000033083	1162.44	0.877557	1.2905E-28	4.82371E-27	839.274	855.201	755.723	1496.43	1534.91	1493.09
Rhpn2	ENSMUSG00000030494	1037.04	0.967591	1.98553E-28	7.40514E-27	711.322	734.624	647.307	1387.12	1464.49	1277.35
Mturn	ENSMUSG00000038065	442.152	1.19723	2.07827E-28	7.73385E-27	272.168	262.366	258.285	642.046	632.86	585.189
Snx25	ENSMUSG00000038291	1488.46	0.804181	2.35797E-28	8.75527E-27	1080	1051.7	1104.09	1938.7	1939.58	1816.69
Pcca	ENSMUSG00000041650	598.187	-1.05454	2.41788E-28	8.9579E-27	844.695	804.96	786.813	381.961	385.064	385.632
Vps29	ENSMUSG00000029462	3410.59	0.645613	2.53329E-28	9.3648E-27	2595.89	2725.25	2642.64	4161.36	4228.57	4109.81
Angptl6	ENSMUSG00000038742	257.291	1.49474	3.01465E-28	1.11197E-26	132.289	139.556	118.779	446.04	360.106	346.979
Gdap10	ENSMUSG00000096954	173.57	1.82899	3.40137E-28	1.25187E-26	78.072	58.0554	75.7317	263.854	283.45	282.257
Cep170	ENSMUSG00000057335	3743.95	0.909618	3.70161E-28	1.35939E-26	2472.28	2704.04	2578.86	5086.11	4290.97	5331.43
Srcin1	ENSMUSG00000038453	832.149	-0.93824	3.94643E-28	1.44613E-26	1136.38	1062.86	1094.52	551.581	572.248	575.301
Tgfa	ENSMUSG00000029999	803.621	0.949879	5.02964E-28	1.83905E-26	535.66	524.731	569.184	1056.67	1099.04	1036.44
Myadm	ENSMUSG00000068566	6655.06	0.573765	6.41313E-28	2.33982E-26	5193.95	5402.5	5416.81	7869.14	8088.13	7959.83
Bnc2	ENSMUSG00000028487	371.706	-1.27973	6.48312E-28	2.36022E-26	484.697	510.218	597.085	202.288	214.816	221.131
Fgd3	ENSMUSG00000037946	1497.27	0.80158	6.81813E-28	2.47681E-26	1148.31	1113.1	1007.63	1941.21	1938.69	1834.67
Sgk3	ENSMUSG00000025915	337.684	-1.39377	7.05088E-28	2.55583E-26	444.576	515.8	522.948	169.621	198.771	174.388
Itpr1	ENSMUSG00000030102	2160.26	-0.78751	7.58384E-28	2.74309E-26	2644.69	2632.59	2943.17	1642.18	1547.39	1551.52
Tpp1	ENSMUSG00000030894	3456.87	0.691884	1.00068E-27	3.6117E-26	2649.02	2516.48	2738.3	4437.78	4216.09	4183.52
Siah2	ENSMUSG00000036432	1180.08	0.829036	1.01026E-27	3.63847E-26	897.827	847.385	797.176	1603.23	1495.69	1439.15
Zfp607b	ENSMUSG00000057093	187.376	1.75718	1.01604E-27	3.65144E-26	96.5056	80.3844	65.3684	315.369	280.776	285.853
Slc39a6	ENSMUSG00000024270	2704.28	0.735375	1.62675E-27	5.83369E-26	1961.56	2114.56	1994.53	3372.31	3548.47	3234.27
Cxcl10	ENSMUSG00000034855	609.595	-1.06872	2.03006E-27	7.26449E-26	834.936	885.345	773.261	380.704	379.716	403.61
5031425E22Rik	ENSMUSG00000073147	865.427	0.945252	2.28127E-27	8.14609E-26	569.275	577.205	612.231	1188.6	1086.56	1158.69
Sars	ENSMUSG00000068739	14853.9	0.565352	2.30772E-27	8.22301E-26	12239.9	12140.3	11544.7	17820.2	18217.4	17161.1
Pdgfc	ENSMUSG00000028019	178.259	1.82378	3.53303E-27	1.25625E-25	61.807	84.8502	71.7459	299.035	295.929	256.189
Sav1	ENSMUSG00000021067	2279.24	0.713485	3.58773E-27	1.273E-25	1625.41	1708.17	1822.34	2778.01	2948.59	2792.91
Mex3a	ENSMUSG00000074480	2008.65	-0.6901	3.72523E-27	1.319E-25	2457.1	2443.91	2547.77	1471.3	1584.82	1547.02
3300005D01Rik	ENSMUSG00000096965	66.8985	2.77951	3.74543E-27	1.32336E-25	15.1807	11.1645	7.17459	124.389	120.332	123.15
Gtf2h1	ENSMUSG00000006599	1813.89	0.724422	3.76558E-27	1.32768E-25	1348.91	1401.14	1342.44	2294.28	2303.25	2193.34
Igsf9	ENSMUSG00000037995	611.042	-1.02717	4.00155E-27	1.40793E-25	828.43	772.583	869.719	378.191	398.434	418.891
Asah1	ENSMUSG00000031591	3030.91	0.706847	4.22276E-27	1.48265E-25	2127.46	2327.8	2424.21	3760.55	3814.99	3730.47
Tnfrsf12a	ENSMUSG00000023905	3126.23	0.670333	5.85359E-27	2.05095E-25	2546.01	2520.94	2179.48	4033.2	3848.86	3628.89
Lgals1	ENSMUSG00000068220	28972.9	0.668973	5.96519E-27	2.0857E-25	24736.9	21535.2	20834.2	37684.7	34978.4	34067.7
Fnip1	ENSMUSG00000035992	2554.13	1.00075	7.24897E-27	2.5293E-25	1417.22	1809.77	1825.53	3457.75	3194.6	3619.9
Stc2	ENSMUSG00000020303	340.86	1.40233	9.73084E-27	3.38823E-25	197.349	214.358	137.911	535.248	499.157	461.14
Gadd45a	ENSMUSG00000036390	463.12	1.21392	1.03138E-26	3.58376E-25	249.397	295.859	275.823	707.381	650.687	599.572
Dbt	ENSMUSG00000000340	871.534	-0.91495	1.173E-26	4.06745E-25	1106.02	1096.35	1224.46	595.557	580.27	626.539
Stbd1	ENSMUSG00000047963	2575.42	0.693969	1.22737E-26	4.2472E-25	2112.28	2020.77	1774.51	3425.08	3166.97	2952.91
Fam114a2	ENSMUSG00000020523	3138.1	0.618156	1.50099E-26	5.18336E-25	2479.87	2438.33	2491.97	3784.43	3868.47	3765.53
Rab27b	ENSMUSG00000024511	1073.46	0.945633	1.66593E-26	5.74113E-25	664.696	790.447	728.619	1432.35	1348.62	1476.01
Lamtor1	ENSMUSG00000030842	1836.04	0.708363	1.72109E-26	5.91907E-25	1445.42	1395.56	1334.47	2383.49	2272.95	2184.35
1700025G04Rik	ENSMUSG00000032666	2245.7	0.726693	1.79433E-26	6.15835E-25	1749.03	1686.96	1627.83	2854.65	2912.05	2643.69
Hip1r	ENSMUSG00000000915	2835.41	0.624839	1.80453E-26	6.18071E-25	2230.47	2210.57	2236.88	3475.34	3434.38	3424.84
Nudt18	ENSMUSG00000045211	669.723	1.02837	2.07022E-26	7.07626E-25	436.986	425.367	444.027	977.518	902.048	832.389
Igf1r	ENSMUSG00000005533	2886.7	0.64012	2.8469E-26	9.71128E-25	2178.42	2231.78	2334.13	3392.41	3676.83	3506.64
Prrg4	ENSMUSG00000027171	204.295	1.60934	3.05754E-26	1.04087E-24	91.0839	93.7818	102.039	310.343	295.929	332.596
Adam12	ENSMUSG00000054555	288.855	-1.36405	3.19726E-26	1.08623E-24	386.022	409.737	466.348	134.44	165.791	170.793
Epb41l4a	ENSMUSG00000024376	3968.89	0.618351	3.39763E-26	1.15197E-24	3217.22	3081.4	3080.29	4871.26	4912.24	4650.95
Amer1	ENSMUSG00000050332	1433.53	-0.82007	3.60473E-26	1.21972E-24	1917.1	1710.4	1877.35	1059.19	1032.19	1004.98
Sltm	ENSMUSG00000032212	3600.74	0.675115	3.64083E-26	1.22946E-24	2843.12	2878.21	2590.03	4359.88	4366.73	4566.45
Ptpn21	ENSMUSG00000021009	2535.12	0.694496	3.67744E-26	1.23933E-24	1893.24	1956.02	1941.92	3136.1	3281.96	3001.46
Glmp	ENSMUSG00000001418	3808.13	0.640321	4.6943E-26	1.57885E-24	2974.32	2939.61	2997.38	4897.64	4617.2	4422.63
Trim16	ENSMUSG00000047821	720.243	1.00157	4.88926E-26	1.64113E-24	477.106	504.635	446.419	942.337	1021.49	929.471
Fam129b	ENSMUSG00000026796	8727.68	0.661472	4.96488E-26	1.66319E-24	6868.16	6886.26	6493.8	10643.4	11400.4	10074.1
Plcb4	ENSMUSG00000039943	1036.07	-1.016	5.35534E-26	1.79041E-24	1309.87	1326.34	1540.94	702.355	608.793	728.116
Ypel5	ENSMUSG00000039770	1245.76	0.880981	6.95874E-26	2.32184E-24	815.418	878.646	915.955	1730.13	1603.54	1530.84
Atp6ap2	ENSMUSG00000031007	3011.23	0.836837	7.27008E-26	2.42091E-24	1887.82	2265.28	2287.1	3770.61	4124.28	3732.27
Ddit4l	ENSMUSG00000046818	742.507	0.922517	7.29649E-26	2.42489E-24	495.54	511.334	518.962	997.621	974.247	957.337
Timp3	ENSMUSG00000020044	21945.6	0.564531	8.03332E-26	2.66449E-24	16905.8	17905.6	18158.9	25413	27521.4	25769
Neu1	ENSMUSG00000007038	1625.8	0.814273	8.31539E-26	2.75261E-24	1246.98	1135.43	1139.16	2208.84	2122.31	1902.09
Zswim8	ENSMUSG00000021819	4877.92	0.633832	8.56902E-26	2.83098E-24	3976.25	3754.62	3716.44	5817.36	6182.42	5820.43
Atp6ap1	ENSMUSG00000019087	6445.11	0.607474	8.65802E-26	2.85477E-24	5372.87	5025.14	4911.4	7838.99	7961.55	7560.72
Faap100	ENSMUSG00000025384	720.307	-0.94108	8.85625E-26	2.9144E-24	976.984	940.051	937.479	490.015	506.288	471.028
Acat2	ENSMUSG00000023832	1655.11	0.727467	9.32793E-26	3.06361E-24	1253.49	1240.38	1232.43	2022.88	2150.83	2030.63
Klf2	ENSMUSG00000055148	170.718	1.96526	9.52645E-26	3.1227E-24	58.554	75.9186	54.208	267.624	330.691	237.312
Plpp2	ENSMUSG00000052151	2279.01	0.829378	9.84247E-26	3.22E-24	1739.27	1635.6	1532.17	3102.17	3083.19	2581.66
Megf6	ENSMUSG00000057751	6208.93	-0.63184	1.09295E-25	3.56866E-24	7474.31	7199.99	7988.5	4962.98	4922.04	4705.79
Trp53bp1	ENSMUSG00000043909	3126.92	-0.67037	1.22079E-25	3.97836E-24	4079.26	3735.64	3731.58	2382.23	2405.76	2427.05
Nphp3	ENSMUSG00000032558	315.23	1.29461	1.33731E-25	4.34962E-24	185.421	183.098	167.407	446.04	457.263	452.151
Fbxo10	ENSMUSG00000048232	1448.56	0.823735	1.41811E-25	4.60352E-24	1083.25	974.661	1061.04	1855.78	1952.95	1763.66
Gm16754	ENSMUSG00000097439	179.362	1.83216	1.76501E-25	5.71855E-24	80.2406	62.5212	73.3402	337.985	233.534	288.55
Rsbn1	ENSMUSG00000044098	852.38	0.972693	1.85854E-25	6.00999E-24	500.962	598.417	608.245	1132.06	1123.99	1150.6
Dchs2	ENSMUSG00000102692	810.989	0.914861	2.22784E-25	7.19035E-24	576.865	539.245	557.226	1108.19	1079.43	1004.98
Optn	ENSMUSG00000026672	1850.86	0.683753	2.40208E-25	7.73784E-24	1457.34	1416.77	1378.32	2334.48	2293.45	2224.8
Chrnb1	ENSMUSG00000041189	242.08	1.51544	2.62756E-25	8.44795E-24	120.361	136.207	106.024	353.062	351.193	385.632
Maoa	ENSMUSG00000025037	3591.6	-0.67766	2.68297E-25	8.60962E-24	4047.81	4374.25	4845.24	2668.7	2871.94	2741.67
Smim14	ENSMUSG00000037822	2315.7	0.813381	3.04385E-25	9.74903E-24	1510.48	1666.86	1827.92	2981.56	3102.8	2804.59
Bcat2	ENSMUSG00000030826	1047.6	-0.89317	3.32397E-25	1.06259E-23	1419.39	1300.66	1380.71	713.663	785.281	685.867
Eif1b	ENSMUSG00000006941	1001.26	0.871562	3.45409E-25	1.10209E-23	736.262	705.596	670.425	1316.76	1221.15	1357.35
Adamts14	ENSMUSG00000059901	376.055	-1.19688	3.67504E-25	1.17036E-23	536.745	492.354	554.037	221.135	222.838	229.222
Gabpb2	ENSMUSG00000038766	5803.12	0.558106	3.96616E-25	1.26068E-23	4720.1	4657.83	4683.41	6910.47	7092.49	6754.4
Rela	ENSMUSG00000024927	4127.67	0.608585	4.43824E-25	1.40807E-23	3449.26	3287.94	3073.11	5155.21	5017.42	4783.09
Pygb	ENSMUSG00000033059	2766.52	-0.66301	4.53516E-25	1.43611E-23	3384.2	3271.2	3530.69	2193.76	2145.48	2073.78
Stk24	ENSMUSG00000063410	3091.97	0.684321	7.05307E-25	2.22503E-23	2360.59	2469.59	2271.15	3740.45	4017.32	3692.72
Pcyt2	ENSMUSG00000025137	2719.43	0.828586	7.04858E-25	2.22503E-23	2136.14	1843.26	1865.39	3284.36	3421.9	3765.53
Gm6166	ENSMUSG00000074280	483.283	1.15807	7.57719E-25	2.38589E-23	317.709	317.072	251.908	662.149	659.6	691.261
Uvrag	ENSMUSG00000035354	1626.51	0.818895	8.25156E-25	2.59337E-23	1210.12	1171.16	1133.58	2108.32	2229.27	1906.58
Ctsd	ENSMUSG00000007891	4895.8	0.633705	9.83796E-25	3.08618E-23	4025.04	3751.27	3721.22	6151.58	6111.11	5614.58
Kdm2a	ENSMUSG00000054611	7511.33	0.52758	1.04234E-24	3.26374E-23	6150.34	6050.04	6224.35	8782.58	9086.44	8774.24
Col8a2	ENSMUSG00000056174	766.07	-1.07459	1.04551E-24	3.26755E-23	1044.21	981.359	1106.48	560.377	460.829	443.162
Fam163a	ENSMUSG00000015484	41.0316	3.17143	1.08692E-24	3.39067E-23	4.33733	1.11645	0	80.4128	68.6341	91.6887
Tuft1	ENSMUSG00000005968	2552.69	0.670068	1.12732E-24	3.51018E-23	2080.83	1971.65	1853.43	3236.61	3192.82	2980.78
Carhsp1	ENSMUSG00000008393	3410.84	0.629217	1.17611E-24	3.6553E-23	2758.54	2639.29	2625.9	4312.14	4203.61	3925.53
Slit3	ENSMUSG00000056427	5601.93	-0.69382	1.26878E-24	3.93604E-23	6650.21	6495.51	7646.51	4216.65	4545	4057.67
Pdcd6ip	ENSMUSG00000032504	8168.23	0.561003	1.42443E-24	4.41075E-23	6502.74	6830.44	6441.18	9594.25	10013.4	9627.31
Pgp	ENSMUSG00000043445	1789.6	0.838403	1.57667E-24	4.87316E-23	1273.01	1372.12	1191.78	2450.08	2423.59	2027.04
Atg2b	ENSMUSG00000041341	3129.07	0.715757	1.6603E-24	5.12222E-23	2553.6	2254.11	2277.53	3878.66	4041.39	3769.12
Eif4b	ENSMUSG00000058655	26570.8	0.530292	1.77431E-24	5.4639E-23	21173.8	21952.8	21998.1	31538.1	32418.5	30343.6
Fhad1	ENSMUSG00000051435	39.8121	3.10234	1.93854E-24	5.95871E-23	3.253	1.11645	2.39153	81.6692	67.7427	82.6996
Nsun2	ENSMUSG00000021595	4277.91	0.668841	2.15036E-24	6.5977E-23	3477.45	3420.8	3007.75	5165.26	5321.37	5274.79
Ptrh1	ENSMUSG00000053746	339.938	1.4959	2.16725E-24	6.6374E-23	155.06	217.708	141.897	526.452	550.855	447.656
Hey1	ENSMUSG00000040289	554.092	-1.00542	2.26809E-24	6.93359E-23	724.334	758.069	748.548	366.883	377.042	349.675
Zyx	ENSMUSG00000029860	6229.31	0.57826	2.47227E-24	7.54403E-23	5140.82	4857.67	4971.19	7609.06	7615.71	7181.38
Khnyn	ENSMUSG00000047153	1320.85	0.757769	2.70202E-24	8.21802E-23	1025.78	971.311	939.074	1671.08	1698.92	1618.93
Kank1	ENSMUSG00000032702	808.117	0.909783	2.70294E-24	8.21802E-23	533.492	567.157	569.184	1119.5	1063.38	995.991
Nbas	ENSMUSG00000020576	1352.32	-0.76892	3.28299E-24	9.96356E-23	1769.63	1709.28	1650.95	977.518	1042.88	963.63
Tmem55b	ENSMUSG00000035953	1405.02	0.781485	4.34324E-24	1.31575E-22	1088.67	966.846	1029.95	1849.49	1781.81	1713.32
Pcolce2	ENSMUSG00000015354	878.244	0.891843	4.65889E-24	1.40883E-22	657.106	630.794	550.052	1140.86	1138.26	1152.4
Osmr	ENSMUSG00000022146	2798.86	0.655245	5.12597E-24	1.54729E-22	2107.94	2136.89	2252.02	3381.11	3298.89	3616.31
Nasp	ENSMUSG00000028693	6653.96	-0.56918	5.77469E-24	1.73998E-22	8229	7930.14	7727.83	5295.94	5218.86	5521.99
Bmp2	ENSMUSG00000027358	1443.05	-0.76643	5.8301E-24	1.75352E-22	1776.14	1901.31	1791.25	1017.72	1050.01	1121.84
Prdx6	ENSMUSG00000026701	4023.77	-0.64805	5.93521E-24	1.78194E-22	5096.36	4967.09	4703.34	2965.22	3226.69	3183.93
Slc19a2	ENSMUSG00000040918	897.812	0.868593	7.06191E-24	2.11643E-22	601.805	664.288	627.378	1238.86	1156.97	1097.57
Bgn	ENSMUSG00000031375	294.583	-1.3421	1.00782E-23	3.015E-22	414.215	395.223	471.131	170.877	148.856	167.197
Fuca2	ENSMUSG00000019810	1992.27	0.691513	1.06374E-23	3.17665E-22	1482.28	1528.42	1544.13	2507.87	2547.48	2343.45
Map1b	ENSMUSG00000052727	2996.22	0.598703	1.08582E-23	3.23684E-22	2415.89	2381.39	2340.51	3594.7	3545.8	3699.01
Col7a1	ENSMUSG00000025650	208.12	1.57246	1.10148E-23	3.2777E-22	117.108	107.179	76.5289	326.677	308.408	312.82
Kdelr3	ENSMUSG00000010830	3861.56	0.630831	1.14903E-23	3.41313E-22	3169.5	2860.34	3039.63	4804.66	4709.01	4586.23
Gprc5a	ENSMUSG00000046733	1307.7	0.785764	1.15691E-23	3.43047E-22	1026.86	916.605	924.724	1635.9	1701.59	1640.51
Nadk2	ENSMUSG00000022253	2899.94	1.62335	1.4089E-23	4.17029E-22	1061.56	1472.6	1482.75	4594.84	4432.69	4355.21
Esrp2	ENSMUSG00000084128	600.626	0.948106	1.44016E-23	4.2553E-22	421.805	418.669	381.05	804.128	787.064	791.039
Clybl	ENSMUSG00000025545	616.091	1.00839	1.60974E-23	4.74802E-22	355.661	417.552	437.65	806.641	861.937	817.108
Spidr	ENSMUSG00000041974	1407.19	0.735433	1.78524E-23	5.25645E-22	1091.92	1021.55	1042.71	1872.11	1712.29	1702.53
Seh1l	ENSMUSG00000079614	5496	0.898616	1.8469E-23	5.42846E-22	3184.69	4269.3	3965.95	7315.05	7042.57	7198.46
Serpinh1	ENSMUSG00000070436	34844.1	-0.4741	1.96149E-23	5.75518E-22	39837.3	41630.2	40208	29326.8	28961.8	29100.4
Lrrc8b	ENSMUSG00000070639	822.411	-0.9117	2.02579E-23	5.93349E-22	981.321	1130.96	1122.42	554.094	582.944	562.717
Arhgef2	ENSMUSG00000028059	8799.23	0.514549	2.27023E-23	6.63784E-22	7449.37	7193.29	7086.1	10525.3	10453.8	10087.6
Scara5	ENSMUSG00000022032	110.043	-1.97508	2.35221E-23	6.86558E-22	179.999	181.981	180.162	40.2064	34.7627	43.1476
Hexb	ENSMUSG00000021665	1152.01	0.761166	2.63542E-23	7.67887E-22	844.695	812.776	892.04	1456.23	1464.49	1441.85
Plxna4	ENSMUSG00000029765	2075.36	-0.72461	2.66151E-23	7.74144E-22	2636.01	2383.62	2750.26	1566.79	1604.43	1511.07
Prokr1	ENSMUSG00000049409	191.185	-1.55559	2.75026E-23	7.98575E-22	283.011	274.647	311.696	100.516	87.3525	89.8908
Dnajc21	ENSMUSG00000044224	1907.76	0.759885	2.86766E-23	8.31225E-22	1304.45	1547.4	1382.3	2460.13	2362.97	2389.3
Mvd	ENSMUSG00000006517	1105.91	0.781925	3.15945E-23	9.14226E-22	840.358	832.872	759.709	1404.71	1433.29	1364.54
Adamts10	ENSMUSG00000024299	465.618	-1.16393	3.29264E-23	9.51125E-22	713.491	578.321	656.076	270.137	272.754	302.932
Trap1	ENSMUSG00000005981	3801.46	-0.58664	3.31868E-23	9.56999E-22	4694.08	4593.07	4429.11	2986.58	3118.84	2987.07
Kyat3	ENSMUSG00000040213	208.626	-1.4864	3.33358E-23	9.59647E-22	316.625	313.722	307.71	91.7208	112.31	109.667
Mocs1	ENSMUSG00000064120	1725.15	-0.83594	3.38378E-23	9.7243E-22	2313.97	2142.47	2201.8	1258.96	1336.14	1097.57
Hs6st1	ENSMUSG00000045216	2713.22	-0.62567	3.43251E-23	9.83068E-22	3403.72	3252.22	3238.13	2058.06	2139.24	2187.94
Psat1	ENSMUSG00000024640	19351.5	0.60069	3.43238E-23	9.83068E-22	15892	16476.6	13824.6	23762	23960.4	22193.1
Islr	ENSMUSG00000037206	47.8557	-2.93998	4.50879E-23	1.28911E-21	71.566	83.7337	118.779	5.0258	7.13081	0.898908
Acads	ENSMUSG00000029545	2414.89	-0.63005	5.07514E-23	1.44857E-21	3068.66	2917.28	2836.35	1899.75	1914.62	1852.65
Sumf2	ENSMUSG00000025538	1135.7	-0.75431	5.34062E-23	1.52176E-21	1479.03	1424.59	1387.88	859.412	811.13	852.165
Arid5a	ENSMUSG00000037447	1195.87	0.805235	5.52034E-23	1.5703E-21	919.514	873.064	809.134	1472.56	1517.08	1583.88
Elmo1	ENSMUSG00000041112	816.324	0.854375	6.22803E-23	1.76861E-21	585.54	591.718	557.226	1025.26	1096.36	1041.83
Pdk2	ENSMUSG00000038967	416.823	-1.07269	7.0904E-23	2.01011E-21	562.769	554.876	588.316	265.111	270.08	259.785
Id1	ENSMUSG00000042745	4620.47	-0.54646	8.5295E-23	2.41401E-21	5557.21	5564.39	5361.81	3802.02	3622.45	3814.97
Gata3	ENSMUSG00000015619	1386.55	0.787074	8.59399E-23	2.42816E-21	937.948	1082.96	1014.81	1693.69	1840.64	1749.28
Pim2	ENSMUSG00000031155	387.043	1.12687	8.87057E-23	2.5021E-21	249.397	224.406	242.342	555.351	537.485	513.277
Pttg1ip	ENSMUSG00000009291	5712.6	0.546681	9.21836E-23	2.59584E-21	4715.76	4572.98	4619.64	6818.75	6981.96	6566.53
Tmem43	ENSMUSG00000030095	2994.21	0.594817	9.3243E-23	2.62127E-21	2457.1	2419.35	2275.94	3656.27	3663.46	3493.16
Cdh2	ENSMUSG00000024304	3295.2	0.585003	9.46411E-23	2.65612E-21	2551.43	2678.36	2655.39	3784.43	4062.78	4038.8
Orai2	ENSMUSG00000039747	1850.33	-0.66578	9.73057E-23	2.72635E-21	2323.72	2209.45	2287.1	1351.94	1458.25	1471.51
Hadh	ENSMUSG00000027984	2990.68	-0.58989	9.95524E-23	2.78465E-21	3666.13	3540.26	3589.68	2372.18	2444.09	2331.77
Atg9a	ENSMUSG00000033124	1874.44	0.688493	1.09189E-22	3.04911E-21	1507.22	1356.49	1427.74	2314.38	2359.41	2281.43
Gm15337	ENSMUSG00000085289	92.9815	2.08604	1.15682E-22	3.22508E-21	28.1927	30.1441	31.887	131.927	159.552	176.186
Zfp395	ENSMUSG00000034522	4260.12	0.570548	1.17638E-22	3.27417E-21	3499.14	3366.1	3400.75	5037.11	5281.26	4976.36
Rnft1	ENSMUSG00000020521	1951.59	0.963231	1.2335E-22	3.42744E-21	1057.22	1416.77	1450.06	2592.06	2600.07	2593.35
Eda2r	ENSMUSG00000034457	367.664	1.25204	1.35015E-22	3.7454E-21	182.168	244.503	209.657	555.351	490.243	524.064
Sdhc	ENSMUSG00000058076	2845.18	-0.65877	1.4125E-22	3.91188E-21	3727.94	3329.25	3415.9	2172.4	2194.51	2231.09
Sgcd	ENSMUSG00000020354	138.098	1.77835	1.46687E-22	4.05575E-21	66.1443	49.1238	55.8023	234.956	203.228	219.334
Mfsd1	ENSMUSG00000027775	3169.88	0.594566	1.53477E-22	4.23651E-21	2478.78	2602.44	2486.39	4028.18	3780.22	3643.28
Slc52a2	ENSMUSG00000022560	612.052	-0.90894	1.54983E-22	4.27108E-21	831.683	816.125	760.506	442.27	409.13	412.599
Slc38a7	ENSMUSG00000036534	987.447	0.804469	1.65549E-22	4.55478E-21	739.515	678.802	725.43	1274.04	1291.57	1215.32
Rubcn	ENSMUSG00000035629	3501.98	0.597288	1.92107E-22	5.27682E-21	2762.88	2887.14	2700.83	4220.41	4362.28	4078.35
Cobll1	ENSMUSG00000034903	4594.13	0.570111	1.99797E-22	5.47909E-21	3576.13	3805.98	3683.75	5264.52	5636.02	5598.4
Cav1	ENSMUSG00000007655	9729.74	0.717617	2.12856E-22	5.82766E-21	6399.73	7617.54	7945.45	11975.2	12612.6	11827.8
Gsta3	ENSMUSG00000025934	87.6539	-2.34833	2.2353E-22	6.10994E-21	163.734	136.207	161.03	17.5903	32.98	14.3825
Zfp609	ENSMUSG00000040524	3155.06	0.643939	2.26027E-22	6.16815E-21	2449.51	2480.75	2436.97	3813.32	4098.44	3651.37
Fermt2	ENSMUSG00000037712	6183.1	0.551246	2.42777E-22	6.61449E-21	4818.77	5098.83	5101.93	7457.03	7480.22	7141.83
Zfp292	ENSMUSG00000039967	3246.59	0.83221	2.68033E-22	7.29076E-21	2195.77	2369.11	2394.72	4341.03	3634.04	4544.88
Slc38a2	ENSMUSG00000022462	26979.2	0.63371	2.79596E-22	7.59298E-21	19251.2	22466.3	21459.2	30985.3	34122.7	33590.4
Sipa1l2	ENSMUSG00000001995	768.363	0.886869	2.84762E-22	7.72077E-21	551.925	502.402	549.254	941.081	1081.21	984.305
Pdgfb	ENSMUSG00000000489	847.911	0.856047	2.88375E-22	7.80613E-21	607.226	583.903	605.854	1106.93	1154.3	1029.25
Dcn	ENSMUSG00000019929	7787.22	-0.85527	2.89449E-22	7.82259E-21	8380.81	10108.3	11706.5	5589.94	5324.04	5613.68
Susd1	ENSMUSG00000038578	43.0345	2.81541	3.6939E-22	9.96699E-21	3.253	6.6987	4.78306	77.8999	85.5698	80.0028
Serping1	ENSMUSG00000023224	77.2968	2.28247	4.06226E-22	1.09433E-20	23.8553	17.8632	19.9294	138.209	147.964	115.959
Tob2	ENSMUSG00000048546	2325.72	0.667603	4.11308E-22	1.10625E-20	1788.06	1816.46	1771.33	2867.22	3019.01	2692.23
Nt5dc2	ENSMUSG00000071547	2874.54	0.592376	5.89835E-22	1.58387E-20	2216.38	2359.06	2288.69	3518.06	3488.75	3376.3
D8Ertd82e	ENSMUSG00000050271	604.652	0.947383	6.27454E-22	1.6822E-20	439.155	380.709	406.56	792.82	787.064	821.602
St5	ENSMUSG00000031024	3724.33	0.56304	6.60739E-22	1.76861E-20	3062.16	2915.05	3017.31	4245.54	4561.94	4543.98
Spire1	ENSMUSG00000024533	1271.15	0.735697	8.11213E-22	2.16793E-20	922.767	1007.04	922.333	1620.82	1625.83	1528.14
Hmgcs1	ENSMUSG00000093930	3451.45	0.814751	8.51995E-22	2.2733E-20	2159.99	2723.02	2566.11	4118.64	4782.1	4358.81
Soat2	ENSMUSG00000023045	90.291	2.04912	8.71479E-22	2.32159E-20	32.53	30.1441	27.104	177.159	136.377	138.432
Atp6v1c1	ENSMUSG00000022295	3959.93	0.548543	8.75129E-22	2.32762E-20	3195.53	3277.9	3165.59	4856.18	4742.88	4521.51
Eef2	ENSMUSG00000034994	101252	0.498824	9.07768E-22	2.41061E-20	83979.4	85264.4	82418.4	121754	122010	112083
Cnppd1	ENSMUSG00000033159	1925.11	0.76152	9.28849E-22	2.4627E-20	1508.31	1338.62	1417.38	2436.26	2592.94	2257.16
Maged2	ENSMUSG00000025268	1856.16	-0.72807	9.69752E-22	2.56709E-20	2445.17	2133.54	2381.17	1433.61	1373.57	1369.94
Acly	ENSMUSG00000020917	11243.8	0.550405	9.76272E-22	2.58028E-20	9172.37	9075.62	9079.04	13342.2	14094.9	12698.9
Txnip	ENSMUSG00000038393	1075.79	1.06407	9.97897E-22	2.63329E-20	638.672	614.047	799.568	1633.38	1329.9	1439.15
Ajuba	ENSMUSG00000022178	4340.98	0.596523	1.07028E-21	2.81985E-20	3602.15	3557.01	3208.63	5275.83	5398.03	5004.22
Cables1	ENSMUSG00000040957	637.113	0.96762	1.23266E-21	3.2426E-20	434.817	434.299	411.343	883.284	901.157	757.78
Tmem97	ENSMUSG00000037278	942.239	0.778449	1.38624E-21	3.64089E-20	716.744	716.761	642.524	1209.96	1199.76	1167.68
Sigmar1	ENSMUSG00000036078	1631.87	0.720778	1.45635E-21	3.81905E-20	1321.8	1171.16	1191.78	2046.76	2092.89	1966.81
Nek1	ENSMUSG00000031644	1386.52	0.834995	1.47228E-21	3.8548E-20	885.9	1078.49	1003.64	1901.01	1688.22	1761.86
Haus7	ENSMUSG00000031371	1341.91	-0.77359	1.58852E-21	4.15266E-20	1808.67	1615.5	1671.68	923.491	989.4	1042.73
Fam21	ENSMUSG00000024104	2973.38	0.611186	1.62591E-21	4.24379E-20	2472.28	2258.58	2310.22	3510.52	3667.91	3620.8
Atxn7l2	ENSMUSG00000048997	752.066	0.846692	1.63466E-21	4.26001E-20	557.347	510.218	533.311	978.774	943.05	989.698
Ctnnal1	ENSMUSG00000038816	4702.82	0.540192	1.77672E-21	4.62304E-20	3629.26	3808.21	4023.35	5435.4	5745.65	5575.03
Nup50	ENSMUSG00000016619	5209.45	0.557215	1.83073E-21	4.75622E-20	4365.52	4229.11	4044.07	6245.81	6407.04	5965.16
Echs1	ENSMUSG00000025465	3693.61	-0.62038	1.95275E-21	5.06537E-20	4730.94	4264.84	4453.82	2872.24	3013.66	2826.17
Phldb2	ENSMUSG00000033149	14519.9	0.541192	2.20537E-21	5.71184E-20	11149.1	12373.6	11881.1	16806.3	17505.3	17403.8
Mfsd11	ENSMUSG00000020818	1202.62	0.825978	2.96618E-21	7.67049E-20	946.622	778.166	860.153	1613.28	1501.04	1516.46
Afap1	ENSMUSG00000029094	2856.76	0.624742	3.09847E-21	8.00025E-20	2194.69	2200.52	2320.58	3330.85	3739.22	3354.73
Atf7ip	ENSMUSG00000030213	1674.15	-0.64462	3.27382E-21	8.44003E-20	2051.56	1976.12	2105.34	1217.5	1338.81	1355.55
Map1lc3b	ENSMUSG00000031812	2066.41	0.718171	3.32708E-21	8.56417E-20	1429.15	1501.63	1728.28	2604.62	2625.92	2508.85
Pdia6	ENSMUSG00000020571	9257.81	-0.48786	3.40414E-21	8.7491E-20	11094.9	10754.8	10624.8	7954.58	7419.61	7698.25
Sdad1	ENSMUSG00000029415	2703.06	0.581355	3.6096E-21	9.263E-20	2138.3	2225.08	2122.88	3215.25	3318.5	3198.32
Cep170b	ENSMUSG00000072825	5399.85	0.546847	3.78639E-21	9.70182E-20	4415.4	4465.8	4274.46	6576.26	6603.13	6064.04
Raver1	ENSMUSG00000010205	6419.37	0.484119	3.94553E-21	1.00942E-19	5356.6	5398.04	5286.87	7458.29	7510.53	7505.89
Rtn4	ENSMUSG00000020458	8733.24	0.524584	3.95172E-21	1.00946E-19	6962.5	7407.65	7094.87	10446.1	10559.8	9928.44
Dusp14	ENSMUSG00000018648	868.677	0.798516	4.0615E-21	1.03593E-19	664.696	636.376	593.896	1133.32	1127.56	1056.22
Kcnh2	ENSMUSG00000038319	3782.23	-0.54478	4.17351E-21	1.06288E-19	4668.05	4436.77	4382.87	3121.02	3078.73	3005.95
Atp6v1h	ENSMUSG00000033793	2450.1	0.584861	4.19012E-21	1.0655E-19	2022.28	2029.71	1830.32	3075.79	2934.33	2808.19
Ifrd1	ENSMUSG00000001627	2255.67	0.644376	4.23542E-21	1.07539E-19	1817.34	1843.26	1617.47	2747.86	2808.65	2699.42
Yif1a	ENSMUSG00000024875	937.691	-0.7711	4.5561E-21	1.15506E-19	1188.43	1178.97	1190.98	680.996	664.948	721.823
Sik3	ENSMUSG00000034135	3608.26	0.593953	4.58313E-21	1.16016E-19	2935.29	2805.64	2863.46	4231.72	4600.27	4213.18
Lhfpl2	ENSMUSG00000045312	611.505	0.980352	4.67062E-21	1.18053E-19	384.938	418.669	415.329	830.513	877.981	741.599
Ogdh	ENSMUSG00000020456	5671.63	-0.54139	5.07959E-21	1.28197E-19	6954.91	6561.38	6674.76	4495.58	4784.78	4558.36
Vnn1	ENSMUSG00000037440	1536.04	0.667218	6.00496E-21	1.51323E-19	1237.22	1203.53	1115.25	1901.01	1910.17	1849.05
Aldh7a1	ENSMUSG00000053644	1722.77	-0.62935	6.07773E-21	1.52927E-19	2148.06	2069.9	2072.66	1350.68	1332.57	1362.75
Kdm5b	ENSMUSG00000042207	1723.38	0.650595	6.7464E-21	1.69498E-19	1360.84	1329.69	1320.92	2041.73	2202.53	2084.57
Mcoln1	ENSMUSG00000004567	1619.89	0.672557	6.7922E-21	1.70394E-19	1278.43	1199.07	1255.55	2020.37	1914.62	2051.31
Aff2	ENSMUSG00000031189	661.16	-0.88856	6.87029E-21	1.72096E-19	871.803	801.611	911.97	464.886	447.459	469.23
Smpd3	ENSMUSG00000031906	1286.86	-0.69408	7.21037E-21	1.80345E-19	1585.29	1527.3	1666.9	963.697	1015.25	962.731
Man1a	ENSMUSG00000003746	3704.72	-0.88526	7.72135E-21	1.92838E-19	3925.28	5030.72	5523.63	2595.83	2510.94	2641.89
Flrt2	ENSMUSG00000047414	1278.86	0.873566	8.15346E-21	2.03328E-19	749.274	962.38	970.163	1545.43	1756.85	1689.05
Prelid2	ENSMUSG00000056671	130.431	1.77561	8.23875E-21	2.0515E-19	62.8913	45.7744	51.8164	211.084	186.293	224.727
Mipep	ENSMUSG00000021993	585.52	-0.89462	8.91876E-21	2.21754E-19	772.045	737.973	784.421	403.32	418.044	397.318
Fam84b	ENSMUSG00000072568	362.499	-1.30437	1.03423E-20	2.56767E-19	414.215	548.177	605.057	183.442	233.534	190.569
C1s1	ENSMUSG00000038521	775.577	-0.84194	1.04097E-20	2.58058E-19	992.164	935.585	1068.22	565.402	539.268	552.829
Stx3	ENSMUSG00000041488	805.399	0.848537	1.0734E-20	2.65706E-19	605.058	562.691	546.863	1003.9	1101.71	1012.17
Enc1	ENSMUSG00000041773	4288.71	-0.51923	1.19004E-20	2.94146E-19	4941.3	4880	5334.7	3430.11	3625.13	3521.02
Flrt3	ENSMUSG00000051379	686.904	0.929857	1.35545E-20	3.34538E-19	418.552	499.053	485.48	919.721	860.154	938.46
Ago2	ENSMUSG00000036698	7426.3	0.531063	1.48294E-20	3.65466E-19	5994.19	6070.14	6113.54	8470.98	9330.67	8578.28
Grhpr	ENSMUSG00000035637	1553.42	0.728865	1.62704E-20	4.00391E-19	1231.8	1139.9	1123.22	1977.65	2046.54	1801.41
Prmt7	ENSMUSG00000060098	1531.16	-0.67595	1.73494E-20	4.26318E-19	1913.85	1996.21	1760.96	1196.14	1201.54	1118.24
Fam53c	ENSMUSG00000034300	3492.24	0.525449	1.79904E-20	4.41422E-19	2887.58	2880.44	2814.03	4225.44	4129.63	4016.32
H2-T23	ENSMUSG00000067212	281.679	1.27814	1.91609E-20	4.69457E-19	179.999	142.906	155.449	444.783	404.674	362.26
Ctsl	ENSMUSG00000021477	8565.82	0.515857	1.99628E-20	4.88391E-19	7038.4	6935.39	7145.09	10296.6	10353.9	9625.51
Hmgcr	ENSMUSG00000021670	2717.84	0.626849	2.0677E-20	5.05126E-19	2118.79	2241.83	2036.79	3205.2	3452.21	3252.25
Coq3	ENSMUSG00000028247	591.536	-0.8915	2.28463E-20	5.57311E-19	805.659	770.35	742.968	399.551	412.696	417.992
Anxa6	ENSMUSG00000018340	5565.69	-0.53168	2.49664E-20	6.08143E-19	6637.2	6416.24	6705.85	4618.71	4657.31	4358.81
Dtnbp1	ENSMUSG00000057531	1626.26	0.65919	2.56091E-20	6.22895E-19	1277.34	1230.33	1260.34	1885.93	2111.61	1991.98
Nexn	ENSMUSG00000039103	854.664	-0.90012	2.58024E-20	6.26689E-19	1108.19	1078.49	1167.07	586.762	527.68	659.799
Gas1	ENSMUSG00000052957	4006.4	-0.72648	2.59427E-20	6.29184E-19	4708.17	5036.31	5270.13	2913.71	3367.53	2742.57
Lman2l	ENSMUSG00000001143	1480.2	-0.67094	2.85959E-20	6.92531E-19	1857.46	1752.83	1855.03	1162.22	1156.08	1097.57
Gm14137	ENSMUSG00000055926	284.413	1.21177	3.09347E-20	7.48094E-19	185.421	152.954	163.421	407.09	393.086	404.509
Ankrd50	ENSMUSG00000044864	4199.46	0.610871	3.30695E-20	7.9857E-19	3322.4	3254.45	3355.31	4815.97	5550.45	4898.15
Nrbp2	ENSMUSG00000075590	1854.78	-0.85182	3.35325E-20	8.08586E-19	2574.21	2174.84	2440.16	1269.01	1192.63	1477.81
Agap2	ENSMUSG00000025422	701.85	-0.82376	3.49632E-20	8.41875E-19	889.153	871.947	939.074	478.707	498.266	533.952
Vgll3	ENSMUSG00000091243	1470.14	0.731094	3.51505E-20	8.45173E-19	1001.92	1173.39	1124.02	1841.96	1870.06	1809.5
Arhgef39	ENSMUSG00000051517	511.577	-1.03822	3.6339E-20	8.72499E-19	718.913	666.521	693.543	336.729	288.798	364.957
Fbxo6	ENSMUSG00000055401	1292.7	0.723244	3.85729E-20	9.24814E-19	1001.92	945.633	965.38	1722.59	1627.61	1493.09
Pdia4	ENSMUSG00000025823	6170.36	-0.49838	4.23879E-20	1.01483E-18	7267.2	7296	7134.73	4985.59	5269.67	5068.94
Mlec	ENSMUSG00000048578	19407.1	-0.50196	4.25497E-20	1.01725E-18	23501.8	22008.6	22818.4	16350.2	16380.4	15383
Cox15	ENSMUSG00000040018	1696.95	-0.62515	4.38435E-20	1.04669E-18	2074.33	2025.24	2087.01	1296.66	1386.05	1312.41
Dhrs9	ENSMUSG00000027068	683.515	0.829083	4.45072E-20	1.06103E-18	469.516	497.937	498.235	831.77	904.722	898.908
Pycr1	ENSMUSG00000025140	1814.09	-0.63822	4.52658E-20	1.07758E-18	2343.24	2198.29	2104.55	1431.1	1372.68	1434.66
Per1	ENSMUSG00000020893	1641.6	0.680085	4.66167E-20	1.10817E-18	1320.72	1172.27	1275.48	1992.73	2099.13	1989.28
Fzd4	ENSMUSG00000049791	2543.97	-0.66184	4.85214E-20	1.15182E-18	2937.46	3148.39	3281.18	1951.27	2094.68	1850.85
Itpr3	ENSMUSG00000042644	5863.85	0.581834	5.62259E-20	1.33264E-18	4745.04	4629.92	4676.24	6794.88	7596.99	6740.02
Blnk	ENSMUSG00000061132	63.4241	2.29086	5.62974E-20	1.33264E-18	19.518	11.1645	16.7407	115.593	106.962	110.566
Plod1	ENSMUSG00000019055	2734.35	0.602683	5.78451E-20	1.36734E-18	2182.76	2111.21	2202.6	3432.62	3360.4	3116.52
Pisd-ps1	ENSMUSG00000082286	1003.95	-0.79055	6.01392E-20	1.41957E-18	1383.61	1215.81	1232.43	763.921	688.124	739.802
9530026P05Rik	ENSMUSG00000097462	58.0849	2.35244	6.18735E-20	1.45846E-18	13.012	15.6303	11.9576	105.542	92.7006	109.667
Acta2	ENSMUSG00000035783	689.697	-0.84804	6.44654E-20	1.51742E-18	818.671	850.735	998.862	473.682	501.831	494.4
Pomgnt1	ENSMUSG00000028700	2035.89	-0.63671	6.78103E-20	1.59392E-18	2665.29	2448.37	2342.9	1609.51	1544.71	1604.55
Gm37090	ENSMUSG00000103183	241.739	1.28989	7.78228E-20	1.82671E-18	149.638	121.693	136.317	320.395	357.432	364.957
Extl1	ENSMUSG00000028838	177.404	-1.51385	8.00372E-20	1.87607E-18	277.589	266.832	260.677	74.1305	103.397	81.8007
Rab3d	ENSMUSG00000019066	919.381	-0.7376	9.29361E-20	2.17538E-18	1133.13	1114.22	1208.52	680.996	682.775	696.654
Gm16286	ENSMUSG00000024571	2706.84	0.583761	9.8868E-20	2.31101E-18	2081.92	2271.98	2132.45	3202.69	3302.46	3249.55
Smad6	ENSMUSG00000036867	2975.64	-0.58405	1.05863E-19	2.47106E-18	3488.3	3600.55	3635.12	2382.23	2485.98	2261.65
Atf6b	ENSMUSG00000015461	2020.33	-0.58976	1.22973E-19	2.86646E-18	2439.75	2534.34	2327.75	1640.92	1617.8	1561.4
Bax	ENSMUSG00000003873	1408.35	0.682966	1.38803E-19	3.23098E-18	1132.04	1068.44	1033.94	1878.39	1736.35	1600.96
Tcf7	ENSMUSG00000000782	1084.59	-0.71174	1.44749E-19	3.36471E-18	1284.93	1325.23	1437.31	748.844	886.004	825.198
Plxnd1	ENSMUSG00000030123	2568.84	-0.57559	1.51899E-19	3.52604E-18	3089.26	2977.57	3164.79	1996.5	2168.66	2016.25
Whamm	ENSMUSG00000045795	670.495	0.853216	1.7219E-19	3.99152E-18	453.251	513.567	456.782	890.823	880.656	827.895
Aldh18a1	ENSMUSG00000025007	10912.6	0.47735	1.76612E-19	4.08839E-18	9415.26	9248.67	8708.35	12764.3	12954.9	12384.3
Smcr8	ENSMUSG00000049323	3220.98	0.572643	1.79932E-19	4.15949E-18	2580.71	2520.94	2645.83	3830.92	4054.76	3692.72
Olfml3	ENSMUSG00000027848	2300.64	-0.60344	1.94241E-19	4.48412E-18	2785.65	2648.22	2900.13	1859.55	1768.44	1841.86
Srebf2	ENSMUSG00000022463	12101	0.477128	1.94827E-19	4.49146E-18	10162.4	9982.18	10152.8	13761.9	14753.7	13792.9
Myo18a	ENSMUSG00000000631	4825.8	-0.51433	2.12656E-19	4.89576E-18	5766.48	5635.84	5644.01	3843.48	4135.87	3929.13
Htra2	ENSMUSG00000068329	1028.57	-0.76514	2.18701E-19	5.02803E-18	1403.13	1318.53	1183.01	761.409	781.715	723.621
Gdf11	ENSMUSG00000025352	1595.19	0.667568	2.26258E-19	5.19466E-18	1183.01	1235.91	1262.73	1962.57	2063.48	1863.44
H2afy2	ENSMUSG00000020086	996.273	-0.79419	2.28101E-19	5.22981E-18	1331.56	1237.03	1238.01	737.536	772.802	660.698
Sptan1	ENSMUSG00000057738	20934.1	0.504166	2.32929E-19	5.33321E-18	17956.5	16973.4	16936.8	24187.9	25721.7	23828.3
Fh1	ENSMUSG00000026526	2073.78	-0.58892	2.38355E-19	5.45001E-18	2609.99	2470.7	2410.66	1692.44	1657.91	1600.96
Suclg2	ENSMUSG00000061838	518.72	-0.90747	2.5306E-19	5.77838E-18	706.985	706.713	629.769	358.088	350.301	360.462
2410006H16Rik	ENSMUSG00000086841	1705.86	0.667039	2.57177E-19	5.86441E-18	1363.01	1239.26	1336.86	2211.35	2009.11	2075.58
Sap18	ENSMUSG00000021963	933.049	0.769084	2.63216E-19	5.99396E-18	641.925	733.508	683.18	1153.42	1206.89	1179.37
Prrx2	ENSMUSG00000039476	1196.92	-0.66846	3.20953E-19	7.29885E-18	1535.42	1480.41	1405.42	988.826	880.656	890.818
Tes	ENSMUSG00000029552	4120.45	0.527053	3.65773E-19	8.30687E-18	3237.82	3415.22	3446.99	4710.43	5090.51	4821.74
Plk1	ENSMUSG00000030867	2674.03	-0.5775	3.7122E-19	8.41916E-18	3203.12	3330.37	3093.04	2069.37	2193.62	2154.68
Bsn	ENSMUSG00000032589	97.5868	1.91459	3.85382E-19	8.72856E-18	30.3613	31.2606	43.0475	172.134	165.791	142.926
Cacna1a	ENSMUSG00000034656	338.059	1.12226	3.91612E-19	8.85771E-18	187.59	214.358	222.412	419.654	525.898	458.443
Cuta	ENSMUSG00000024194	1564.45	0.667956	3.95927E-19	8.94326E-18	1276.26	1159.99	1178.23	1952.52	1984.15	1835.57
Zfp703	ENSMUSG00000085795	848.262	0.78618	4.07589E-19	9.19431E-18	633.25	605.116	617.812	1104.42	1123.99	1004.98
Acaa1a	ENSMUSG00000036138	920.059	-0.722	4.21001E-19	9.4841E-18	1174.33	1118.68	1153.51	687.278	691.689	694.856
Csad	ENSMUSG00000023044	840.683	-0.76332	4.36175E-19	9.81277E-18	1101.68	1014.85	1068.22	598.07	623.055	638.225
Zfp41	ENSMUSG00000047003	862.316	-0.81569	4.44721E-19	9.99163E-18	1150.48	1059.51	1101.7	668.431	632.86	560.919
Trim3	ENSMUSG00000036989	2156.71	0.574783	4.55562E-19	1.02215E-17	1750.11	1697	1737.84	2584.52	2517.18	2653.58
Fgfr3	ENSMUSG00000054252	952.078	-0.81802	4.57216E-19	1.02449E-17	1281.68	1153.29	1224.46	616.917	676.536	759.578
Fgfrl1	ENSMUSG00000008090	1231.81	-0.65303	4.58015E-19	1.02491E-17	1560.35	1513.91	1456.44	981.287	939.485	939.359
Sv2a	ENSMUSG00000038486	2017.33	-0.60155	5.22931E-19	1.16862E-17	2521.07	2321.1	2464.87	1615.79	1599.98	1581.18
Fdps	ENSMUSG00000059743	227.789	1.25799	6.40427E-19	1.4274E-17	143.132	125.042	122.765	343.011	323.561	309.224
Tcf25	ENSMUSG00000001472	11367.3	0.486569	6.39805E-19	1.4274E-17	9937.91	9198.43	9239.27	13163.8	13270.4	13393.7
Gabre	ENSMUSG00000031340	926.957	0.949701	7.07567E-19	1.57495E-17	691.804	571.622	611.434	1212.47	1094.58	1379.82
Nes	ENSMUSG00000004891	6921	0.570434	7.14463E-19	1.58819E-17	5817.44	5540.94	5332.31	8345.34	8756.64	7733.31
Tulp4	ENSMUSG00000034377	3765.26	0.569951	7.46673E-19	1.65759E-17	2959.14	3007.72	3102.61	4602.38	4681.38	4238.35
Nudt9	ENSMUSG00000029310	1427.04	0.633496	7.52904E-19	1.66702E-17	1114.69	1116.45	1114.45	1824.37	1719.42	1672.87
Letmd1	ENSMUSG00000037353	848.057	-0.74681	7.52819E-19	1.66702E-17	1129.87	1070.68	1001.25	652.097	607.902	626.539
St3gal6	ENSMUSG00000022747	428.789	0.95136	7.55503E-19	1.67057E-17	278.674	294.743	292.564	571.685	559.769	575.301
Arfgap3	ENSMUSG00000054277	2751.79	0.562958	8.04995E-19	1.77766E-17	2186.01	2232.9	2231.3	3337.13	3389.81	3133.59
Klf13	ENSMUSG00000052040	1685.12	0.741698	8.80304E-19	1.94141E-17	1353.25	1212.46	1201.34	2105.81	2285.43	1952.43
Stat6	ENSMUSG00000002147	3563.27	0.566057	8.91432E-19	1.96337E-17	2980.83	2853.65	2770.19	4162.62	4468.35	4143.97
Trappc6a	ENSMUSG00000002043	456.093	0.979238	9.27604E-19	2.04036E-17	306.866	276.88	322.856	624.456	628.403	577.099
Nlrp2	ENSMUSG00000035177	37.2491	2.63241	9.43109E-19	2.07175E-17	6.506	4.4658	3.1887	80.4128	61.5033	67.4181
Mnda	ENSMUSG00000026536	472.628	0.937104	9.70331E-19	2.12877E-17	316.625	303.674	339.597	614.404	600.771	660.698
Foxf2	ENSMUSG00000038402	747.069	0.775243	9.96968E-19	2.18435E-17	537.829	567.157	538.891	934.799	971.573	932.168
Dag1	ENSMUSG00000039952	14479.3	0.540189	1.02929E-18	2.25223E-17	11682.6	11939.3	11712.9	17155.6	18322.6	16062.6
Klrg2	ENSMUSG00000071537	159.114	1.50748	1.03079E-18	2.25257E-17	98.6743	75.9186	60.5854	276.419	221.055	222.03
Sox9	ENSMUSG00000000567	99.9263	1.93279	1.05681E-18	2.30342E-17	31.4456	43.5415	31.887	135.697	197.88	159.107
Metrnl	ENSMUSG00000039208	1171.07	0.683841	1.05589E-18	2.30342E-17	968.309	896.509	826.672	1506.48	1429.73	1398.7
Camk1d	ENSMUSG00000039145	910.675	0.754906	1.06268E-18	2.31322E-17	670.118	682.151	669.628	1120.75	1222.93	1098.47
Mex3d	ENSMUSG00000048696	1817.23	0.71025	1.08629E-18	2.36154E-17	1347.83	1407.84	1362.37	2279.2	2450.33	2055.8
Inhbb	ENSMUSG00000037035	921.379	0.745173	1.15221E-18	2.50163E-17	658.19	674.336	719.053	1196.14	1163.21	1117.34
Ppp1r13b	ENSMUSG00000021285	1748.25	-0.58352	1.17633E-18	2.55068E-17	2096.02	2046.45	2155.56	1359.48	1433.29	1398.7
Copg2	ENSMUSG00000025607	1314.37	-0.67935	1.2394E-18	2.68397E-17	1673.13	1541.82	1650.15	1055.42	976.03	989.698
Myo1d	ENSMUSG00000035441	4243.96	-0.49851	1.29318E-18	2.79323E-17	5067.09	4868.84	4986.34	3446.44	3611.76	3483.27
Scpep1	ENSMUSG00000000278	8829.59	0.49039	1.29301E-18	2.79323E-17	7625.03	7309.4	7094.87	10785.4	10452.9	9710.01
Degs1	ENSMUSG00000038633	4406.98	0.479169	1.31624E-18	2.83939E-17	3727.94	3750.16	3566.57	5294.68	5124.38	4978.15
Plaur	ENSMUSG00000046223	1030.44	0.771182	1.40615E-18	3.02945E-17	787.226	782.631	704.704	1256.45	1394.97	1256.67
Alas1	ENSMUSG00000032786	1546.02	0.615632	1.44475E-18	3.10862E-17	1241.56	1245.96	1169.46	1867.08	1909.28	1842.76
Abcc1	ENSMUSG00000023088	4200.92	0.561224	1.5971E-18	3.43202E-17	3475.29	3372.8	3309.08	4785.82	5337.41	4925.12
Crb2	ENSMUSG00000035403	1906.03	-0.6602	1.61187E-18	3.45855E-17	2534.09	2229.55	2259.99	1443.66	1510.84	1458.03
Wbscr22	ENSMUSG00000005378	1299.32	-0.67256	1.61356E-18	3.45855E-17	1727.34	1565.26	1513.84	1054.16	959.094	976.215
Gsta4	ENSMUSG00000032348	2867.76	-0.59184	1.65834E-18	3.54998E-17	3620.59	3341.53	3400.75	2242.76	2400.41	2200.53
Tsen2	ENSMUSG00000042389	354.57	-1.08689	1.77441E-18	3.79009E-17	520.48	489.005	451.999	211.084	211.25	243.604
Arhgap19	ENSMUSG00000025154	2603.2	-0.53946	1.77502E-18	3.79009E-17	3070.83	3156.2	3041.23	2105.81	2167.77	2077.38
Cdk5rap3	ENSMUSG00000018669	1784.56	-0.6397	1.93772E-18	4.13225E-17	2310.71	2078.83	2147.59	1444.92	1399.42	1325.89
Gadd45b	ENSMUSG00000015312	1432.75	0.716081	1.96625E-18	4.18776E-17	1090.84	1089.66	1057.06	2039.22	1583.93	1735.79
Txn2	ENSMUSG00000005354	4718.61	-0.47968	1.98909E-18	4.23105E-17	5710.1	5544.29	5266.94	4011.84	3898.77	3879.69
Tdp1	ENSMUSG00000021177	788.78	-0.74422	2.0673E-18	4.39185E-17	1007.35	1015.97	951.828	601.839	565.117	590.583
Gdpd5	ENSMUSG00000035314	385.139	-0.99031	2.10762E-18	4.47183E-17	520.48	529.197	497.438	283.958	242.448	237.312
Hebp1	ENSMUSG00000042770	589.033	0.869529	2.12074E-18	4.49399E-17	446.745	392.99	399.385	819.205	758.54	717.329
Dnmt3b	ENSMUSG00000027478	272.756	-1.12918	2.2526E-18	4.76739E-17	367.589	384.059	382.645	168.364	166.683	167.197
Bace1	ENSMUSG00000032086	2255.87	-0.54865	2.25611E-18	4.7688E-17	2695.65	2602.44	2748.66	1823.11	1846.88	1818.49
Gm2011	ENSMUSG00000107741	77.313	2.01423	2.38706E-18	5.03926E-17	26.024	21.2125	27.9012	138.209	137.268	113.262
Podxl	ENSMUSG00000025608	3232.4	-0.56779	2.41268E-18	5.08694E-17	3801.67	3915.39	3883.84	2701.37	2671.38	2420.76
Gm43737	ENSMUSG00000105692	319.575	1.09369	2.54101E-18	5.35079E-17	195.18	185.331	217.629	408.346	486.678	424.285
Arl8a	ENSMUSG00000026426	1658.65	0.62026	2.57509E-18	5.41575E-17	1224.21	1344.21	1339.26	2000.27	2041.2	2002.77
Tmem176a	ENSMUSG00000023367	2199.73	-0.54621	2.71965E-18	5.71263E-17	2594.81	2605.79	2641.04	1716.31	1818.36	1822.09
Apip	ENSMUSG00000010911	621.65	-0.84913	2.72556E-18	5.71789E-17	830.599	794.912	785.219	437.245	412.696	469.23
Tap2	ENSMUSG00000024339	575.348	-0.86695	2.83475E-18	5.93953E-17	790.479	716.761	734.199	399.551	390.412	420.689
Reck	ENSMUSG00000028476	290.032	-1.10384	2.95921E-18	6.19257E-17	396.866	379.593	421.706	182.185	179.162	180.681
Ddx11	ENSMUSG00000035842	1295.15	-0.70141	3.05136E-18	6.37746E-17	1742.52	1565.26	1521.81	961.184	977.813	1002.28
Fat2	ENSMUSG00000055333	61.9611	2.22464	3.28088E-18	6.84013E-17	23.8553	14.5138	10.3633	118.106	108.745	96.1832
Aqp5	ENSMUSG00000044217	420.948	0.97647	3.27735E-18	6.84013E-17	300.36	260.133	279.012	525.196	577.596	583.392
Mafg	ENSMUSG00000051510	4120.4	0.508882	3.89246E-18	8.1051E-17	3512.15	3351.58	3327.41	4824.77	4978.2	4728.26
Bag2	ENSMUSG00000042215	1646.25	0.580908	3.9482E-18	8.21099E-17	1346.74	1334.16	1271.5	2021.63	1964.54	1938.95
1110038B12Rik	ENSMUSG00000092203	1779.04	0.582658	4.92413E-18	1.02279E-16	1488.79	1451.38	1332.08	2192.5	2133	2076.48
Tkt	ENSMUSG00000021957	7762.31	0.487536	5.27047E-18	1.09338E-16	6564.55	6348.13	6440.39	8860.48	9528.55	8831.78
4933431E20Rik	ENSMUSG00000086968	374.86	-0.99537	5.75097E-18	1.19159E-16	519.395	466.676	522.948	229.93	255.818	254.391
Adra1b	ENSMUSG00000050541	251.886	1.1579	6.04255E-18	1.25046E-16	144.216	155.187	156.247	353.062	358.323	344.282
Specc1	ENSMUSG00000042331	3734.1	0.535957	6.16826E-18	1.2749E-16	3129.38	2988.74	3010.93	4422.7	4618.09	4234.76
Phf3	ENSMUSG00000048874	5119.22	0.523599	6.22305E-18	1.28464E-16	4039.14	4221.3	4312.72	6152.83	5763.48	6225.84
Ltbp3	ENSMUSG00000024940	5952.08	-0.47407	6.27956E-18	1.29472E-16	6987.44	6666.32	7117.19	4906.44	5127.06	4908.04
Dus2	ENSMUSG00000031901	307.063	-1.08715	7.04822E-18	1.45141E-16	434.817	405.271	424.895	183.442	184.51	209.446
Tet2	ENSMUSG00000040943	1147.98	0.709436	7.62195E-18	1.56764E-16	847.948	820.591	927.913	1421.04	1355.75	1514.66
Rnf13	ENSMUSG00000036503	2593.58	0.645576	8.07873E-18	1.65955E-16	1790.23	2089.99	2158.75	3162.48	3153.6	3206.41
Eef2k	ENSMUSG00000035064	1148.16	0.707236	8.26154E-18	1.69503E-16	907.586	875.297	824.28	1363.25	1508.17	1410.39
Slc25a23	ENSMUSG00000046329	1208.15	-0.68017	8.56108E-18	1.75434E-16	1526.74	1416.77	1529.78	943.594	951.964	880.031
Ppa1	ENSMUSG00000020089	2444.33	-0.56721	8.88548E-18	1.8186E-16	2961.31	3069.12	2750.26	1932.42	1972.56	1980.3
Aoc3	ENSMUSG00000019326	139.752	-1.53897	9.08294E-18	1.85675E-16	188.674	179.748	269.446	62.8225	72.1995	65.6203
Mgst1	ENSMUSG00000008540	1538.85	-0.80635	9.74038E-18	1.98872E-16	1631.92	2063.2	2198.61	1049.14	1187.28	1102.96
Pabpc1	ENSMUSG00000022283	35357.7	0.444026	9.80156E-18	1.99878E-16	29519.9	31127.7	29145.6	39865.9	41202.7	41284.2
Pik3cd	ENSMUSG00000039936	977.7	-0.728	1.02693E-17	2.09163E-16	1258.91	1208	1203.74	677.226	733.582	784.747
Crebl2	ENSMUSG00000032652	402.804	0.943702	1.03638E-17	2.10832E-16	273.252	262.366	279.809	532.735	546.399	522.266
Matn2	ENSMUSG00000022324	424.736	-0.98487	1.05729E-17	2.14825E-16	553.01	553.759	596.288	309.087	256.709	279.561
Igsf8	ENSMUSG00000038034	2454.71	-0.52623	1.06548E-17	2.16226E-16	2976.49	2918.4	2814.83	2027.91	1968.1	2022.54
Igfbp7	ENSMUSG00000036256	3470.24	0.530626	1.12748E-17	2.28533E-16	2872.4	2807.87	2825.19	4432.75	3944.23	3939.02
Igfbp5	ENSMUSG00000026185	380.661	-1.04038	1.17872E-17	2.3863E-16	555.178	482.306	513.381	223.648	238.882	270.571
Sdc4	ENSMUSG00000017009	7385.63	0.47232	1.22717E-17	2.4814E-16	5902.02	6217.51	6400.53	8497.37	8850.23	8446.14
Plxna2	ENSMUSG00000026640	1064.09	0.752175	1.23843E-17	2.50114E-16	841.442	783.748	742.171	1277.81	1437.75	1301.62
Rhbdl3	ENSMUSG00000017692	590.847	-0.83278	1.30666E-17	2.63578E-16	737.346	777.049	765.289	453.578	411.805	400.014
F2r	ENSMUSG00000048376	6191.21	0.545097	1.47353E-17	2.96881E-16	4574.8	5159.12	5313.98	7046.17	7730.69	7322.51
Sf3b1	ENSMUSG00000025982	15168.9	0.424807	1.52008E-17	3.05894E-16	12486.1	13092.6	13213.2	17217.1	17393.8	17610.5
Telo2	ENSMUSG00000024170	1255.9	-0.66983	1.52864E-17	3.07247E-16	1670.96	1531.77	1442.09	972.492	973.356	944.753
Atp2a3	ENSMUSG00000020788	258.784	1.14685	1.67168E-17	3.35596E-16	157.228	166.351	148.275	375.678	373.476	331.697
Wdr62	ENSMUSG00000037020	1080.37	0.708574	1.70799E-17	3.42476E-16	849.032	778.166	819.497	1241.37	1445.77	1348.36
Kirrel	ENSMUSG00000041734	7871.43	-0.46717	1.89852E-17	3.80225E-16	9336.1	8860.15	9225.72	6518.46	6838.45	6449.67
Mapkbp1	ENSMUSG00000033902	1103.49	-0.68835	1.91768E-17	3.83605E-16	1400.96	1319.64	1375.93	824.231	804.891	895.313
Tbc1d2b	ENSMUSG00000037410	803.494	-0.73475	1.93469E-17	3.86547E-16	1042.04	982.476	997.267	610.635	614.141	574.402
Gstp1	ENSMUSG00000060803	844.175	-0.76387	1.94328E-17	3.87801E-16	1150.48	1047.23	1005.24	604.352	615.033	642.72
Rchy1	ENSMUSG00000029397	1815.78	0.564438	2.06822E-17	4.1199E-16	1485.54	1478.18	1423.76	2134.71	2199.86	2172.66
Plekhg1	ENSMUSG00000040624	129.219	-1.60161	2.0694E-17	4.1199E-16	198.433	179.748	219.223	67.8483	59.7206	50.3389
2700097O09Rik	ENSMUSG00000062198	453.18	0.917571	2.26112E-17	4.49626E-16	328.553	283.578	317.276	574.198	618.598	596.875
Ephx1	ENSMUSG00000038776	2311.61	0.631904	2.32125E-17	4.61036E-16	1874.81	1685.84	1857.42	2864.71	2948.59	2638.3
E2f1	ENSMUSG00000027490	3152.78	0.585411	2.32433E-17	4.61103E-16	2697.82	2431.63	2424.21	3950.28	3885.4	3527.32
Ankle1	ENSMUSG00000046295	260.101	-1.16924	2.84893E-17	5.64504E-16	400.119	363.963	330.828	147.005	155.987	162.702
St6galnac4	ENSMUSG00000079442	1107.92	-0.66015	3.17933E-17	6.29231E-16	1379.27	1344.21	1358.39	833.026	900.265	832.389
Foxq1	ENSMUSG00000038415	563.06	0.916417	3.28088E-17	6.48564E-16	387.107	394.107	375.47	786.538	791.52	643.618
Prelp	ENSMUSG00000041577	76.921	-1.89081	3.35635E-17	6.62702E-16	120.361	121.693	136.317	27.6419	25.8492	29.664
Ifitm3	ENSMUSG00000025492	2130.89	-0.56658	3.39238E-17	6.69027E-16	2658.78	2456.19	2531.03	1785.42	1688.22	1665.68
Fth1	ENSMUSG00000024661	22608.6	-0.40404	3.50979E-17	6.91372E-16	26425.2	25471.8	25446.7	19722.5	19443.1	19142.3
Fzd5	ENSMUSG00000045005	655.377	-0.78496	3.53073E-17	6.94681E-16	805.659	825.056	866.53	471.169	504.505	459.342
Mmp9	ENSMUSG00000017737	55.4092	-2.27749	3.67147E-17	7.21525E-16	98.6743	81.5008	113.199	17.5903	9.80487	11.6858
Ptch1	ENSMUSG00000021466	2680.09	-0.53954	4.08625E-17	8.02099E-16	3163	3138.34	3235.74	2157.32	2292.56	2093.56
Fam43a	ENSMUSG00000046546	514.987	0.901495	4.134E-17	8.10524E-16	340.48	305.907	414.532	647.072	705.951	675.979
Srebf1	ENSMUSG00000020538	7876.3	0.526314	4.67607E-17	9.15735E-16	6806.36	5977.47	6529.67	9109.26	9624.82	9210.22
Fam171b	ENSMUSG00000048388	467.907	0.910372	4.87236E-17	9.53063E-16	288.432	342.75	331.625	609.378	617.707	617.55
Fbf1	ENSMUSG00000020776	2105.83	-0.61545	4.88162E-17	9.53763E-16	2718.42	2410.42	2531.03	1583.13	1652.57	1739.39
Edn2	ENSMUSG00000028635	336.573	1.03238	5.0981E-17	9.949E-16	219.035	205.427	225.601	474.938	421.609	472.826
Gsn	ENSMUSG00000026879	12145.1	0.455468	5.13932E-17	1.00178E-15	10129.8	10042.5	10501.2	13995.6	14659.2	13542.1
Bcl7b	ENSMUSG00000029681	1389.73	0.59936	5.59162E-17	1.08868E-15	1100.6	1080.72	1122.42	1716.31	1640.98	1677.36
Piga	ENSMUSG00000031381	951.229	0.66809	5.61188E-17	1.09136E-15	755.78	721.227	719.053	1209.96	1148.95	1152.4
Kcnj4	ENSMUSG00000044216	266.297	1.10066	5.89857E-17	1.14578E-15	172.409	164.118	160.232	395.782	365.454	339.787
Gemin5	ENSMUSG00000037275	2210.92	-0.61092	6.03849E-17	1.17161E-15	2855.05	2752.05	2439.36	1708.77	1795.18	1715.12
Zbtb7b	ENSMUSG00000028042	1828.26	0.593662	6.402E-17	1.2407E-15	1432.4	1487.11	1441.29	2241.51	2293.45	2073.78
Hnrnph3	ENSMUSG00000020069	1293.47	-0.65444	6.53235E-17	1.2645E-15	1571.2	1691.42	1500.29	986.313	975.139	1036.44
Plppr3	ENSMUSG00000035835	275.911	1.11797	7.64552E-17	1.47828E-15	181.084	151.837	176.176	371.909	365.454	409.003
Tm4sf1	ENSMUSG00000027800	9641.39	-0.43982	7.67952E-17	1.48315E-15	11373.6	10854.1	11091.9	8035	8417.93	8075.79
Zfp36l1	ENSMUSG00000021127	634.919	-0.81465	7.90706E-17	1.52533E-15	752.527	807.193	877.691	466.143	440.328	465.635
Zfp185	ENSMUSG00000031351	419.196	-0.91336	8.01263E-17	1.54393E-15	534.576	537.012	580.344	294.009	291.472	277.763
Arap1	ENSMUSG00000032812	1619.58	-0.63808	8.15627E-17	1.5698E-15	1987.58	1880.1	2059.11	1284.09	1325.44	1181.17
Arntl	ENSMUSG00000055116	640.45	0.775161	8.30605E-17	1.5968E-15	493.371	464.443	451.202	802.871	825.392	805.422
Hs6st2	ENSMUSG00000062184	2685.97	0.720284	8.60233E-17	1.65186E-15	1690.47	2142.47	2212.16	3286.87	3419.23	3364.61
Syce2	ENSMUSG00000003824	375.519	0.955584	8.73052E-17	1.67456E-15	246.144	255.667	253.502	520.17	468.851	508.782
Clk4	ENSMUSG00000020385	1778.93	0.641955	8.78208E-17	1.68253E-15	1258.91	1419.01	1469.2	2135.96	2095.57	2294.91
Tle2	ENSMUSG00000034771	298.56	-1.27345	9.05407E-17	1.73266E-15	500.962	399.689	388.225	140.722	164.9	196.861
Slc6a6	ENSMUSG00000030096	11089.8	0.526883	9.1627E-17	1.75145E-15	9049.84	8769.71	9336.53	12319.5	14447	12616.2
Arhgdia	ENSMUSG00000025132	19966.2	0.421495	9.23007E-17	1.76232E-15	17445.8	17230.2	16536.6	23199.1	23373.9	22011.6
Ccnd2	ENSMUSG00000000184	2927.99	0.556885	9.7488E-17	1.85925E-15	2256.5	2496.38	2340.51	3436.39	3635.82	3402.37
Cyc1	ENSMUSG00000022551	7024.23	-0.47565	9.88081E-17	1.88229E-15	8681.17	8045.14	7838.63	5993.27	5909.66	5677.51
Fdft1	ENSMUSG00000021273	1282.98	0.624251	1.01255E-16	1.92671E-15	1023.61	951.215	1039.52	1477.58	1645.44	1560.5
Nsmf	ENSMUSG00000006476	2273.48	-0.55921	1.01907E-16	1.93693E-15	2831.19	2575.65	2731.13	1828.13	1800.53	1874.22
Caprin2	ENSMUSG00000030309	593.341	-0.84561	1.15483E-16	2.19247E-15	776.382	726.809	794.785	422.167	385.955	453.949
Acot9	ENSMUSG00000025287	2070.1	0.565955	1.2913E-16	2.44881E-15	1799.99	1630.02	1573.63	2576.98	2410.22	2429.75
4930461G14Rik	ENSMUSG00000097651	125.342	1.55494	1.32555E-16	2.51092E-15	69.3973	49.1238	57.3967	213.596	179.162	183.377
Fam198b	ENSMUSG00000027955	83.7492	-1.86681	1.39292E-16	2.63555E-15	133.373	136.207	140.303	38.9499	32.0887	21.5738
Rara	ENSMUSG00000037992	2261.44	0.512675	1.41301E-16	2.67056E-15	1916.02	1873.4	1798.43	2749.11	2643.75	2587.96
Fkbp4	ENSMUSG00000030357	5547.02	-0.45727	1.47933E-16	2.79276E-15	6448.53	6801.41	6054.55	4782.05	4592.24	4603.31
Pnpt1	ENSMUSG00000020464	1710.85	-0.62457	1.52709E-16	2.87967E-15	2032.04	2199.41	2012.87	1320.53	1279.09	1421.17
Pold2	ENSMUSG00000020471	2763.32	-0.50198	1.5823E-16	2.98044E-15	3340.83	3309.16	3091.45	2441.28	2255.12	2142.1
Tor1aip2	ENSMUSG00000050565	5664.39	0.496682	1.64724E-16	3.09929E-15	4822.03	4556.23	4693.77	6644.11	6933.83	6336.41
Il13ra1	ENSMUSG00000017057	4042.72	0.519747	1.67458E-16	3.1472E-15	3107.7	3486.67	3350.53	4741.84	4794.58	4775
Dennd2c	ENSMUSG00000007379	620.16	0.798175	1.79112E-16	3.36247E-15	453.251	439.881	453.593	851.873	787.955	734.408
Glipr1	ENSMUSG00000056888	328.729	0.99326	1.82498E-16	3.42218E-15	203.855	208.776	234.37	441.014	443.893	440.465
Thrb	ENSMUSG00000021779	275.927	-1.10147	1.8417E-16	3.4497E-15	348.071	396.34	397.791	150.774	173.814	188.771
Nisch	ENSMUSG00000021910	20949.9	0.414967	1.89742E-16	3.5501E-15	18145.2	17581.9	18072	23713	24761.8	23425.6
Actn3	ENSMUSG00000006457	231.811	-1.1585	2.07883E-16	3.88519E-15	307.95	333.819	330.031	147.005	142.616	129.443
mt-Nd4	ENSMUSG00000064363	19701.2	-0.50088	2.10601E-16	3.93162E-15	20967.7	23686.6	24621.6	15816.2	16329.6	16785.3
Rgl1	ENSMUSG00000026482	1150.82	-0.64659	2.16505E-16	4.03733E-15	1301.2	1424.59	1494.71	868.207	902.048	914.19
Pelp1	ENSMUSG00000018921	2942.17	-0.50677	2.16949E-16	4.04113E-15	3517.58	3469.93	3391.98	2482.74	2485.98	2304.8
Fam102a	ENSMUSG00000039157	513.388	-0.84109	2.22771E-16	4.14498E-15	689.636	628.561	668.034	380.704	358.323	355.069
Exph5	ENSMUSG00000034584	47.5948	2.24803	2.23036E-16	4.1453E-15	10.8433	14.5138	7.97176	99.2595	86.4611	66.5192
Nedd4l	ENSMUSG00000024589	1885.72	0.58616	2.46563E-16	4.5775E-15	1529.99	1537.35	1446.87	2212.61	2394.17	2193.34
Slc39a13	ENSMUSG00000002105	2151.76	0.55242	2.49833E-16	4.63308E-15	1795.65	1654.58	1768.14	2533	2505.59	2653.58
Hdlbp	ENSMUSG00000034088	38092.7	0.413802	2.53675E-16	4.69915E-15	33212	32274.3	32437.1	43678	44876.9	42077.9
Tmem132a	ENSMUSG00000024736	2489.57	-0.50781	2.62709E-16	4.86114E-15	3000.35	2898.3	2885.78	2108.32	2062.59	1982.09
Mylk3	ENSMUSG00000031698	54.6087	-2.0942	2.65201E-16	4.90183E-15	89.9996	90.4324	100.444	16.3338	14.2616	16.1804
Gja1	ENSMUSG00000050953	3747.24	-0.66594	2.93071E-16	5.41102E-15	3942.63	4864.37	5011.85	2820.73	2859.46	2984.38
P3h2	ENSMUSG00000038168	1001.04	0.761507	3.1035E-16	5.72374E-15	760.117	706.713	744.563	1165.99	1428.84	1200.04
Il11ra1	ENSMUSG00000073889	327.831	-0.97216	3.22546E-16	5.94213E-15	441.323	424.251	447.216	217.366	216.598	220.233
Pmpcb	ENSMUSG00000029017	4314.51	-0.47495	3.51172E-16	6.46241E-15	5189.62	4968.2	4915.39	3506.75	3620.67	3686.42
Hibadh	ENSMUSG00000029776	880.559	-0.72111	3.77454E-16	6.93845E-15	1089.75	1085.19	1123.22	698.586	605.228	681.373
Nfat5	ENSMUSG00000003847	6900.9	0.519004	3.79652E-16	6.97123E-15	5356.6	5584.48	6018.68	7944.53	7755.65	8745.48
Echdc2	ENSMUSG00000028601	981.871	-0.70507	3.90644E-16	7.16522E-15	1323.97	1224.75	1120.03	748.844	704.168	769.466
Slc27a4	ENSMUSG00000059316	2685.9	0.547964	4.32744E-16	7.92876E-15	2333.48	2116.79	2088.6	3363.52	3209.76	3003.25
Hand2	ENSMUSG00000038193	2110.42	-0.5584	4.52288E-16	8.27781E-15	2441.92	2457.31	2649.81	1725.11	1755.96	1632.42
Rnf128	ENSMUSG00000031438	1816.28	0.823409	4.66942E-16	8.5367E-15	1059.39	1416.77	1419.77	2441.28	2294.34	2266.15
Mrpl42	ENSMUSG00000062981	1007.86	-0.6853	4.70755E-16	8.59704E-15	1317.46	1155.53	1265.92	733.767	787.064	787.444
Aspm	ENSMUSG00000033952	2490.09	-0.53899	4.73274E-16	8.63365E-15	3042.64	2841.37	2975.86	1950.01	1991.28	2139.4
Vezf1	ENSMUSG00000018377	3500.86	0.545272	4.74377E-16	8.64437E-15	2588.3	2945.19	2975.06	3995.51	4332.86	4168.24
Efnb1	ENSMUSG00000031217	2015.82	-0.52921	4.81123E-16	8.74831E-15	2434.33	2389.2	2334.93	1725.11	1643.65	1567.7
Tollip	ENSMUSG00000025139	2638.13	0.511093	4.91365E-16	8.92487E-15	2177.34	2232.9	2111.72	3256.72	3129.54	2920.55
Ripk3	ENSMUSG00000022221	3391.6	0.551005	4.98375E-16	9.0424E-15	2882.16	2682.83	2676.92	4166.39	4202.72	3738.56
Uqcrc1	ENSMUSG00000025651	4839.72	-0.43468	5.02881E-16	9.11431E-15	5617.93	5578.9	5509.28	4068.38	4118.94	4144.87
Raph1	ENSMUSG00000026014	2357.42	0.621086	5.88686E-16	1.06465E-14	1616.74	1915.83	2010.48	2765.45	2929.87	2906.17
Rab31	ENSMUSG00000056515	4050.71	0.503064	5.88484E-16	1.06465E-14	3422.15	3190.81	3415.9	4690.33	4984.44	4600.61
Col12a1	ENSMUSG00000032332	10214.1	0.474345	6.29806E-16	1.13779E-14	8604.18	8208.14	8779.3	11778	12552	11363.1
Wnt4	ENSMUSG00000036856	3990.66	0.528785	6.8669E-16	1.23922E-14	3498.06	3379.49	2934.41	4768.23	4791.02	4572.75
Igsf3	ENSMUSG00000042035	1194.18	-0.66808	6.92807E-16	1.24891E-14	1360.84	1489.34	1556.89	910.926	972.465	874.638
Cfap157	ENSMUSG00000038987	110.371	1.58092	7.44451E-16	1.34057E-14	47.7106	62.5212	42.2503	175.903	171.14	162.702
Mogat2	ENSMUSG00000052396	165.41	-1.28575	7.51406E-16	1.35165E-14	240.722	241.153	233.573	98.0031	90.9179	88.093
Akr1c14	ENSMUSG00000033715	462.235	-1.03141	7.52568E-16	1.35229E-14	522.648	708.946	648.104	296.522	280.776	316.416
S100a11	ENSMUSG00000027907	4005.64	0.472252	7.5673E-16	1.35831E-14	3321.31	3185.23	3523.52	4392.55	4652.86	4958.38
Epdr1	ENSMUSG00000002808	1632.22	-0.54793	8.16515E-16	1.46406E-14	1989.75	1934.81	1902.86	1383.35	1276.42	1306.11
Ube2c	ENSMUSG00000001403	3109.04	-0.50014	8.2353E-16	1.47506E-14	3858.06	3588.27	3504.39	2590.8	2575.12	2537.62
Jund	ENSMUSG00000071076	1401.72	0.82283	8.29228E-16	1.48368E-14	1016.02	963.496	1029.15	1892.21	2005.54	1503.87
Rars2	ENSMUSG00000028292	742.149	-0.72057	8.36277E-16	1.4947E-14	922.767	926.653	931.102	572.941	522.332	577.099
Zbed5	ENSMUSG00000034173	155.784	-1.34127	8.42128E-16	1.50356E-14	239.638	206.543	236.761	81.6692	82.8957	87.1941
Bach2	ENSMUSG00000040270	244.025	1.16447	8.49151E-16	1.51448E-14	131.204	146.255	159.435	360.601	357.432	309.224
Atp11a	ENSMUSG00000031441	4362.24	0.443755	1.00405E-15	1.78886E-14	3615.17	3647.44	3800.94	4906.44	5202.82	5000.63
Wbp2	ENSMUSG00000034341	3892.67	0.451232	1.00652E-15	1.79136E-14	3341.91	3246.64	3266.83	4529.5	4553.92	4417.24
Cyb561	ENSMUSG00000019590	516.322	0.883913	1.02438E-15	1.8212E-14	390.36	337.168	349.163	670.944	726.452	623.842
Palm3	ENSMUSG00000047986	546.109	0.828489	1.04231E-15	1.85112E-14	409.878	415.319	348.366	689.791	716.647	696.654
Rab3gap2	ENSMUSG00000039318	2665.36	0.527012	1.05749E-15	1.8761E-14	2248.91	2182.66	2107.73	3012.97	3275.72	3164.16
Aco2	ENSMUSG00000022477	12832.7	-0.42581	1.07741E-15	1.90942E-14	15218.6	14192.3	14762.9	10981.4	11088.4	10752.7
Olfml2b	ENSMUSG00000038463	1668.26	-0.55015	1.09823E-15	1.94426E-14	1999.51	1951.55	2005.7	1375.81	1372.68	1304.32
Ndufs1	ENSMUSG00000025968	3967.68	-0.48412	1.18755E-15	2.10018E-14	4824.2	4618.75	4461.79	3217.77	3373.77	3309.78
Ptpn23	ENSMUSG00000036057	3892.11	0.504055	1.194E-15	2.10936E-14	3377.7	3060.19	3198.27	4477.99	4723.27	4515.22
Adgra3	ENSMUSG00000029090	2236.25	-0.52782	1.19743E-15	2.1132E-14	2612.16	2737.54	2586.84	1759.03	1855.79	1866.13
Eno2	ENSMUSG00000004267	324.871	0.96386	1.20315E-15	2.12106E-14	220.12	205.427	224.006	425.936	424.283	449.454
Gtf2ird2	ENSMUSG00000015942	886.129	0.675197	1.20973E-15	2.13043E-14	733.009	664.288	643.321	1127.04	1080.32	1068.8
Aldh3a2	ENSMUSG00000010025	2046.47	-0.51578	1.22081E-15	2.14767E-14	2419.15	2357.94	2454.51	1612.02	1747.94	1687.25
Eif1	ENSMUSG00000035530	4504.49	0.488683	1.26053E-15	2.21523E-14	4015.28	3706.61	3524.32	5313.53	5263.43	5203.78
Tpst2	ENSMUSG00000029344	2017.85	0.549947	1.31213E-15	2.3035E-14	1576.62	1693.65	1631.82	2424.95	2477.96	2302.1
Trim7	ENSMUSG00000040350	168.384	1.35075	1.39412E-15	2.44488E-14	80.2406	80.3844	107.619	261.342	235.317	245.402
Chrac1	ENSMUSG00000068391	1266.09	0.603535	1.39569E-15	2.44508E-14	991.08	1009.27	1004.44	1622.08	1520.65	1449.04
Aldh2	ENSMUSG00000029455	5967.6	-0.4671	1.41887E-15	2.4831E-14	6900.69	6964.41	6939.42	5187.88	5114.58	4698.59
Ahsa1	ENSMUSG00000021037	3012.65	-0.51723	1.54428E-15	2.69976E-14	3645.53	3720.01	3306.69	2478.98	2379.02	2545.71
Hivep2	ENSMUSG00000015501	976.178	0.658381	1.68807E-15	2.94805E-14	710.238	765.885	782.827	1152.16	1269.28	1176.67
Dazap2	ENSMUSG00000000346	6588.31	0.455257	1.69775E-15	2.96188E-14	5648.29	5516.38	5489.35	7651.78	7933.92	7290.15
Tlr4	ENSMUSG00000039005	1074.25	0.762665	1.81434E-15	3.162E-14	682.045	829.522	857.762	1392.15	1288	1396
Vstm5	ENSMUSG00000031937	325.504	0.955467	1.82536E-15	3.17791E-14	220.12	212.125	221.615	427.193	420.718	451.252
Prune2	ENSMUSG00000039126	1888.25	0.56753	1.83403E-15	3.18969E-14	1564.69	1452.5	1533.77	2328.2	2140.14	2310.19
Gba	ENSMUSG00000028048	1976.83	0.573144	2.07601E-15	3.6068E-14	1685.05	1475.95	1590.37	2296.79	2431.61	2381.21
Slc26a11	ENSMUSG00000039908	223.94	-1.13936	2.11661E-15	3.67354E-14	315.541	286.928	332.422	141.979	130.137	136.634
Ly6e	ENSMUSG00000022587	4318.59	-0.46206	2.14952E-15	3.7268E-14	4995.52	4819.71	5204.76	3651.24	3546.69	3693.61
Llgl1	ENSMUSG00000020536	4104.72	0.499579	2.15675E-15	3.73548E-14	3513.24	3186.35	3474.89	4702.89	5029.01	4721.97
Gpcpd1	ENSMUSG00000027346	681.848	-0.94477	2.16503E-15	3.74595E-14	744.937	937.818	1027.56	493.785	451.915	435.072
Ucp2	ENSMUSG00000033685	7676.15	-0.4219	2.25909E-15	3.90467E-14	8839.48	8572.1	8978.59	6704.42	6461.41	6500.91
Gng7	ENSMUSG00000048240	624.344	-0.76075	2.3038E-15	3.97784E-14	821.924	780.398	765.289	435.988	482.221	460.241
Mpst	ENSMUSG00000071711	1563.14	-0.56835	2.32671E-15	4.01328E-14	1879.15	1787.44	1941.92	1280.32	1266.61	1223.41
Ppp1r2	ENSMUSG00000047714	1552.95	0.678737	2.34175E-15	4.03508E-14	1077.83	1291.73	1195.76	2017.86	1958.3	1776.24
Pla2g12a	ENSMUSG00000027999	1141.29	0.609449	2.3564E-15	4.05615E-14	926.02	930.003	850.587	1393.4	1408.34	1339.37
Vps26b	ENSMUSG00000031988	2693.81	0.483584	2.38416E-15	4.09972E-14	2238.06	2294.3	2201.8	3335.87	3075.16	3017.64
Ifi204	ENSMUSG00000073489	1928.8	0.533425	2.49742E-15	4.29009E-14	1625.41	1589.82	1509.05	2391.02	2147.27	2310.19
Hacd1	ENSMUSG00000063275	308.374	0.979379	2.52922E-15	4.34028E-14	217.951	203.194	192.119	410.859	421.609	404.509
Gtf2f1	ENSMUSG00000002658	4149.61	0.442809	2.71746E-15	4.65855E-14	3628.18	3503.42	3418.29	4876.28	4804.39	4667.13
RP23-106I21.5	ENSMUSG00000110148	87.5748	1.73912	2.75053E-15	4.71042E-14	33.6143	34.6099	36.6701	148.261	114.984	157.309
Pnkd	ENSMUSG00000026179	2177.51	-0.52315	2.76463E-15	4.72866E-14	2624.09	2421.58	2664.96	1767.82	1804.1	1782.54
Ubn1	ENSMUSG00000039473	4020.38	0.478998	2.76963E-15	4.72866E-14	3491.55	3304.69	3273.21	4818.48	4785.67	4448.7
Cfap43	ENSMUSG00000044948	867.912	0.689893	2.76892E-15	4.72866E-14	693.973	629.678	658.468	1073.01	1123.99	1028.35
Pip4k2a	ENSMUSG00000026737	828.804	-0.80157	2.83904E-15	4.84223E-14	948.791	1097.47	1127.21	624.456	632.86	542.042
Cpox	ENSMUSG00000022742	3593.5	0.575225	2.92018E-15	4.97558E-14	2694.57	3140.57	2802.87	4235.49	4510.24	4177.23
Prdm4	ENSMUSG00000035529	1895.53	0.551262	2.97869E-15	5.07012E-14	1598.31	1576.43	1434.92	2216.38	2280.08	2267.05
Zscan21	ENSMUSG00000037017	1090.3	-0.60718	3.01525E-15	5.12715E-14	1371.68	1298.43	1289.83	869.463	850.35	862.053
Ccnd1	ENSMUSG00000070348	1181.91	0.755409	3.02187E-15	5.13206E-14	859.876	964.613	798.771	1364.5	1617.8	1485.9
Lrrc58	ENSMUSG00000034158	2299.82	0.681346	3.02426E-15	5.13206E-14	1479.03	1880.1	1905.25	2729.01	2924.53	2881
Ptgs2	ENSMUSG00000032487	336.295	1.02414	3.03726E-15	5.14893E-14	182.168	232.222	235.964	468.656	441.219	457.544
Galc	ENSMUSG00000021003	830.665	0.669906	3.19568E-15	5.41202E-14	614.817	645.308	652.887	1002.65	1066.95	1001.38
Rab7	ENSMUSG00000079477	4324.25	0.524571	3.38396E-15	5.72511E-14	3267.09	3683.17	3660.63	5147.67	5241.15	4945.79
Afg3l1	ENSMUSG00000031967	2471.25	-0.50517	3.39485E-15	5.73775E-14	3075.17	2902.77	2743.88	2112.09	2042.98	1950.63
Inhba	ENSMUSG00000041324	321.143	0.998548	3.57075E-15	6.02897E-14	212.529	199.845	217.629	443.527	393.086	460.241
Slc1a4	ENSMUSG00000020142	2881.06	0.4978	3.64594E-15	6.14973E-14	2502.64	2489.68	2181.87	3437.65	3375.55	3298.99
Tor3a	ENSMUSG00000060519	1067.3	0.615607	3.88149E-15	6.54046E-14	876.141	835.105	810.728	1363.25	1294.24	1224.31
Npm3	ENSMUSG00000056209	491.038	-0.79202	3.91374E-15	6.5882E-14	637.588	633.027	606.651	368.14	356.541	344.282
Cln5	ENSMUSG00000022125	855.708	0.79081	4.02735E-15	6.77265E-14	539.998	633.027	687.963	1148.4	1078.54	1046.33
Rpl13a	ENSMUSG00000074129	1681.62	0.537178	4.26861E-15	7.17117E-14	1325.05	1408.96	1372.74	2039.22	1983.26	1960.52
Ltbp1	ENSMUSG00000001870	1740.98	0.58432	4.36021E-15	7.31775E-14	1369.51	1460.32	1338.46	1975.14	2191.83	2110.64
Cdkn2b	ENSMUSG00000073802	1135.48	0.648225	4.5453E-15	7.62076E-14	931.442	848.502	863.342	1449.94	1431.51	1288.14
Fat4	ENSMUSG00000046743	1060.8	-0.66178	4.60086E-15	7.7062E-14	1308.79	1211.35	1387.88	794.076	882.438	780.252
4930523C07Rik	ENSMUSG00000090394	99.6347	1.56807	4.69306E-15	7.8528E-14	49.8793	39.0757	47.8306	149.518	155.095	156.41
Megf9	ENSMUSG00000039270	513.341	-0.80012	4.71635E-15	7.88392E-14	602.889	649.774	711.878	361.858	381.499	372.148
Mcfd2	ENSMUSG00000024150	2750.42	-0.48084	5.06571E-15	8.45948E-14	3312.64	3176.3	3140.08	2272.92	2336.23	2264.35
Bst1	ENSMUSG00000029082	138.098	2.4021	5.60746E-15	9.35488E-14	35.783	12.2809	14.3492	267.624	252.253	246.301
Mapk4	ENSMUSG00000024558	341.618	1.0402	5.79327E-15	9.65525E-14	209.276	256.783	192.917	438.501	496.483	455.747
Pmepa1	ENSMUSG00000038400	1854.46	0.647144	5.83904E-15	9.72188E-14	1281.68	1521.72	1510.65	2352.07	2299.69	2160.98
Tbc1d32	ENSMUSG00000038122	515.743	-0.78284	6.05467E-15	1.00709E-13	636.503	627.445	700.718	370.653	369.911	389.227
Tnip1	ENSMUSG00000020400	3164.56	-0.44866	6.08901E-15	1.0118E-13	3624.92	3567.06	3767.45	2578.23	2695.45	2754.26
Wls	ENSMUSG00000028173	11591.3	0.438285	6.19575E-15	1.02852E-13	9396.83	9984.41	10085.9	13049.5	14016.5	13014.4
Setd1b	ENSMUSG00000038384	1497.02	-0.53753	6.39818E-15	1.06107E-13	1769.63	1734.96	1819.95	1202.42	1241.65	1213.53
Rin2	ENSMUSG00000001768	2266.33	-0.48179	6.61438E-15	1.09484E-13	2651.19	2610.26	2670.54	1883.42	1911.95	1870.63
Atp6v1d	ENSMUSG00000021114	1722.96	0.555708	6.61484E-15	1.09484E-13	1306.62	1417.89	1446.08	2079.42	2072.39	2015.35
Wnt10a	ENSMUSG00000026167	308.001	-0.95191	6.65136E-15	1.0998E-13	419.637	436.532	373.078	218.622	197.88	202.254
Guk1	ENSMUSG00000020444	965.644	-0.72555	6.70014E-15	1.10678E-13	1323.97	1181.2	1123.22	727.484	773.693	664.293
Cpt2	ENSMUSG00000028607	1241.65	-0.57868	6.93675E-15	1.14473E-13	1493.13	1441.34	1534.56	1000.13	1008.12	972.619
Rbm38	ENSMUSG00000027510	843.673	0.652882	6.94586E-15	1.14511E-13	678.792	644.192	636.944	1085.57	1026.84	989.698
Gxylt2	ENSMUSG00000030074	4748.34	0.441843	7.04346E-15	1.16006E-13	3939.38	4109.65	4009.8	5285.88	5649.39	5495.93
Tbc1d20	ENSMUSG00000027465	4179.27	0.491608	7.30726E-15	1.20233E-13	3650.95	3385.08	3377.64	5128.83	4960.37	4572.75
Rbmx	ENSMUSG00000031134	1686.25	-0.58722	7.36238E-15	1.21021E-13	2046.14	1942.62	2095.78	1372.04	1254.13	1406.79
Mcc	ENSMUSG00000071856	1494.54	0.555193	7.37309E-15	1.21079E-13	1180.84	1218.05	1219.68	1673.59	1867.38	1807.7
Lbp	ENSMUSG00000016024	1931.11	-0.53018	7.43782E-15	1.22022E-13	2230.47	2136.89	2480.81	1549.2	1594.63	1594.66
Banf1	ENSMUSG00000024844	4078.96	-0.44405	7.69027E-15	1.26041E-13	4788.41	4750.49	4588.55	3479.11	3339	3528.22
Tnfrsf1b	ENSMUSG00000028599	2200.3	0.484862	8.1801E-15	1.33938E-13	1861.8	1809.77	1821.55	2587.03	2584.03	2537.62
Eml4	ENSMUSG00000032624	2401.81	-0.50169	8.41972E-15	1.37727E-13	2750.95	2893.84	2810.84	1889.7	2045.65	2019.85
Aen	ENSMUSG00000030609	899.28	0.62431	8.50098E-15	1.38921E-13	726.503	718.994	672.019	1149.65	1072.3	1056.22
Depdc7	ENSMUSG00000027173	392.297	0.928357	8.6218E-15	1.40758E-13	262.409	263.482	271.04	598.07	466.177	492.602
Irf2bp2	ENSMUSG00000051495	1164.34	0.65729	8.95091E-15	1.45989E-13	841.442	892.043	960.597	1446.17	1506.38	1339.37
Slc43a2	ENSMUSG00000038178	342.953	-1.06774	9.01203E-15	1.46844E-13	483.612	435.415	488.669	229.93	176.488	243.604
Efna2	ENSMUSG00000003070	537.194	-0.77479	9.0222E-15	1.46867E-13	662.527	676.569	703.109	412.116	391.303	377.542
Nt5dc3	ENSMUSG00000054027	1200.72	0.58923	9.05307E-15	1.47226E-13	991.08	931.119	945.451	1432.35	1488.56	1415.78
Ldlrap1	ENSMUSG00000037295	2637.84	0.606681	9.11004E-15	1.4801E-13	2245.65	1971.65	2036.79	3242.9	3396.94	2933.14
Fam188a	ENSMUSG00000026767	1483.4	0.584078	9.30453E-15	1.51023E-13	1125.54	1268.29	1158.3	1755.26	1796.07	1796.92
Pdk3	ENSMUSG00000035232	2406.89	0.510982	9.88237E-15	1.60247E-13	2041.8	1962.72	1941.12	2833.29	2948.59	2713.8
Sc5d	ENSMUSG00000032018	962.77	0.66127	1.02351E-14	1.65646E-13	682.045	751.371	790.002	1160.96	1243.44	1148.8
Serhl	ENSMUSG00000058586	299.213	-0.96558	1.02266E-14	1.65646E-13	407.709	385.175	404.965	190.98	195.206	211.243
Bub1b	ENSMUSG00000040084	5985.33	-0.448	1.03571E-14	1.67459E-13	6995.03	6886.26	6858.11	4919	5330.28	4923.32
Ldlrad3	ENSMUSG00000048058	1538.11	0.622536	1.04884E-14	1.6942E-13	1124.45	1310.71	1186.2	1858.29	1950.28	1798.72
Rassf5	ENSMUSG00000026430	532.442	0.795393	1.05889E-14	1.70878E-13	406.625	368.428	382.645	634.507	724.669	677.777
3110082I17Rik	ENSMUSG00000053553	782.683	-0.68394	1.07324E-14	1.73027E-13	948.791	1013.74	943.059	605.609	619.489	565.413
Ankzf1	ENSMUSG00000026199	867.396	0.647035	1.07839E-14	1.73691E-13	684.214	664.288	670.425	1109.45	1009.9	1066.11
Cdk10	ENSMUSG00000033862	570.399	-0.7832	1.08931E-14	1.75281E-13	755.78	733.508	687.963	407.09	392.195	445.859
Ltbp4	ENSMUSG00000040488	799.25	-0.67482	1.11819E-14	1.79588E-13	998.67	1011.5	950.234	601.839	641.773	591.482
Vcan	ENSMUSG00000021614	1097.01	0.768499	1.11821E-14	1.79588E-13	865.297	841.803	715.067	1397.17	1227.39	1535.34
Nfs1	ENSMUSG00000027618	1248.06	-0.56285	1.22438E-14	1.96264E-13	1475.78	1522.84	1476.37	1037.83	984.944	990.597
Rexo2	ENSMUSG00000032026	953.27	-0.63624	1.2242E-14	1.96264E-13	1215.54	1186.79	1091.33	776.486	690.798	758.679
Ly75	ENSMUSG00000026980	3137.27	0.45269	1.22876E-14	1.96777E-13	2582.88	2691.76	2658.58	3569.57	3695.54	3625.3
Tmem106b	ENSMUSG00000029571	3523.43	0.678745	1.29878E-14	2.07793E-13	2240.23	2867.04	2968.68	4315.9	4282.95	4465.78
Mettl21a	ENSMUSG00000025956	708.35	0.766989	1.30744E-14	2.08979E-13	517.227	518.033	524.542	962.44	935.919	791.938
Megf8	ENSMUSG00000045039	4402.55	-0.43659	1.31161E-14	2.09446E-13	5166.85	5032.96	5011.85	3829.66	3784.68	3589.34
Hmgn2	ENSMUSG00000003038	1204.62	-0.60635	1.38208E-14	2.20489E-13	1342.4	1440.22	1583.99	861.925	956.42	1042.73
Dscr3	ENSMUSG00000022898	2401.94	0.517185	1.3911E-14	2.21717E-13	2033.12	1918.06	1965.04	2922.5	2901.35	2671.56
Car6	ENSMUSG00000028972	47.0447	2.09211	1.40865E-14	2.24301E-13	11.9277	14.5138	11.1605	85.4386	91.8092	67.4181
Tmem106c	ENSMUSG00000052369	1263.91	-0.58067	1.4279E-14	2.27152E-13	1558.19	1451.38	1543.33	1026.52	1019.71	984.305
Ccdc18	ENSMUSG00000056531	518.721	-0.90431	1.54152E-14	2.44994E-13	704.816	626.328	711.081	364.37	307.516	398.216
Etl4	ENSMUSG00000036617	553.819	-0.74278	1.55174E-14	2.46385E-13	659.274	675.452	752.534	384.474	434.088	417.094
Pald1	ENSMUSG00000020092	1386.06	-0.60936	1.55515E-14	2.46693E-13	1816.26	1596.52	1625.44	1071.75	1110.62	1095.77
Anxa4	ENSMUSG00000029994	3087.62	0.485223	1.63722E-14	2.59467E-13	2428.91	2620.31	2643.44	3371.05	3792.7	3669.34
Fetub	ENSMUSG00000022871	216.272	-1.13262	1.6388E-14	2.59472E-13	327.468	271.297	304.521	129.414	135.485	129.443
Macf1	ENSMUSG00000028649	13809	0.428204	1.65469E-14	2.6174E-13	12103.3	11352.1	11809.4	15603.8	16580.9	15404.6
Gk	ENSMUSG00000025059	455.117	-0.86302	1.73097E-14	2.73548E-13	560.6	631.911	581.939	305.317	303.06	347.878
Diablo	ENSMUSG00000029433	1446.91	-0.55901	1.97743E-14	3.12204E-13	1788.06	1634.48	1756.98	1152.16	1163.21	1186.56
Aox3	ENSMUSG00000064294	37.573	-2.21393	2.13387E-14	3.36586E-13	63.9756	56.9389	80.5148	8.79515	8.02217	7.19127
Ift122	ENSMUSG00000030323	987.047	-0.64109	2.33619E-14	3.68153E-13	1176.5	1151.06	1287.44	795.333	744.279	767.668
Emilin1	ENSMUSG00000029163	1663.43	-0.53263	2.35751E-14	3.71163E-13	1924.69	2031.94	1955.47	1324.3	1403.88	1340.27
Gcdh	ENSMUSG00000003809	722.711	-0.7301	2.36666E-14	3.72255E-13	996.502	855.201	866.53	540.273	533.92	543.84
Bpgm	ENSMUSG00000038871	717.937	0.673156	2.39825E-14	3.76871E-13	573.612	544.828	534.108	928.516	877.09	849.468
Fnip2	ENSMUSG00000061175	904.692	0.622249	2.49328E-14	3.91437E-13	708.069	691.082	727.822	1046.62	1155.19	1099.36
Cenpa	ENSMUSG00000029177	4429.21	-0.47919	2.63576E-14	4.13419E-13	5436.84	4866.61	5183.24	3565.8	3735.66	3787.1
Tmem8b	ENSMUSG00000078716	311.382	-0.97955	2.84149E-14	4.45273E-13	434.817	407.504	410.546	175.903	217.49	222.03
Gbp3	ENSMUSG00000028268	196.374	-1.13478	2.89198E-14	4.52459E-13	266.746	253.434	301.333	98.0031	124.789	133.937
Psma1	ENSMUSG00000030751	4769.53	-0.43784	2.89274E-14	4.52459E-13	5634.19	5558.8	5295.64	3971.64	4005.73	4151.16
Mov10	ENSMUSG00000002227	1743.67	-0.54113	2.92951E-14	4.57783E-13	2148.06	2056.5	2009.68	1353.2	1470.73	1423.87
Adamtsl5	ENSMUSG00000043822	1341.19	0.565917	3.01008E-14	4.69936E-13	1108.19	1045	1079.38	1505.23	1640.98	1668.37
Kalrn	ENSMUSG00000061751	1020.58	-0.62981	3.0884E-14	4.81716E-13	1198.19	1167.81	1359.19	800.358	780.824	817.108
1810058I24Rik	ENSMUSG00000073155	1204.08	0.590289	3.59698E-14	5.6052E-13	885.9	986.942	997.267	1412.25	1486.77	1455.33
Ostm1	ENSMUSG00000038280	1266.47	0.729007	3.82864E-14	5.96067E-13	800.238	1040.53	996.47	1599.46	1616.02	1546.12
Kdsr	ENSMUSG00000009905	620.37	0.777993	3.87989E-14	6.03487E-13	399.034	487.889	471.131	797.846	798.651	767.668
Gopc	ENSMUSG00000019861	1777.86	0.578938	3.91682E-14	6.08667E-13	1294.69	1513.91	1453.25	2144.76	2150.83	2109.74
Gm6560	ENSMUSG00000104913	176.027	1.25512	4.05616E-14	6.29737E-13	84.578	114.994	98.8498	238.725	277.21	241.806
Hid1	ENSMUSG00000034586	962.434	-0.69099	4.21363E-14	6.5358E-13	1232.89	1088.54	1254.76	664.662	821.826	711.935
Ptges2	ENSMUSG00000026820	989.426	-0.65428	4.22864E-14	6.55302E-13	1332.64	1162.22	1149.53	777.742	771.019	743.397
Lrrc16a	ENSMUSG00000021338	758.551	-0.66086	4.31908E-14	6.687E-13	915.177	916.605	963.786	577.967	612.359	565.413
Trappc9	ENSMUSG00000047921	1490.49	-0.56159	4.68791E-14	7.25136E-13	1775.05	1731.61	1832.71	1214.99	1254.13	1134.42
Shank2	ENSMUSG00000037541	364.015	0.904263	4.74495E-14	7.33282E-13	253.734	266.832	231.181	452.322	505.396	474.624
Hibch	ENSMUSG00000041426	540.847	-0.75317	4.98247E-14	7.69281E-13	714.575	659.822	672.019	404.577	382.39	411.7
Gypc	ENSMUSG00000090523	510.05	-0.75715	5.19363E-14	8.01146E-13	652.768	607.349	671.222	349.293	386.847	392.823
Tars2	ENSMUSG00000028107	1609.55	-0.58942	5.36425E-14	8.26706E-13	2101.44	1857.77	1859.01	1232.58	1308.5	1298.02
Tmem119	ENSMUSG00000054675	1960.42	-0.49313	5.38167E-14	8.28629E-13	2273.85	2305.47	2307.03	1664.8	1642.76	1568.6
Nfxl1	ENSMUSG00000072889	3408.71	0.466139	5.56314E-14	8.55785E-13	2872.4	2908.35	2798.89	3991.74	4116.26	3764.63
Mgll	ENSMUSG00000033174	269.042	1.01608	5.9624E-14	9.16365E-13	179.999	175.283	167.407	394.525	378.824	318.214
Fkbp5	ENSMUSG00000024222	2374.72	-0.52661	5.97735E-14	9.17821E-13	2956.98	2862.58	2615.53	1898.5	2017.13	1897.6
Sesn1	ENSMUSG00000038332	1082.32	-0.5961	6.34105E-14	9.72778E-13	1230.72	1297.31	1386.29	851.873	842.327	885.425
Slc20a1	ENSMUSG00000027397	1823.26	0.516018	6.36357E-14	9.75341E-13	1571.2	1475.95	1448.47	2164.86	2194.51	2084.57
Cyb5a	ENSMUSG00000024646	1278.66	-0.57718	6.4555E-14	9.88528E-13	1524.57	1484.88	1591.16	1007.67	976.922	1086.78
Jade1	ENSMUSG00000025764	3436.38	0.52159	6.54358E-14	1.0011E-12	2553.6	2954.13	2925.64	3861.07	4246.4	4077.45
Poglut1	ENSMUSG00000034064	1882.7	-0.50276	6.88488E-14	1.05236E-12	2316.13	2179.31	2141.22	1566.79	1532.23	1560.5
Ndel1	ENSMUSG00000018736	2410.81	0.470594	6.92693E-14	1.05782E-12	2009.27	1998.45	2043.96	2883.55	2813.11	2716.5
Cope	ENSMUSG00000055681	4041.6	0.432542	7.00873E-14	1.06837E-12	3564.2	3341.53	3405.54	4754.41	4588.68	4595.22
Ctgf	ENSMUSG00000019997	801.029	0.711707	7.28625E-14	1.10966E-12	610.479	610.698	589.91	973.749	1096.36	924.977
Mfsd5	ENSMUSG00000045665	2300.77	0.471079	7.30885E-14	1.1121E-12	1945.29	1988.4	1849.45	2720.21	2706.14	2595.15
Mybl2	ENSMUSG00000017861	1649.48	0.533048	7.38214E-14	1.12223E-12	1447.58	1325.23	1268.31	2004.04	1921.75	1929.96
Acat1	ENSMUSG00000032047	3315.39	-0.45428	7.58065E-14	1.15137E-12	3849.38	3674.24	3981.89	2810.68	2839.85	2736.28
Slc30a1	ENSMUSG00000037434	592.751	-0.81188	8.51392E-14	1.29194E-12	656.021	817.241	805.148	388.243	432.306	457.544
Atf5	ENSMUSG00000038539	5477.49	-0.3992	8.83613E-14	1.33963E-12	6383.47	6391.68	5958.09	5064.75	4597.59	4469.37
Ces2e	ENSMUSG00000031886	91.9673	1.63646	9.09383E-14	1.37745E-12	34.6986	49.1238	34.2786	184.698	105.18	143.825
Parp14	ENSMUSG00000034422	291.253	-0.92707	9.17776E-14	1.38891E-12	390.36	379.593	385.036	196.006	199.663	196.861
Ifit1	ENSMUSG00000034459	167.747	-1.18656	9.77577E-14	1.47808E-12	223.373	243.386	243.936	98.0031	103.397	94.3854
Gm21781	ENSMUSG00000095123	546.722	0.728912	9.84071E-14	1.48656E-12	408.793	416.436	400.98	683.509	662.274	708.34
Lmo7	ENSMUSG00000033060	326.021	1.08672	9.88089E-14	1.49129E-12	221.204	215.475	174.582	375.678	510.745	458.443
Rhobtb3	ENSMUSG00000021589	2469.13	0.64977	9.99767E-14	1.50756E-12	1628.67	2085.53	2020.04	3043.12	3035.05	3002.35
Alg11	ENSMUSG00000063362	938.123	0.611469	1.02307E-13	1.5413E-12	721.081	692.199	799.568	1118.24	1161.43	1136.22
Boc	ENSMUSG00000022687	860.511	-0.61749	1.02521E-13	1.54315E-12	1010.6	993.64	1126.41	658.38	682.775	691.261
Diaph1	ENSMUSG00000024456	3092.28	0.47548	1.04519E-13	1.57181E-12	2702.16	2582.35	2471.25	3564.55	3728.52	3504.84
Slc7a2	ENSMUSG00000031596	1342.17	-0.52798	1.08043E-13	1.62335E-12	1552.76	1576.43	1631.82	1057.93	1129.34	1104.76
Cpne8	ENSMUSG00000052560	1472.58	0.679681	1.09218E-13	1.63954E-12	1020.36	1271.64	1086.55	1746.47	1932.45	1778.04
Ppargc1b	ENSMUSG00000033871	217.967	-1.11879	1.10787E-13	1.6616E-12	301.444	300.325	307.71	109.311	157.769	131.241
Tomm20	ENSMUSG00000093904	2187.23	0.578756	1.12859E-13	1.68966E-12	1693.73	1791.9	1759.37	2666.19	2825.59	2386.6
Mns1	ENSMUSG00000032221	280.299	-1.00949	1.12826E-13	1.68966E-12	346.986	427.6	361.918	180.929	176.488	187.872
Tns4	ENSMUSG00000017607	184.201	1.21334	1.16367E-13	1.74063E-12	131.204	104.946	85.2978	266.367	256.709	260.683
Phf23	ENSMUSG00000018572	1906.06	0.495271	1.16899E-13	1.74702E-12	1596.14	1596.52	1547.32	2345.79	2239.97	2110.64
Oasl2	ENSMUSG00000029561	447.854	-0.80382	1.17241E-13	1.75058E-12	592.046	530.314	594.693	329.19	322.669	318.214
Blvrb	ENSMUSG00000040466	570.789	-0.71012	1.2134E-13	1.81018E-12	695.057	720.11	719.053	419.654	445.676	425.184
Engase	ENSMUSG00000033857	205.044	-1.19874	1.24185E-13	1.85097E-12	299.276	296.976	275.823	118.106	97.1573	142.926
5730508B09Rik	ENSMUSG00000050549	345.642	0.976416	1.30193E-13	1.9388E-12	185.421	256.783	242.342	448.553	471.525	469.23
Ruvbl2	ENSMUSG00000003868	4211.83	0.407012	1.31239E-13	1.95265E-12	3748.54	3658.61	3462.93	4950.41	4740.21	4710.28
Cep70	ENSMUSG00000056267	416.692	-0.86149	1.35786E-13	2.01851E-12	582.287	514.683	527.731	282.701	274.536	318.214
Slc31a2	ENSMUSG00000066152	670.81	0.735204	1.4209E-13	2.11034E-12	562.769	471.142	466.348	953.645	781.715	789.242
Pdxk	ENSMUSG00000032788	1646.15	-0.5779	1.4549E-13	2.15893E-12	1989.75	1964.95	1973.01	1266.5	1443.99	1238.7
Usf2	ENSMUSG00000058239	832.173	0.637289	1.533E-13	2.27281E-12	618.07	654.24	670.425	1051.65	1015.25	983.406
Slc30a9	ENSMUSG00000029221	4189.61	0.41156	1.63098E-13	2.41595E-12	3569.62	3657.49	3552.22	4798.38	4869.45	4690.5
Rtn4ip1	ENSMUSG00000019864	329.66	-0.89196	1.66287E-13	2.46103E-12	447.829	439.881	408.951	221.135	221.055	239.11
Fem1b	ENSMUSG00000032244	4138.09	0.481578	1.71382E-13	2.5342E-12	3298.54	3511.23	3527.5	4848.64	5082.49	4560.16
Hmgxb4	ENSMUSG00000034518	1842.35	-0.49021	1.73715E-13	2.56642E-12	2056.98	2165.91	2238.47	1477.58	1541.15	1573.99
Cth	ENSMUSG00000028179	1769.46	-0.57543	1.75153E-13	2.5854E-12	2105.77	2321.1	1951.49	1462.51	1476.08	1299.82
Cabp1	ENSMUSG00000029544	152.182	-1.33671	1.81674E-13	2.6793E-12	226.626	207.66	233.573	96.7466	86.4611	62.0247
Xpot	ENSMUSG00000034667	7927.33	0.466207	1.84327E-13	2.71603E-12	6708.77	7086.11	6176.52	9079.11	9593.62	8919.87
Gna13	ENSMUSG00000020611	3198.13	0.446962	1.85429E-13	2.72988E-12	2715.17	2667.2	2723.15	3682.65	3831.92	3568.67
Mbnl2	ENSMUSG00000022139	8705.62	1.01924	1.87791E-13	2.76222E-12	4606.25	6061.21	6183.7	11329.4	11327.3	12725.8
Fhl3	ENSMUSG00000032643	779.21	0.686046	1.88633E-13	2.77217E-12	645.178	601.767	538.891	1022.75	996.531	870.143
Hoxb13	ENSMUSG00000049604	666.823	-0.67635	1.90272E-13	2.79382E-12	852.285	803.844	813.12	545.299	496.483	489.905
Arrb1	ENSMUSG00000018909	3084.22	0.482506	1.96354E-13	2.8806E-12	2680.47	2612.49	2424.21	3622.34	3747.24	3418.55
Rras2	ENSMUSG00000055723	3596.36	0.524345	1.99122E-13	2.91866E-12	2679.39	3134.99	3010.14	4270.67	4352.47	4130.48
Calm3	ENSMUSG00000019370	8722.94	-0.38874	2.02259E-13	2.96205E-12	9581.16	9957.62	10148.8	7625.39	7606.8	7417.79
Dvl2	ENSMUSG00000020888	2601.93	0.471392	2.10113E-13	3.07439E-12	2175.17	2150.28	2202.6	3038.1	3148.25	2897.18
Clk3	ENSMUSG00000032316	890.499	0.615409	2.12588E-13	3.1079E-12	744.937	686.617	672.019	1093.11	1093.69	1052.62
Strip1	ENSMUSG00000014601	3121.61	0.452885	2.19577E-13	3.20728E-12	2713	2641.52	2545.38	3559.52	3728.52	3541.7
Elac2	ENSMUSG00000020549	1149.26	-0.55668	2.2422E-13	3.27225E-12	1390.11	1402.26	1324.11	926.003	903.831	949.247
4933404O12Rik	ENSMUSG00000097908	395.076	-0.81502	2.26273E-13	3.29934E-12	528.07	506.868	486.277	291.496	268.297	289.449
Fn3krp	ENSMUSG00000039253	390.503	-0.83306	2.36777E-13	3.44951E-12	476.022	494.587	538.094	286.471	270.08	277.763
Dbnl	ENSMUSG00000020476	4534.72	0.413678	2.39395E-13	3.48462E-12	3883	3877.43	3892.61	5211.75	5327.61	5015.91
Dynll2	ENSMUSG00000020483	5121.5	0.517584	2.60279E-13	3.78532E-12	4160.58	4309.5	4145.32	6283.51	6411.49	5418.62
Prpsap2	ENSMUSG00000020528	503.55	-0.73748	2.70772E-13	3.93451E-12	625.66	645.308	625.783	399.551	368.128	356.867
Hmmr	ENSMUSG00000020330	3723.54	-0.55321	2.72441E-13	3.95534E-12	4422.99	4407.74	4482.52	3038.1	2701.69	3288.21
Ttc22	ENSMUSG00000034919	35.5255	-2.13476	2.78564E-13	4.04075E-12	68.313	50.2402	70.9487	7.5387	8.02217	8.09018
Nov	ENSMUSG00000037362	44.3137	1.9946	2.87224E-13	4.16277E-12	14.0963	10.048	13.552	71.6176	87.3525	69.2159
Creb3l2	ENSMUSG00000038648	2475.63	-0.45028	3.08037E-13	4.46055E-12	2870.23	2728.6	2979.84	2036.71	2116.07	2122.32
Tmem44	ENSMUSG00000022537	246.526	-1.04745	3.16604E-13	4.58067E-12	337.227	303.674	366.701	167.108	139.942	164.5
Ppm1l	ENSMUSG00000027784	1802.9	0.566182	3.22229E-13	4.65802E-12	1473.61	1475.95	1399.84	2114.6	2336.23	2017.15
Lpp	ENSMUSG00000033306	5155.94	0.463095	3.36291E-13	4.85712E-12	4142.15	4302.8	4524.77	5897.78	5690.39	6377.76
Rasl11a	ENSMUSG00000029641	4727.68	-0.41715	3.42014E-13	4.93553E-12	5473.71	5457.21	5303.61	3898.76	4174.2	4058.57
Arhgap22	ENSMUSG00000063506	94.6509	1.47988	3.47874E-13	5.01578E-12	42.289	52.4731	42.2503	150.774	146.182	133.937
Myh10	ENSMUSG00000020900	13919.1	-0.38505	3.56846E-13	5.14072E-12	15312.9	15544.3	16414.7	11546.8	12805.2	11890.8
Atf4	ENSMUSG00000042406	17841.3	0.386874	3.6335E-13	5.22993E-12	16273.7	15758.7	14405.8	20403.5	20045.6	20160.7
Swap70	ENSMUSG00000031015	1212.67	0.556339	3.85944E-13	5.55039E-12	984.574	1005.92	947.842	1410.99	1505.49	1421.17
Sall2	ENSMUSG00000049532	1054.86	-0.5552	3.86804E-13	5.55798E-12	1239.39	1262.7	1271.5	828	863.72	863.851
Rere	ENSMUSG00000039852	9499.7	0.400879	4.13108E-13	5.93087E-12	8204.06	8103.19	8218.89	10620.8	11379.9	10471.4
Lamtor3	ENSMUSG00000091512	823.879	0.645005	4.19111E-13	6.01191E-12	579.034	658.705	677.6	952.389	1064.27	1011.27
Maml3	ENSMUSG00000061143	215.305	-1.06892	4.54157E-13	6.50907E-12	271.083	281.345	334.814	103.029	162.226	139.331
Mef2d	ENSMUSG00000001419	3323.13	0.452981	4.67779E-13	6.69858E-12	2899.51	2744.23	2760.62	3791.97	4008.41	3734.07
Crip1	ENSMUSG00000006360	6250.84	-0.47081	4.82687E-13	6.90617E-12	7806.11	6780.2	7228	5202.96	5174.3	5313.45
Neurl1a	ENSMUSG00000006435	453.554	0.834482	5.0786E-13	7.26015E-12	361.083	290.277	314.087	649.585	561.552	544.738
Tifa	ENSMUSG00000046688	605.627	0.701024	5.2089E-13	7.44008E-12	422.89	482.306	468.74	727.484	777.259	755.083
Agl	ENSMUSG00000033400	2179.75	0.496176	5.68726E-13	8.11643E-12	1765.29	1777.39	1864.6	2460.13	2745.36	2465.71
Trnau1ap	ENSMUSG00000028898	916.801	-0.57732	5.73622E-13	8.17936E-12	1096.26	1088.54	1116.05	708.638	738.039	753.285
Acsf2	ENSMUSG00000076435	949.895	-0.57141	5.79692E-13	8.25889E-12	1132.04	1110.87	1170.25	743.818	758.54	783.848
Rtn1	ENSMUSG00000021087	206.218	-1.04591	6.18539E-13	8.80486E-12	268.915	279.112	295.752	129.414	125.681	138.432
Fkbp10	ENSMUSG00000001555	7063.22	-0.39048	6.43434E-13	9.15148E-12	8193.22	7910.05	7954.22	6004.57	6311.66	6005.61
Mamdc2	ENSMUSG00000033207	44.9781	1.96325	7.37221E-13	1.04765E-11	14.0963	12.2809	12.7548	92.9773	79.3303	58.429
Nrd1	ENSMUSG00000053510	6471.16	-0.38987	8.01884E-13	1.13858E-11	7505.75	7240.18	7286.99	5430.38	5764.37	5599.3
Kif21b	ENSMUSG00000041642	1515.86	0.517999	8.66802E-13	1.22972E-11	1274.09	1206.88	1246.78	1686.16	1881.64	1799.61
Mb21d2	ENSMUSG00000051065	195.79	-1.07914	8.67604E-13	1.22981E-11	255.903	276.88	275.823	118.106	114.093	133.937
2310030G06Rik	ENSMUSG00000032062	318.994	0.900221	8.71413E-13	1.23417E-11	246.144	222.174	191.322	430.962	428.74	394.621
Cox19	ENSMUSG00000045438	1327.08	-0.5792	8.82898E-13	1.24938E-11	1678.55	1481.53	1619.86	1122.01	1032.19	1028.35
Mtus1	ENSMUSG00000045636	1075.88	-0.57337	8.99519E-13	1.27183E-11	1185.18	1308.48	1372.74	819.205	883.33	886.324
Mrpl45	ENSMUSG00000018882	2095.17	0.456152	9.57071E-13	1.35206E-11	1837.94	1763.99	1695.59	2473.95	2409.32	2390.2
Ptp4a1	ENSMUSG00000026064	322.304	0.924123	9.62958E-13	1.35809E-11	187.59	231.105	235.964	407.09	408.239	463.837
Elp4	ENSMUSG00000027167	542.59	-0.70153	9.62899E-13	1.35809E-11	673.371	711.179	640.93	435.988	384.173	409.902
Polk	ENSMUSG00000021668	711.003	0.676089	1.00226E-12	1.41233E-11	537.829	534.78	557.226	971.236	828.066	836.884
Wwc1	ENSMUSG00000018849	4829.23	0.485117	1.02897E-12	1.44876E-11	4002.27	4296.1	3767.45	5542.2	5963.14	5404.24
Kcnab2	ENSMUSG00000028931	1880.66	0.484593	1.05389E-12	1.48261E-11	1571.2	1568.61	1554.49	2208.84	2279.19	2101.65
Cdc42bpa	ENSMUSG00000026490	5314.01	0.392654	1.07499E-12	1.51102E-11	4485.88	4709.19	4573.4	5922.9	6163.7	6028.98
Plekho2	ENSMUSG00000050721	1984.46	0.474694	1.07892E-12	1.51527E-11	1666.62	1708.17	1602.32	2269.15	2371.89	2288.62
Mapk6	ENSMUSG00000042688	3858.35	0.467481	1.08243E-12	1.51894E-11	3067.58	3308.04	3309.88	4259.36	4825.78	4379.48
Hadha	ENSMUSG00000025745	6332.23	-0.36961	1.09307E-12	1.53257E-11	7267.2	7070.48	7100.45	5621.36	5460.42	5473.45
Klhl30	ENSMUSG00000026308	94.5744	1.56683	1.10529E-12	1.54793E-11	46.6263	46.8909	34.2786	125.645	178.27	135.735
Poc1b	ENSMUSG00000019952	927.15	-0.57385	1.10586E-12	1.54793E-11	1113.61	1080.72	1139.96	699.842	775.476	753.285
Prr11	ENSMUSG00000020493	2334.93	-0.44301	1.14261E-12	1.59804E-11	2608.9	2711.86	2756.64	1948.75	1969.89	2013.55
Sipa1	ENSMUSG00000056917	2465.78	0.43672	1.16389E-12	1.62645E-11	2138.3	2093.34	2047.95	2806.91	2850.54	2857.63
Speg	ENSMUSG00000026207	2220.25	-0.46973	1.1678E-12	1.63055E-11	2683.72	2462.89	2598	1836.93	1852.23	1887.71
Antxr1	ENSMUSG00000033420	1039.57	-0.56613	1.18134E-12	1.64809E-11	1227.46	1211.35	1290.63	812.923	885.112	809.916
Styk1	ENSMUSG00000032899	48.013	1.85363	1.20221E-12	1.67581E-11	16.265	16.7467	15.1463	84.1821	79.3303	76.4072
Chpf	ENSMUSG00000032997	1750.67	0.538721	1.21085E-12	1.68645E-11	1463.85	1444.69	1366.36	2114.6	2200.75	1913.78
Cobl	ENSMUSG00000020173	3810.71	-0.44643	1.24583E-12	1.73372E-11	4489.14	4197.85	4500.06	2997.89	3449.53	3229.78
Kdelc1	ENSMUSG00000026047	1182.34	-0.54163	1.25526E-12	1.7454E-11	1378.19	1483.76	1355.2	973.749	937.702	965.428
Actn1	ENSMUSG00000015143	11122.6	0.410414	1.27403E-12	1.77003E-11	9577.91	9727.63	9319.79	12516.8	13411.3	12182
Gprin3	ENSMUSG00000045441	401.778	-1.06137	1.33588E-12	1.85443E-11	454.335	567.157	628.175	282.701	202.337	275.965
Aldh6a1	ENSMUSG00000021238	939.419	-0.71149	1.36181E-12	1.88887E-11	960.719	1199.07	1351.21	648.328	709.516	767.668
Cd109	ENSMUSG00000046186	3250.72	0.448441	1.36573E-12	1.89273E-11	2694.57	2715.21	2819.61	3740.45	3943.34	3591.14
Traf6	ENSMUSG00000027164	1408.5	0.539834	1.37557E-12	1.9048E-11	1141.8	1182.32	1112.06	1640.92	1768.44	1605.45
Cubn	ENSMUSG00000026726	172.494	1.18564	1.37979E-12	1.90907E-11	92.1683	108.296	102.039	260.085	264.731	207.648
Tbcel	ENSMUSG00000037287	1673.23	0.480642	1.41369E-12	1.95436E-11	1425.9	1354.25	1400.64	1902.26	1990.39	1965.91
Cmss1	ENSMUSG00000022748	236.065	-1.00459	1.42353E-12	1.96634E-11	348.071	309.257	299.738	153.287	164.009	142.028
Prr13	ENSMUSG00000023048	3349.25	0.441541	1.46025E-12	2.01541E-11	2767.22	2795.59	2941.58	4019.38	3790.92	3780.81
Tubb5	ENSMUSG00000001525	48330.5	0.33957	1.46171E-12	2.01576E-11	43473.1	42549	41937	53900.4	55148.8	52974.5
Elk3	ENSMUSG00000008398	3000.27	0.499256	1.51897E-12	2.09129E-11	2305.29	2544.39	2585.24	3494.19	3721.39	3351.13
Mrpl13	ENSMUSG00000022370	2575.76	-0.44529	1.55178E-12	2.13472E-11	3106.61	2893.84	2924.04	2216.38	2142.81	2170.86
Vasn	ENSMUSG00000039646	4192.91	-0.41214	1.63113E-12	2.24203E-11	4811.18	4647.78	4908.21	3497.96	3769.53	3522.82
Atxn2l	ENSMUSG00000032637	7664.57	0.389927	1.67235E-12	2.29682E-11	6975.51	6612.73	6320.01	8709.71	8709.4	8660.08
Pif1	ENSMUSG00000041064	594.039	-0.72933	1.74018E-12	2.38802E-11	795.9	740.206	700.718	404.577	465.286	457.544
Limk1	ENSMUSG00000029674	1307.81	-0.5317	1.77607E-12	2.43328E-11	1505.05	1564.15	1576.81	1120.75	1058.03	1022.06
Lactb2	ENSMUSG00000025937	985.502	0.716421	1.82126E-12	2.49316E-11	616.985	822.824	778.044	1179.81	1247.89	1267.46
Cfl1	ENSMUSG00000056201	15057.1	0.340645	1.8243E-12	2.49529E-11	13333	13229.9	13265.8	16694.4	17174.6	16645.1
Tnxb	ENSMUSG00000033327	453.112	-0.74705	1.82977E-12	2.50073E-11	567.106	582.787	562.009	360.601	335.148	311.022
Ttc7	ENSMUSG00000036918	1168.48	-0.53809	1.83411E-12	2.50462E-11	1432.4	1378.82	1351.21	922.234	970.682	955.54
D10Jhu81e	ENSMUSG00000053329	1238.86	-0.5129	1.85872E-12	2.53618E-11	1471.44	1475.95	1432.53	1039.08	990.292	1023.86
Slc18b1	ENSMUSG00000037455	522.327	-0.70359	1.91333E-12	2.60857E-11	624.576	678.802	647.307	392.012	397.543	393.722
Ndufaf5	ENSMUSG00000027384	331.203	-0.84995	1.9342E-12	2.63488E-11	426.143	429.833	430.475	255.059	229.969	215.738
Gfm1	ENSMUSG00000027774	2427.75	-0.49609	1.96979E-12	2.68119E-11	2983	2829.08	2727.94	1892.21	2097.35	2036.93
Cda	ENSMUSG00000028755	502.171	0.716143	1.99093E-12	2.70776E-11	382.769	365.079	382.645	648.328	635.534	598.673
Dctpp1	ENSMUSG00000042462	931.109	-0.6035	2.02191E-12	2.74767E-11	1211.2	1094.12	1076.19	740.049	756.758	708.34
Tomm40l	ENSMUSG00000005674	249.143	-0.95273	2.057E-12	2.79309E-11	326.384	346.099	324.451	153.287	170.248	174.388
Ces2g	ENSMUSG00000031877	1274.83	-0.54941	2.07022E-12	2.80877E-11	1646.02	1481.53	1430.93	1090.6	976.03	1023.86
Car5b	ENSMUSG00000031373	736.537	0.67364	2.07344E-12	2.81086E-11	505.299	596.184	589.113	904.644	943.05	880.93
Ptpre	ENSMUSG00000041836	99.7595	1.38834	2.10207E-12	2.84738E-11	46.6263	49.1238	56.5995	144.492	143.508	158.208
Apcdd1	ENSMUSG00000071847	317.132	-0.84809	2.12014E-12	2.86954E-11	400.119	414.203	418.517	209.827	225.512	234.615
Sdhb	ENSMUSG00000009863	3536.04	-0.39331	2.22301E-12	3.00634E-11	4019.62	4057.18	3981.89	3074.53	3064.47	3018.53
Arl8b	ENSMUSG00000030105	3183.97	0.461495	2.33056E-12	3.14926E-11	2499.39	2748.7	2767	3636.17	3852.42	3600.13
Fam126a	ENSMUSG00000028995	2727.97	-0.44816	2.39484E-12	3.23352E-11	2976.49	3225.42	3249.29	2264.12	2364.76	2287.72
Dock1	ENSMUSG00000058325	2775.27	-0.43544	2.43775E-12	3.28881E-11	3147.82	3187.46	3245.3	2329.46	2457.46	2284.13
Cd82	ENSMUSG00000027215	2404.03	-0.46833	2.44476E-12	3.29561E-11	2825.77	2715.21	2841.93	2081.94	2054.57	1904.79
Sort1	ENSMUSG00000068747	5129.54	-0.40633	2.5729E-12	3.46557E-11	5862.99	5651.47	6027.45	4248.06	4668.01	4319.25
Prex1	ENSMUSG00000039621	593.781	-0.72026	2.5897E-12	3.4854E-11	705.901	688.85	829.86	448.553	470.634	418.891
Zdhhc21	ENSMUSG00000028403	1465.82	-0.7047	2.62475E-12	3.52974E-11	1554.93	1973.88	1943.52	1076.78	1019.71	1226.11
Pkd2l2	ENSMUSG00000014503	194.082	1.03417	2.62712E-12	3.5301E-11	113.855	113.878	142.695	239.982	276.319	277.763
Prr5	ENSMUSG00000036106	442.945	-0.78166	2.72655E-12	3.66077E-11	532.407	589.486	569.184	297.779	314.647	354.17
B4gat1	ENSMUSG00000047379	1473.52	-0.50486	2.73689E-12	3.67172E-11	1712.16	1718.22	1763.35	1257.71	1229.17	1160.49
Dagla	ENSMUSG00000035735	671.691	-0.65036	2.75155E-12	3.68844E-11	867.466	812.776	792.393	501.323	533.92	522.266
Shroom4	ENSMUSG00000068270	1284.72	-0.50291	2.9148E-12	3.90416E-11	1526.74	1511.67	1489.92	1054.16	1074.97	1050.82
Ipo8	ENSMUSG00000040029	1927.77	-0.45903	2.96168E-12	3.96379E-11	2187.1	2206.11	2307.03	1584.38	1687.33	1594.66
Rnf165	ENSMUSG00000025427	42.265	1.90975	2.96937E-12	3.97091E-11	13.012	14.5138	11.1605	77.8999	62.3946	74.6094
Pomt1	ENSMUSG00000039254	1078.07	-0.6017	2.99083E-12	3.99643E-11	1356.5	1289.5	1265.92	801.615	824.5	930.37
Eif2b3	ENSMUSG00000028683	838.787	-0.61284	3.06048E-12	4.08624E-11	1072.41	1047.23	937.479	654.61	682.775	638.225
Actg1	ENSMUSG00000062825	165.874	-1.1203	3.15243E-12	4.20566E-11	236.385	226.639	230.384	94.2337	111.419	96.1832
Scd1	ENSMUSG00000037071	10041.5	0.432502	3.24216E-12	4.32194E-11	8300.57	8490.6	8790.46	11338.2	12424.6	10904.7
Vps26a	ENSMUSG00000020078	3557.08	0.501885	3.27119E-12	4.35717E-11	2667.46	3157.32	2985.42	4194.03	4242.83	4095.43
Mmd	ENSMUSG00000003948	669.276	-0.79757	3.38589E-12	4.50638E-11	691.804	905.441	966.177	468.656	509.853	473.725
Tecpr1	ENSMUSG00000066621	1443.03	-0.50313	3.47419E-12	4.61658E-11	1749.03	1627.78	1707.55	1169.75	1225.61	1178.47
Ces2f	ENSMUSG00000062826	43.3592	1.96184	3.53634E-12	4.69545E-11	11.9277	11.1645	12.7548	104.285	50.807	69.2159
Pex19	ENSMUSG00000003464	2038.36	-0.44839	3.56498E-12	4.72973E-11	2433.24	2324.45	2311.81	1731.39	1702.48	1726.8
Nmnat3	ENSMUSG00000032456	302.755	0.864167	3.66981E-12	4.86496E-11	203.855	221.057	209.657	409.603	401.108	371.249
Spc25	ENSMUSG00000005233	1458.82	-0.52734	3.86493E-12	5.11555E-11	1700.23	1752.83	1725.09	1220.01	1107.06	1247.68
Lmnb2	ENSMUSG00000062075	2629.9	-0.42175	4.05756E-12	5.36628E-11	3016.61	3040.09	2987.82	2182.45	2293.45	2258.96
Ipmk	ENSMUSG00000060733	1634.18	0.486267	4.11344E-12	5.43589E-11	1306.62	1366.53	1399.04	1962.57	1878.08	1892.2
C77080	ENSMUSG00000050390	2850.79	0.475774	4.19975E-12	5.54558E-11	2423.48	2369.11	2349.28	3322.05	3533.32	3107.53
Mmp14	ENSMUSG00000000957	3064.53	-0.45335	4.27131E-12	5.63564E-11	3538.18	3398.47	3697.3	2598.34	2693.66	2461.21
Msrb3	ENSMUSG00000051236	3712.05	-0.44793	4.43316E-12	5.8446E-11	3997.93	4284.93	4574.99	3171.28	3151.82	3091.35
Card19	ENSMUSG00000037960	2925.58	0.42057	4.44569E-12	5.85652E-11	2529.75	2403.72	2558.14	3388.64	3321.18	3352.03
Tg	ENSMUSG00000053469	743.406	0.728668	4.5913E-12	6.04359E-11	598.552	520.266	546.066	905.9	1042.88	846.772
Zmat3	ENSMUSG00000027663	1399.43	0.5597	4.60865E-12	6.06168E-11	1111.44	1113.1	1155.11	1643.44	1817.47	1556.01
Dhrs7	ENSMUSG00000021094	1337.19	0.524076	4.6302E-12	6.08525E-11	1091.92	1095.24	1093.73	1536.64	1680.2	1525.45
Entpd6	ENSMUSG00000033068	456.664	-0.76912	4.86807E-12	6.39004E-11	594.214	625.212	520.556	332.959	311.973	355.069
Fkbp9	ENSMUSG00000029781	4581.11	-0.42266	4.86973E-12	6.39004E-11	5231.91	5254.01	5273.32	3926.41	4104.67	3696.31
Alpl	ENSMUSG00000028766	118.967	-1.27913	4.9147E-12	6.44401E-11	170.24	160.769	186.539	62.8225	59.7206	73.7105
Fam210a	ENSMUSG00000038121	2049.26	0.439385	5.00758E-12	6.56067E-11	1726.26	1728.26	1754.58	2398.56	2321.97	2365.93
Cpsf3	ENSMUSG00000054309	1605.42	-0.476	5.22878E-12	6.83979E-11	1843.37	1816.46	1948.3	1350.68	1333.46	1340.27
Tor1aip1	ENSMUSG00000026466	2073.13	0.443349	5.32996E-12	6.96673E-11	1691.56	1772.92	1794.44	2375.95	2420.91	2383.01
Nr3c1	ENSMUSG00000024431	3598.5	0.460054	5.34223E-12	6.97733E-11	2767.22	3156.2	3138.48	4067.13	4179.55	4282.4
Narf	ENSMUSG00000000056	2071.29	0.530483	5.5226E-12	7.20729E-11	1753.37	1600.99	1713.13	2494.05	2602.75	2263.45
Cars	ENSMUSG00000010755	6712.54	0.408287	5.55292E-12	7.24123E-11	5955.16	5909.37	5439.93	7511.06	7913.42	7546.34
Ckap2l	ENSMUSG00000048327	3380.89	-0.41422	5.69509E-12	7.42086E-11	3733.36	3896.41	3962.76	2803.14	2857.67	3032.02
Pigk	ENSMUSG00000039047	1829.98	-0.46273	5.78394E-12	7.53079E-11	2054.81	2161.45	2153.17	1475.07	1589.28	1546.12
Fst	ENSMUSG00000021765	109.503	1.37545	5.80498E-12	7.55232E-11	50.9636	69.2199	49.4249	160.826	179.162	147.421
Gbf1	ENSMUSG00000025224	5159.58	-0.39504	6.11276E-12	7.94659E-11	6031.06	5791.03	5780.32	4379.98	4618.09	4357.01
Sdcbp	ENSMUSG00000028249	5863.52	0.444228	6.1999E-12	8.05364E-11	4541.19	5164.7	5162.51	6787.34	6735.95	6789.46
Gramd3	ENSMUSG00000001700	205.731	-0.98875	6.20599E-12	8.05531E-11	280.842	269.064	280.606	134.44	134.594	134.836
Zbtb21	ENSMUSG00000046962	830.486	0.577585	6.22074E-12	8.06821E-11	656.021	692.199	644.916	1005.16	974.247	1010.37
2410089E03Rik	ENSMUSG00000039801	4276.28	0.3936	6.41362E-12	8.31195E-11	3832.03	3647.44	3604.83	4898.9	4930.07	4744.44
A930011G23Rik	ENSMUSG00000089809	166.804	1.09215	6.42722E-12	8.32314E-11	109.518	106.063	94.0668	233.7	220.164	237.312
Ccdc66	ENSMUSG00000046753	420.195	-0.84365	6.62086E-12	8.5673E-11	524.817	562.691	543.674	307.83	251.361	330.798
Lhpp	ENSMUSG00000030946	534.001	-0.7151	6.70911E-12	8.67481E-11	700.479	656.473	645.713	364.37	413.587	423.386
Grhl1	ENSMUSG00000020656	144.628	-1.2014	6.718E-12	8.67961E-11	202.77	193.146	220.021	94.2337	72.1995	85.3963
Clcn6	ENSMUSG00000029016	912.954	0.57728	6.72782E-12	8.68562E-11	761.202	679.918	746.157	1036.57	1129.34	1124.53
Idh3b	ENSMUSG00000027406	4124.1	-0.3864	6.73817E-12	8.69229E-11	4823.11	4646.66	4567.82	3559.52	3572.54	3574.96
Eif2b4	ENSMUSG00000029145	1184.64	-0.51906	6.81024E-12	8.77852E-11	1451.92	1373.23	1371.14	954.902	984.944	971.72
Susd2	ENSMUSG00000006342	706.884	-0.63634	6.83378E-12	8.8021E-11	850.117	778.166	958.206	527.709	544.616	582.493
Aebp2	ENSMUSG00000030232	4079.83	0.517858	6.89136E-12	8.86946E-11	2969.99	3549.19	3512.36	4857.43	4928.28	4661.74
Cntnap5a	ENSMUSG00000070695	96.3653	1.37397	6.92898E-12	8.91104E-11	52.048	44.658	51.8164	124.389	147.073	158.208
Klhl22	ENSMUSG00000022750	4841.43	0.448352	6.95167E-12	8.93337E-11	4288.54	4034.85	3953.2	5759.57	5840.14	5172.32
Tbc1d24	ENSMUSG00000036473	1674.56	0.507894	7.14479E-12	9.17453E-11	1376.02	1277.22	1477.17	1936.19	2072.39	1908.38
Pgam2	ENSMUSG00000020475	110.631	1.32556	7.33698E-12	9.41411E-11	60.7226	50.2402	64.5713	175.903	161.335	151.017
Taf9b	ENSMUSG00000047242	299.7	-0.93194	7.61919E-12	9.76875E-11	345.902	404.155	440.041	216.109	204.12	187.872
Hoxa13	ENSMUSG00000038203	75.0767	-1.52864	7.79528E-12	9.97927E-11	103.012	102.713	141.897	33.9241	35.6541	33.2596
Atp6v1f	ENSMUSG00000004285	1253.56	0.533296	7.98631E-12	1.0216E-10	1052.89	979.127	1030.75	1581.87	1460.93	1415.78
Mcf2l	ENSMUSG00000031442	302.465	0.873939	8.09443E-12	1.03464E-10	206.023	200.961	222.412	397.038	422.501	365.856
Htatsf1	ENSMUSG00000067873	1683.73	-0.47564	8.29768E-12	1.05982E-10	1966.98	2001.79	1918.8	1358.22	1398.53	1458.03
Sybu	ENSMUSG00000022340	94.2106	1.4102	8.47303E-12	1.08139E-10	43.3733	54.706	43.8447	124.389	151.53	147.421
9930012K11Rik	ENSMUSG00000044551	486.507	-0.73146	8.57878E-12	1.09405E-10	656.021	602.883	574.764	344.267	376.15	364.957
Zmym3	ENSMUSG00000031310	2009.21	-0.56643	8.76053E-12	1.11639E-10	2672.88	2242.95	2300.65	1530.36	1642.76	1665.68
Dlst	ENSMUSG00000004789	5205.66	-0.37736	8.81226E-12	1.12213E-10	6097.2	5845.73	5727.71	4496.83	4552.13	4514.32
Brd1	ENSMUSG00000022387	4396.46	0.396187	9.107E-12	1.15878E-10	3692.15	3860.68	3818.47	4912.72	5196.58	4898.15
Trp53bp2	ENSMUSG00000026510	1979.91	-0.44039	9.14361E-12	1.16255E-10	2239.15	2222.85	2380.37	1666.05	1677.52	1693.54
Agrn	ENSMUSG00000041936	6009.44	-0.36826	9.41798E-12	1.19563E-10	7021.05	6685.3	6634.9	5260.76	5262.54	5192.09
Kif11	ENSMUSG00000012443	6283.17	-0.38756	9.41726E-12	1.19563E-10	7307.32	7108.44	6980.07	5510.79	5182.32	5610.09
Plat	ENSMUSG00000031538	2440.46	0.42984	9.7899E-12	1.2419E-10	2025.53	2021.89	2174.7	2824.5	2812.21	2783.92
Ndufaf7	ENSMUSG00000024082	963.973	-0.55288	9.97596E-12	1.26455E-10	1219.87	1175.62	1057.85	795.333	762.997	772.162
Rassf3	ENSMUSG00000025795	501.581	-0.69429	1.01517E-11	1.28586E-10	635.419	626.328	608.245	358.088	393.977	387.43
Gabarap	ENSMUSG00000018567	5732.97	0.424081	1.01818E-11	1.28869E-10	4895.76	4677.93	5089.17	6921.78	6450.71	6362.47
Snx21	ENSMUSG00000050373	1270.38	0.540915	1.02908E-11	1.30151E-10	1132.04	991.408	975.744	1544.18	1490.34	1488.59
Ccdc86	ENSMUSG00000024732	1221.51	-0.50744	1.06517E-11	1.34614E-10	1453.01	1528.42	1336.07	1037.83	984.052	989.698
Gm17173	ENSMUSG00000090709	41.6098	1.8659	1.06606E-11	1.34626E-10	11.9277	13.3974	13.552	79.1563	60.6119	71.0138
Gpsm1	ENSMUSG00000026930	1562.79	-0.47648	1.07636E-11	1.35824E-10	1901.92	1848.84	1720.31	1311.73	1308.5	1285.44
Ppic	ENSMUSG00000024538	2325.25	-0.46787	1.1043E-11	1.39244E-10	2542.76	2725.25	2836.35	1993.99	1962.76	1890.4
Slc23a2	ENSMUSG00000027340	2322.9	0.473277	1.11712E-11	1.40756E-10	1939.87	1978.35	1906.85	2662.42	2880.85	2569.08
Cd44	ENSMUSG00000005087	2434.28	0.472568	1.12734E-11	1.41936E-10	1898.67	2136.89	2063.09	2683.78	2952.16	2871.11
Zer1	ENSMUSG00000039686	1880.37	-0.49434	1.12987E-11	1.42149E-10	2312.88	2043.1	2251.23	1564.28	1534.02	1576.69
Dnajb14	ENSMUSG00000074212	1541.52	-0.52286	1.13583E-11	1.42792E-10	1669.87	1876.75	1914.02	1226.29	1236.3	1325.89
Baalc	ENSMUSG00000022296	102.69	1.31235	1.16086E-11	1.45829E-10	60.7226	60.2883	44.6419	178.416	140.834	131.241
Dlk2	ENSMUSG00000047428	438.902	0.755363	1.16669E-11	1.46452E-10	341.565	357.264	275.823	570.428	558.878	529.457
Pola2	ENSMUSG00000024833	3631.84	0.419589	1.20652E-11	1.51338E-10	3297.46	3004.37	3013.33	4182.72	4157.26	4135.88
Limd2	ENSMUSG00000040699	1339.18	-0.49426	1.21532E-11	1.52214E-10	1577.7	1532.89	1595.15	1147.14	1100.82	1081.39
Rpp40	ENSMUSG00000021418	142.679	-1.20839	1.21499E-11	1.52214E-10	209.276	200.961	201.686	61.566	93.5919	88.9919
Syde2	ENSMUSG00000036863	466.217	0.738238	1.22674E-11	1.5353E-10	348.071	380.709	313.29	585.506	607.011	562.717
Chst12	ENSMUSG00000036599	1346.46	-0.48262	1.235E-11	1.54334E-10	1559.27	1560.8	1595.15	1115.73	1102.6	1145.21
Bckdhb	ENSMUSG00000032263	324.012	-0.8665	1.2345E-11	1.54334E-10	428.311	442.114	397.791	206.058	251.361	218.435
Pdpn	ENSMUSG00000028583	4220.53	0.403599	1.26565E-11	1.58047E-10	3537.09	3740.11	3608.82	4700.38	5005.83	4730.95
Tpcn1	ENSMUSG00000032741	1621.78	-0.521	1.32301E-11	1.65086E-10	1875.9	1939.27	1929.96	1453.71	1318.31	1213.53
Cep83	ENSMUSG00000020024	848.361	-0.63044	1.3272E-11	1.65486E-10	1005.18	1058.39	1037.92	738.792	589.183	660.698
Rev1	ENSMUSG00000026082	1187.68	0.527186	1.38154E-11	1.72134E-10	954.213	985.825	970.163	1488.89	1411.9	1315.1
Vps45	ENSMUSG00000015747	750.48	-0.61333	1.38691E-11	1.72675E-10	929.273	857.434	943.059	613.147	591.858	568.11
Tmem51	ENSMUSG00000040616	244.397	0.933411	1.39717E-11	1.73823E-10	177.831	146.255	169.001	327.933	324.452	320.91
Gss	ENSMUSG00000027610	1025.69	-0.54173	1.43887E-11	1.78878E-10	1261.08	1235.91	1163.08	810.41	849.458	834.187
Kmt2e	ENSMUSG00000029004	4623.35	0.386031	1.5104E-11	1.87631E-10	3902.51	3941.07	4154.08	5133.85	5128.84	5479.75
Emc2	ENSMUSG00000022337	1168.48	-0.51499	1.51318E-11	1.87838E-10	1358.67	1393.33	1380.71	931.029	940.376	1006.78
Exoc3	ENSMUSG00000034152	1356.03	-0.49234	1.56433E-11	1.94044E-10	1644.93	1538.47	1580.8	1142.11	1098.15	1131.73
Cebpg	ENSMUSG00000056216	3595.69	0.43905	1.57008E-11	1.94613E-10	2875.65	3166.25	3101.02	4324.7	4113.59	3992.95
Bmf	ENSMUSG00000040093	703.385	-0.64351	1.57639E-11	1.95251E-10	857.707	802.727	919.941	549.069	578.487	512.378
Trappc5	ENSMUSG00000040236	1117.69	0.526634	1.59087E-11	1.96899E-10	950.96	936.701	856.964	1367.02	1348.62	1245.89
Smim4	ENSMUSG00000058351	326.846	0.831288	1.61447E-11	1.99673E-10	216.867	241.153	236.761	459.861	410.913	395.52
Arpc2	ENSMUSG00000006304	11604.5	0.364275	1.69269E-11	2.09194E-10	9933.57	10106.1	10370.5	13398.8	13266	12552.4
Phospho1	ENSMUSG00000050860	52.2768	1.79696	1.73088E-11	2.13755E-10	18.4337	11.1645	23.1181	89.2079	100.723	71.0138
Susd6	ENSMUSG00000021133	2391.34	0.498351	1.73501E-11	2.14108E-10	2063.49	1807.53	2056.71	2902.4	2815.78	2702.12
Plod3	ENSMUSG00000004846	4928.32	0.357685	1.76103E-11	2.17159E-10	4381.79	4425.61	4162.85	5845	5396.24	5358.39
Gm26532	ENSMUSG00000097296	228.302	0.985408	1.78211E-11	2.19597E-10	172.409	132.858	143.492	301.548	299.494	320.011
Agap3	ENSMUSG00000023353	4121.47	0.431098	1.79129E-11	2.20566E-10	3726.85	3354.93	3439.02	4902.67	4789.23	4516.12
Ankmy2	ENSMUSG00000036188	931.55	-0.54061	1.80673E-11	2.22305E-10	1108.19	1085.19	1125.61	735.023	747.844	787.444
Sh3tc1	ENSMUSG00000036553	629.657	0.647058	1.82139E-11	2.23944E-10	534.576	465.56	464.754	806.641	761.214	745.195
Bhlhb9	ENSMUSG00000072964	921.969	-0.55157	1.82371E-11	2.24065E-10	1052.89	1109.75	1131.99	757.639	748.735	730.813
Anxa3	ENSMUSG00000029484	16968.7	0.39544	1.83385E-11	2.25147E-10	15324.9	14509.4	14098.1	18824.1	20278.3	18777.3
Nol4l	ENSMUSG00000061411	1491.08	-0.48523	1.8598E-11	2.28165E-10	1765.29	1758.41	1705.96	1228.81	1295.13	1192.85
Foxo1	ENSMUSG00000044167	2328.74	0.467913	1.90145E-11	2.33105E-10	1799.99	2020.77	2024.83	2678.75	2781.91	2666.16
BC030867	ENSMUSG00000034773	1070.12	0.560994	1.93389E-11	2.36909E-10	918.43	806.077	859.356	1312.99	1301.37	1222.52
Fktn	ENSMUSG00000028414	626.157	-0.61819	1.94783E-11	2.38443E-10	765.539	754.72	762.1	498.811	475.982	499.793
Adcy7	ENSMUSG00000031659	830.461	0.564087	1.99086E-11	2.43532E-10	654.937	674.336	672.817	1015.21	1007.23	958.236
Pgap1	ENSMUSG00000073678	491.259	-0.8373	2.01926E-11	2.46826E-10	523.733	650.89	727.822	365.627	328.909	350.574
Frmd6	ENSMUSG00000048285	2287.08	0.446025	2.05141E-11	2.50574E-10	1817.34	1934.81	2037.58	2561.9	2770.32	2600.54
Dlg4	ENSMUSG00000020886	1271.22	-0.49432	2.09694E-11	2.55949E-10	1529.99	1433.52	1504.27	1045.37	1066.95	1047.23
Phf20	ENSMUSG00000038116	2501.64	0.410657	2.11188E-11	2.57585E-10	2113.36	2162.56	2157.16	2820.73	2933.44	2822.57
Utp6	ENSMUSG00000035575	2874.85	-0.39976	2.11362E-11	2.57609E-10	3239.99	3366.1	3219	2461.39	2469.04	2493.57
Stxbp1	ENSMUSG00000026797	4210.49	0.406357	2.12281E-11	2.58542E-10	3631.43	3611.72	3606.42	4788.33	5038.81	4586.23
L2hgdh	ENSMUSG00000020988	503.614	-0.67978	2.12958E-11	2.59178E-10	638.672	643.075	589.113	375.678	390.412	384.733
Ints10	ENSMUSG00000031864	1309.93	-0.50936	2.18395E-11	2.65603E-10	1508.31	1557.45	1558.48	1024.01	1056.25	1155.1
Rfk	ENSMUSG00000024712	1330.76	-0.50543	2.20809E-11	2.68344E-10	1518.07	1617.74	1558.48	1105.68	1137.36	1047.23
Mcm7	ENSMUSG00000029730	8548.23	0.332374	2.2136E-11	2.6882E-10	7589.24	7589.63	7518.97	9742.51	9455.46	9393.59
Ap3d1	ENSMUSG00000020198	5802.28	0.374996	2.25164E-11	2.73241E-10	5199.38	4992.76	4952.06	6460.66	6758.23	6450.57
Fau	ENSMUSG00000038274	558.411	0.646639	2.28091E-11	2.76594E-10	416.384	445.464	436.055	663.405	701.494	687.665
Lrp5	ENSMUSG00000024913	3877.39	0.408961	2.32848E-11	2.82157E-10	3268.18	3301.34	3403.94	4367.42	4666.23	4257.23
Ift57	ENSMUSG00000032965	817.649	-0.59645	2.44077E-11	2.95551E-10	972.646	980.243	1007.63	678.483	597.206	669.687
Sun1	ENSMUSG00000036817	5843.47	0.350542	2.45383E-11	2.96918E-10	5135.4	5166.93	5101.93	6681.8	6581.74	6393.04
Tpd52	ENSMUSG00000027506	1514.85	0.544916	2.4997E-11	3.02251E-10	1085.42	1242.61	1348.82	1782.9	1856.69	1772.65
Pycrl	ENSMUSG00000022571	2155.28	-0.42743	2.54704E-11	3.07753E-10	2506.98	2422.7	2495.16	1865.83	1854.01	1787.03
Calr	ENSMUSG00000003814	25216.9	-0.31106	2.56432E-11	3.09618E-10	28271.8	27719.2	27823.8	22400	22387.2	22699.2
Pkd2	ENSMUSG00000034462	6296.16	0.390483	2.58217E-11	3.1155E-10	5159.25	5477.3	5669.52	6923.04	7541.73	7006.09
Large	ENSMUSG00000004383	987.032	0.55423	2.58875E-11	3.12119E-10	802.406	802.727	786.016	1162.22	1248.78	1120.04
Fgd1	ENSMUSG00000025265	1191.65	-0.52281	2.61671E-11	3.15263E-10	1439.99	1337.51	1445.28	978.774	1011.68	936.663
Nfkbie	ENSMUSG00000023947	624.217	-0.67439	2.62698E-11	3.16275E-10	834.936	717.877	759.709	496.298	445.676	490.804
Hspd1	ENSMUSG00000025980	7968.84	-0.42848	2.69372E-11	3.23845E-10	9492.25	9728.74	8291.43	6661.7	6707.42	6931.48
Lztr1	ENSMUSG00000022761	2884.28	-0.42035	2.87268E-11	3.45112E-10	3426.49	3251.1	3239.72	2392.28	2445.87	2550.2
Hmcn2	ENSMUSG00000055632	87.9875	1.38196	2.9295E-11	3.51687E-10	42.289	49.1238	42.2503	157.056	118.55	118.656
Nr1h2	ENSMUSG00000060601	1465.32	0.484362	2.94234E-11	3.52976E-10	1283.85	1175.62	1198.16	1759.03	1715.85	1659.38
Avpi1	ENSMUSG00000018821	1401.63	0.5543	2.98867E-11	3.58278E-10	1226.38	1093	1078.58	1805.52	1709.61	1496.68
Psma4	ENSMUSG00000032301	2501.88	-0.42859	3.00771E-11	3.60303E-10	2933.12	2868.16	2824.4	2125.91	2043.87	2215.81
Vps13a	ENSMUSG00000046230	2053.6	-0.56701	3.13574E-11	3.75372E-10	2258.66	2620.31	2496.76	1794.21	1475.19	1676.46
Arhgef10	ENSMUSG00000071176	1846.68	0.437875	3.14783E-11	3.76551E-10	1596.14	1566.38	1536.96	2105.81	2170.44	2104.34
Prdx5	ENSMUSG00000024953	2814.96	0.427461	3.19535E-11	3.81962E-10	2411.56	2397.02	2385.15	3332.1	3327.42	3036.51
A430105I19Rik	ENSMUSG00000045838	2443.65	0.481034	3.24928E-11	3.87582E-10	2238.06	2027.47	1855.03	2883.55	2752.49	2905.27
Sod2	ENSMUSG00000006818	1489.99	-0.45473	3.24816E-11	3.87582E-10	1746.86	1738.31	1693.2	1267.76	1241.65	1252.18
Map3k2	ENSMUSG00000024383	1890.52	0.545504	3.24698E-11	3.87582E-10	1327.22	1570.85	1690.01	2230.2	2255.12	2269.74
Cdk4	ENSMUSG00000006728	16232.6	0.329032	3.3729E-11	4.01756E-10	14817.4	14111.9	14229.6	18385.6	18037.4	17813.7
Cyb5r3	ENSMUSG00000018042	13823.5	0.347918	3.41526E-11	4.06512E-10	12363.6	12024.2	12073.2	15345	16071.1	15063.9
Spats2	ENSMUSG00000051934	4869.99	0.386974	3.46352E-11	4.11965E-10	3970.83	4311.73	4352.58	5420.32	5617.3	5547.16
Dhx29	ENSMUSG00000042426	1215.96	-0.48926	3.47551E-11	4.13098E-10	1421.56	1450.27	1397.45	1067.98	982.27	976.215
Dck	ENSMUSG00000029366	3691.95	0.446079	3.60235E-11	4.27871E-10	2912.52	3276.78	3170.37	4395.06	4318.6	4078.35
Cct3	ENSMUSG00000001416	12347.5	-0.40316	3.61566E-11	4.29149E-10	14946.4	14407.8	12942.2	10604.4	10969.9	10214.3
Sdr39u1	ENSMUSG00000022223	340.22	0.796626	3.63804E-11	4.315E-10	272.168	232.222	232.775	457.348	419.827	426.981
Galnt4	ENSMUSG00000090035	726.145	-0.58759	3.6794E-11	4.36097E-10	865.297	865.249	892.837	562.889	610.576	560.02
Ntn4	ENSMUSG00000020019	2475.18	-0.44124	3.74173E-11	4.43172E-10	2743.36	2912.82	2905.71	2107.07	2178.46	2003.67
Bcar3	ENSMUSG00000028121	527.821	-0.65382	3.76218E-11	4.45279E-10	634.335	628.561	679.991	403.32	422.501	398.216
Atp1b3	ENSMUSG00000032412	3027.9	0.387623	3.79794E-11	4.49195E-10	2611.07	2667.2	2586.04	3438.9	3485.19	3379
Dyrk1b	ENSMUSG00000002409	524.9	0.655404	3.98493E-11	4.70979E-10	394.697	396.34	422.503	640.789	666.731	628.337
Egfl7	ENSMUSG00000026921	273.604	-0.84848	4.2635E-11	5.03195E-10	356.745	337.168	369.89	194.75	196.097	186.973
Hsd17b7	ENSMUSG00000026675	407.9	0.739044	4.32328E-11	5.09892E-10	276.505	308.14	322.059	490.015	547.29	503.389
Cdh3	ENSMUSG00000061048	6474.72	-0.35763	4.53055E-11	5.33962E-10	7401.65	7069.36	7350.76	5489.43	5874.9	5662.22
Uqcrc2	ENSMUSG00000030884	3626.72	-0.45692	4.61916E-11	5.44023E-10	4546.61	4117.47	3954.79	2992.86	3171.43	2977.18
Klhl23	ENSMUSG00000042155	791.977	-0.57087	4.72423E-11	5.56008E-10	922.767	955.681	968.569	642.046	656.035	606.763
Suclg1	ENSMUSG00000052738	2177.59	-0.46308	4.78309E-11	5.62541E-10	2651.19	2466.24	2470.45	1893.47	1882.53	1701.63
Wbscr16	ENSMUSG00000061979	895.178	-0.59686	4.98848E-11	5.86286E-10	1143.97	1116.45	988.498	707.381	755.866	658.9
Pear1	ENSMUSG00000028073	1135.67	-0.53179	5.14868E-11	6.04657E-10	1426.98	1266.05	1344.04	894.592	951.072	931.269
Fah	ENSMUSG00000030630	535.329	-0.7442	5.15199E-11	6.04657E-10	673.371	621.863	724.633	447.296	363.672	381.137
Yipf6	ENSMUSG00000047694	796.136	-0.62906	5.25252E-11	6.16024E-10	875.056	1021.55	1014.01	593.044	600.771	672.383
Tyms	ENSMUSG00000025747	4664.55	-0.38606	5.29777E-11	6.20897E-10	5572.39	5123.39	5180.85	4079.69	4011.97	4019.02
Zfp106	ENSMUSG00000027288	8987.21	0.353521	5.37495E-11	6.29503E-10	8032.74	7811.8	7804.35	9880.72	10485	9908.67
Vars2	ENSMUSG00000038838	1017.72	-0.53083	5.44472E-11	6.3723E-10	1271.92	1194.6	1153.51	830.513	851.241	804.523
Dusp5	ENSMUSG00000034765	461.096	0.681679	5.47337E-11	6.40137E-10	349.155	356.148	349.163	581.736	583.835	546.536
Slc29a1	ENSMUSG00000023942	3667.91	-0.39944	5.53968E-11	6.4744E-10	4394.8	4038.2	4102.27	3205.2	3099.23	3167.75
Ppp4r1l-ps	ENSMUSG00000055897	625.965	-0.67163	5.69434E-11	6.65053E-10	816.503	692.199	807.539	476.194	456.372	506.984
Grsf1	ENSMUSG00000044221	4850.2	0.368464	5.73256E-11	6.69052E-10	4250.58	4388.76	4066.4	5545.97	5556.69	5292.77
Mir351	ENSMUSG00000065503	52.0467	-1.692	5.95192E-11	6.9417E-10	91.0839	71.4528	90.0809	23.8725	19.6097	16.1804
Robo3	ENSMUSG00000032128	62.3467	1.57591	6.08773E-11	7.09517E-10	26.024	33.4935	20.7266	128.158	73.0908	92.5876
Wisp2	ENSMUSG00000027656	158.198	1.06147	6.11148E-11	7.1179E-10	104.096	101.597	91.6753	233.7	196.989	221.131
Atp5g3	ENSMUSG00000018770	9838.87	-0.36606	6.18142E-11	7.19436E-10	11709.7	10880.9	10708.5	8835.35	8670.18	8228.61
Gm44220	ENSMUSG00000107655	40.7934	1.79355	6.30446E-11	7.33248E-10	11.9277	12.2809	15.9435	70.3612	69.5254	64.7214
Eci1	ENSMUSG00000024132	1235.29	-0.47426	6.3102E-11	7.33257E-10	1460.6	1468.13	1391.07	1071.75	1021.49	998.687
Vapa	ENSMUSG00000024091	4435.84	0.509483	6.31327E-11	7.33257E-10	3173.84	3908.69	3857.54	5174.06	5318.7	5182.21
A430033K04Rik	ENSMUSG00000056014	401.24	-0.72697	6.38261E-11	7.40797E-10	508.552	481.19	518.164	314.112	290.581	294.842
Tfap4	ENSMUSG00000005718	425.122	0.706122	6.48036E-11	7.51623E-10	332.89	314.839	313.29	562.889	498.266	528.558
Tmem71	ENSMUSG00000036944	77.1539	1.42871	6.6131E-11	7.66489E-10	37.9516	33.4935	40.656	124.389	116.767	109.667
Rab17	ENSMUSG00000026304	90.2101	1.33679	6.75479E-11	7.82371E-10	55.301	48.0073	38.2645	169.621	112.31	117.757
Synj1	ENSMUSG00000022973	1112.62	-0.49059	6.75949E-11	7.82376E-10	1319.63	1302.9	1285.85	917.208	933.245	916.887
Klhdc10	ENSMUSG00000029775	2218.08	-0.42602	6.90969E-11	7.98659E-10	2544.93	2555.55	2536.61	1790.44	1976.13	1904.79
Aloxe3	ENSMUSG00000020892	42.1204	1.80455	7.02787E-11	8.1176E-10	14.0963	18.9796	8.76894	70.3612	72.1995	68.317
Slc1a5	ENSMUSG00000001918	2437.29	-0.40976	7.14136E-11	8.24302E-10	2860.47	2823.5	2676.92	2161.09	2116.07	1985.69
Slc16a1	ENSMUSG00000032902	4358.52	0.470283	7.37756E-11	8.5098E-10	3398.3	3839.47	3696.51	5014.49	5434.57	4767.81
Las1l	ENSMUSG00000057421	1305.13	-0.47179	7.44174E-11	8.57793E-10	1567.95	1508.32	1483.54	1103.16	1100.82	1067
Hexa	ENSMUSG00000025232	2170.99	0.422216	7.52668E-11	8.66989E-10	1848.79	1801.95	1903.66	2555.62	2462.8	2453.12
Dgkz	ENSMUSG00000040479	2301.79	-0.41346	7.58167E-11	8.72724E-10	2708.66	2639.29	2554.15	1958.81	2010.89	1938.95
Prrx1	ENSMUSG00000026586	1591.55	0.515735	7.62651E-11	8.77284E-10	1137.46	1339.74	1430.93	1725.11	1968.1	1947.93
Ebpl	ENSMUSG00000021928	359.166	-0.85149	7.63331E-11	8.77465E-10	502.046	451.046	446.419	256.316	285.233	213.94
Scube3	ENSMUSG00000038677	1977.26	-0.41964	7.67283E-11	8.81404E-10	2243.48	2179.31	2367.61	1661.03	1709.61	1702.53
Aaas	ENSMUSG00000036678	3757.69	-0.36949	7.71038E-11	8.85112E-10	4321.07	4145.38	4252.93	3312	3241.85	3272.93
Hs1bp3	ENSMUSG00000020605	941.911	0.522769	8.03569E-11	9.21825E-10	785.057	746.905	778.841	1139.6	1103.49	1097.57
Ice2	ENSMUSG00000032235	589.236	-0.70718	8.14933E-11	9.34223E-10	674.455	778.166	750.94	449.809	398.434	483.613
Eif1a	ENSMUSG00000057561	2663.74	0.539222	8.35403E-11	9.57035E-10	1913.85	2410.42	2165.93	3068.25	3240.06	3183.93
Hrh1	ENSMUSG00000053004	92.7998	1.31469	8.46436E-11	9.69014E-10	53.1323	42.4251	51.8164	131.927	137.268	140.23
Gm7809	ENSMUSG00000099397	450.014	0.685614	8.49537E-11	9.71901E-10	368.673	340.517	319.668	572.941	551.747	546.536
Tubb4a	ENSMUSG00000062591	98.653	1.27999	8.51896E-11	9.73935E-10	59.6383	54.706	47.0334	155.8	144.399	130.342
Gdi1	ENSMUSG00000015291	4674.33	-0.43496	8.52817E-11	9.74324E-10	5590.82	5198.19	5355.43	4008.07	3693.76	4199.7
Rab3il1	ENSMUSG00000024663	291.588	-0.8129	8.57694E-11	9.7923E-10	371.926	379.593	373.078	193.493	216.598	214.839
Gfm2	ENSMUSG00000021666	822.451	-0.56405	8.5959E-11	9.80727E-10	1045.3	970.195	939.074	650.841	657.818	671.485
Pcolce	ENSMUSG00000029718	18963.3	0.364303	8.62567E-11	9.83455E-10	17812.3	16376.1	15590.4	21714	21363	20923.9
Cdca7	ENSMUSG00000055612	1629.4	-0.46437	8.87089E-11	1.01073E-09	1959.39	1873.4	1846.26	1307.96	1370.9	1418.48
Sfxn2	ENSMUSG00000025036	493.468	-0.65814	9.3237E-11	1.0616E-09	605.058	603.999	610.637	392.012	387.738	361.361
Fads2	ENSMUSG00000024665	3993.34	0.367523	9.39662E-11	1.06918E-09	3415.65	3372.8	3650.27	4466.68	4564.61	4490.05
Prkra	ENSMUSG00000002731	806.934	-0.5446	9.67928E-11	1.10059E-09	982.405	938.934	958.206	665.918	646.23	649.911
Mllt10	ENSMUSG00000026743	1561.43	0.448583	9.86486E-11	1.12093E-09	1286.02	1308.48	1356	1775.36	1869.16	1773.55
Strada	ENSMUSG00000069631	696.57	-0.59541	1.0726E-10	1.21796E-09	895.659	801.611	826.672	549.069	547.29	559.121
Inha	ENSMUSG00000032968	203.955	0.946258	1.13645E-10	1.28959E-09	142.048	119.46	145.883	261.342	274.536	280.459
Cyp39a1	ENSMUSG00000023963	246.155	-0.89617	1.14264E-10	1.29574E-09	312.288	298.092	358.729	178.416	164.009	165.399
Man2a1	ENSMUSG00000024085	1624.1	-0.50651	1.14934E-10	1.30245E-09	1815.17	2074.36	1844.67	1286.6	1370.01	1353.76
Fam83d	ENSMUSG00000027654	1203.74	-0.47678	1.15206E-10	1.30466E-09	1422.64	1412.31	1376.72	1020.24	1019.71	970.821
Itgav	ENSMUSG00000027087	7773.2	0.430544	1.16266E-10	1.31578E-09	5902.02	6907.48	6986.45	8487.32	9199.64	9156.28
Cntrl	ENSMUSG00000057110	2194.21	-0.45306	1.20609E-10	1.36401E-09	2578.54	2491.92	2547.77	1820.6	1749.72	1976.7
Xpr1	ENSMUSG00000026469	1824.6	-0.50306	1.22591E-10	1.38549E-09	1956.14	2181.54	2289.49	1563.02	1486.77	1470.61
Ddx56	ENSMUSG00000004393	2068.31	-0.4377	1.23245E-10	1.39194E-09	2491.8	2405.95	2258.4	1716.31	1781.81	1755.57
Decr2	ENSMUSG00000036775	894.754	-0.57272	1.25165E-10	1.41267E-09	1150.48	986.942	1081.77	713.663	728.234	707.441
Cers6	ENSMUSG00000027035	1056.7	0.518661	1.25352E-10	1.41384E-09	854.454	906.557	839.426	1265.24	1291.57	1182.96
Vkorc1l1	ENSMUSG00000066735	2257.46	-0.40859	1.26874E-10	1.43003E-09	2578.54	2591.28	2565.31	1957.55	1984.15	1867.93
Wbp5	ENSMUSG00000042712	4259.21	0.569252	1.28536E-10	1.44779E-09	2838.78	3543.61	3851.96	5181.6	5027.22	5112.09
Casp1	ENSMUSG00000025888	199.802	-1.15944	1.31271E-10	1.47762E-09	338.312	255.667	253.502	100.516	103.397	147.421
Phyh	ENSMUSG00000026664	154.045	-1.07464	1.3294E-10	1.49539E-09	212.529	200.961	224.006	94.2337	85.5698	106.97
Cnpy3	ENSMUSG00000023973	1968.03	-0.41832	1.3504E-10	1.518E-09	2293.36	2221.74	2248.04	1743.95	1660.59	1640.51
Ikzf2	ENSMUSG00000025997	317.402	-0.843	1.37551E-10	1.54519E-09	344.818	428.717	459.173	216.109	229.969	225.626
Itgb4	ENSMUSG00000020758	56.3352	1.56467	1.38905E-10	1.55936E-09	26.024	25.6783	20.7266	108.055	80.2217	77.3061
Pqlc2	ENSMUSG00000028744	481.191	0.64943	1.41271E-10	1.5838E-09	363.251	370.661	381.847	569.172	591.858	610.359
Lif	ENSMUSG00000034394	254.41	0.923524	1.4121E-10	1.5838E-09	169.156	171.933	172.987	394.525	281.667	336.192
Atp5k	ENSMUSG00000050856	2018.67	-0.51197	1.4267E-10	1.59842E-09	2682.64	2238.48	2221.73	1779.13	1614.24	1575.79
Arf2	ENSMUSG00000062421	1639.19	0.444311	1.4482E-10	1.62143E-09	1403.13	1414.54	1344.04	1888.44	1947.6	1837.37
Tpst1	ENSMUSG00000034118	1948.5	-0.41542	1.47528E-10	1.65065E-09	2217.46	2235.13	2236.88	1711.28	1668.61	1621.63
N4bp2l1	ENSMUSG00000041132	451.937	0.697745	1.48754E-10	1.66325E-09	368.673	312.606	343.583	567.915	565.117	553.728
Cttnbp2nl	ENSMUSG00000062127	1871.95	0.428355	1.4999E-10	1.67373E-09	1512.64	1575.31	1684.43	2099.53	2215.9	2143.9
Psmc2	ENSMUSG00000028932	7677.89	-0.34234	1.49934E-10	1.67373E-09	8879.6	8668.12	8244.4	6730.8	6720.79	6823.61
Clip2	ENSMUSG00000063146	1505.45	-0.4462	1.49791E-10	1.67373E-09	1767.46	1758.41	1694	1325.55	1275.52	1211.73
Nell2	ENSMUSG00000022454	65.8229	1.4749	1.50165E-10	1.67456E-09	30.3613	26.7948	34.2786	96.7466	105.18	101.577
Notum	ENSMUSG00000042988	191.292	-0.94897	1.50699E-10	1.6794E-09	253.734	246.735	265.46	116.85	130.137	134.836
Chaf1b	ENSMUSG00000022945	2892.75	0.376331	1.5359E-10	1.71048E-09	2487.46	2479.64	2571.69	3247.92	3326.52	3243.26
Angptl2	ENSMUSG00000004105	1774.95	0.432212	1.55821E-10	1.73418E-09	1456.26	1478.18	1584.79	2044.24	2040.3	2045.92
AI464131	ENSMUSG00000046312	407.968	-0.70126	1.5631E-10	1.73847E-09	478.191	519.149	526.136	297.779	316.43	310.123
Dclk1	ENSMUSG00000027797	2839.28	1.00154	1.58122E-10	1.75746E-09	1450.84	1941.51	2113.31	3837.2	3923.73	3769.12
Slc4a3	ENSMUSG00000006576	702.042	-0.59966	1.59472E-10	1.77129E-09	875.056	832.872	839.426	503.836	568.682	592.381
Rictor	ENSMUSG00000050310	3171.87	0.48133	1.65907E-10	1.84155E-09	2596.98	2543.27	2775.77	3746.73	3377.33	3991.15
Casp7	ENSMUSG00000025076	1623.54	-0.44983	1.7333E-10	1.92266E-09	1767.46	1916.94	1944.31	1330.58	1396.75	1385.22
Tbc1d8	ENSMUSG00000003134	549.677	0.653714	1.79214E-10	1.98663E-09	416.384	400.806	452.796	714.92	653.361	659.799
Sec22b	ENSMUSG00000027879	2567.9	-0.3907	1.7946E-10	1.98803E-09	2885.41	2862.58	2997.38	2246.53	2221.25	2194.24
Wt1os	ENSMUSG00000074987	97.9561	-1.25775	1.81293E-10	2.00702E-09	143.132	131.741	151.463	47.7451	59.7206	53.9345
Polr2d	ENSMUSG00000024258	1463.85	0.449815	1.82697E-10	2.02123E-09	1211.2	1245.96	1246.78	1720.08	1715.85	1643.2
Rapgef1	ENSMUSG00000039844	5021.35	0.39665	1.87899E-10	2.07741E-09	4329.74	4460.22	4206.7	5691.72	6021.08	5418.62
Plxnb1	ENSMUSG00000053646	2038.26	-0.45262	1.88254E-10	2.07997E-09	2475.53	2217.27	2381.96	1672.33	1790.73	1691.75
Hsd17b12	ENSMUSG00000027195	2748.85	0.399566	1.88409E-10	2.08031E-09	2328.06	2409.3	2362.03	3029.3	3272.15	3092.24
Trim47	ENSMUSG00000020773	1975.76	0.430094	1.97168E-10	2.17559E-09	1716.5	1717.1	1614.28	2378.46	2308.6	2119.63
Eef2kmt	ENSMUSG00000022544	363.962	-0.74916	1.99434E-10	2.19915E-09	497.709	455.512	426.489	268.88	278.993	256.189
Aktip	ENSMUSG00000031667	668.209	-0.56867	2.09082E-10	2.30403E-09	814.334	790.447	797.176	540.273	527.68	539.345
Pus1	ENSMUSG00000029507	1486.57	0.481565	2.20171E-10	2.42463E-09	1269.75	1339.74	1115.25	1811.8	1769.33	1613.54
Slc25a36	ENSMUSG00000032449	1670.64	0.676259	2.22854E-10	2.45096E-09	1014.94	1358.72	1449.27	2064.35	1930.67	2205.92
Aff4	ENSMUSG00000049470	10344.2	0.328469	2.2275E-10	2.45096E-09	8823.22	9336.87	9310.22	11221.4	11656.2	11717.3
Tmem184b	ENSMUSG00000009035	6224.59	0.349118	2.25765E-10	2.48135E-09	5608.17	5307.6	5494.14	7059.99	7066.64	6811.03
Notch3	ENSMUSG00000038146	1328.18	0.540771	2.27317E-10	2.49513E-09	1000.84	1060.63	1167.86	1661.03	1596.41	1482.3
Ndufv1	ENSMUSG00000037916	3394.98	-0.41059	2.27276E-10	2.49513E-09	4145.4	3804.86	3700.49	3002.91	2960.18	2756.05
Vcl	ENSMUSG00000021823	6180.42	0.349752	2.32116E-10	2.54615E-09	5401.06	5347.8	5516.46	6552.39	7309.08	6955.75
Eif5	ENSMUSG00000021282	6811.76	0.380137	2.38311E-10	2.61069E-09	5656.96	6325.81	5770.76	7886.73	7730.69	7499.59
Fastkd1	ENSMUSG00000027086	341.425	-0.75698	2.39719E-10	2.6244E-09	441.323	426.484	428.881	233.7	271.862	246.301
2610008E11Rik	ENSMUSG00000060301	1251.46	-0.56023	2.41642E-10	2.64372E-09	1400.96	1491.58	1591.16	1070.5	914.527	1040.04
Cep41	ENSMUSG00000029790	365.597	-0.73692	2.42922E-10	2.656E-09	455.42	435.415	487.075	283.958	263.84	267.875
Tmem176b	ENSMUSG00000029810	4072.57	-0.36391	2.49368E-10	2.7247E-09	4761.3	4527.2	4483.32	3702.76	3430.81	3530.01
Cdk5rap1	ENSMUSG00000027487	373.487	-0.78868	2.49777E-10	2.72739E-09	491.203	494.587	446.419	251.29	306.625	250.795
Ulk3	ENSMUSG00000032308	600.985	0.662474	2.51889E-10	2.74867E-09	512.889	442.114	432.867	693.56	750.518	773.96
Clcn7	ENSMUSG00000036636	2765.79	0.380096	2.53751E-10	2.76719E-09	2497.22	2404.83	2308.62	3186.36	3108.14	3089.55
Adck2	ENSMUSG00000046947	282.554	-0.82281	2.56871E-10	2.79939E-09	353.492	357.264	380.253	214.853	184.51	204.951
Mesdc2	ENSMUSG00000038503	1591.38	-0.43644	2.5998E-10	2.83144E-09	1807.58	1875.64	1816.76	1356.97	1378.92	1312.41
Rnf157	ENSMUSG00000052949	909.445	0.584646	2.63553E-10	2.86849E-09	760.117	684.384	727.025	1057.93	1199.76	1027.45
Orc1	ENSMUSG00000028587	842.831	0.528314	2.69097E-10	2.92693E-09	689.636	697.781	676.803	969.979	1031.29	991.496
Tmeff2	ENSMUSG00000026109	726.629	-0.56334	2.74484E-10	2.98359E-09	841.442	877.53	888.054	581.736	561.552	609.46
Bcl2l1	ENSMUSG00000007659	1799.4	0.449974	2.75894E-10	2.99698E-09	1579.87	1509.44	1466.8	2014.09	2177.57	2048.61
Gng2	ENSMUSG00000043004	146.084	1.11698	2.78053E-10	3.01848E-09	71.566	89.316	102.039	216.109	193.423	204.052
Tpm2	ENSMUSG00000028464	6556.89	0.330505	2.79381E-10	3.03094E-09	5790.34	5865.83	5754.81	7163.02	7309.08	7458.24
Slc25a12	ENSMUSG00000027010	2371.34	-0.41138	2.79884E-10	3.03442E-09	2631.68	2778.84	2721.56	2103.3	2048.33	1944.34
Vps11	ENSMUSG00000032127	2132.07	0.471175	2.80464E-10	3.03875E-09	1880.23	1727.15	1741.03	2398.56	2664.25	2381.21
Bmper	ENSMUSG00000031963	2733.32	0.372547	2.98216E-10	3.22901E-09	2390.95	2441.68	2313.41	3157.46	3071.6	3024.83
Idh3a	ENSMUSG00000032279	2482.88	-0.42349	2.98715E-10	3.23232E-09	2773.72	3022.23	2754.24	2063.09	2148.16	2135.81
Gm9869	ENSMUSG00000052143	37.4922	1.78672	3.02637E-10	3.27265E-09	8.67466	13.3974	13.552	64.0789	70.4168	54.8334
Fut10	ENSMUSG00000046152	703.425	-0.5846	3.04683E-10	3.29266E-09	823.009	820.591	895.229	526.452	615.924	539.345
Ap5b1	ENSMUSG00000049562	490.396	0.664364	3.10974E-10	3.35848E-09	370.842	405.271	355.541	610.635	631.077	569.009
Hoxb8	ENSMUSG00000056648	401.657	0.692439	3.13741E-10	3.38619E-09	312.288	307.024	294.955	482.477	515.201	497.995
Mtx2	ENSMUSG00000027099	1470.21	-0.45844	3.15614E-10	3.40421E-09	1698.06	1676.91	1737.05	1306.71	1198.87	1203.64
Gm38391	ENSMUSG00000103622	85.7675	1.32901	3.25579E-10	3.50718E-09	45.542	40.1922	47.8306	133.184	134.594	113.262
H1f0	ENSMUSG00000096210	15100.4	-0.37731	3.2538E-10	3.50718E-09	16475.4	16953.3	17785.8	13108.5	13884.6	12395
Ier5l	ENSMUSG00000089762	689.136	-0.64576	3.26283E-10	3.51251E-09	814.334	865.249	852.978	574.198	565.117	462.938
Pomk	ENSMUSG00000037251	436.372	-0.66556	3.32522E-10	3.57738E-09	532.407	521.382	558.82	334.216	327.126	344.282
Slc30a4	ENSMUSG00000005802	5411.28	0.45359	3.40395E-10	3.65974E-09	4084.68	4928.01	4652.32	6146.55	6314.34	6341.8
Rab6a	ENSMUSG00000030704	3633.63	0.496867	3.43322E-10	3.68885E-09	2596.98	3207.56	3200.66	4168.9	4355.14	4272.51
Shc4	ENSMUSG00000035109	78.1414	1.3457	3.46885E-10	3.72474E-09	40.1203	37.9593	42.2503	113.08	114.984	120.454
Slc22a5	ENSMUSG00000018900	411.188	-0.70901	3.47768E-10	3.73184E-09	509.636	490.122	538.891	306.574	334.257	287.651
Cenpe	ENSMUSG00000045328	4485.91	-0.49837	3.52047E-10	3.77293E-09	5532.27	5194.84	5076.42	3863.58	3232.04	4016.32
Il6ra	ENSMUSG00000027947	726.479	0.633623	3.54983E-10	3.80196E-09	524.817	561.574	608.245	884.541	970.682	809.018
Mat2b	ENSMUSG00000042032	2493.7	0.459853	3.58319E-10	3.83524E-09	1891.08	2208.34	2180.28	2891.09	2892.44	2898.98
Arid2	ENSMUSG00000033237	6838.51	0.371798	3.6753E-10	3.93133E-09	5606	6042.23	6189.28	7370.33	8195.09	7628.14
Pttg1	ENSMUSG00000020415	739.071	-0.54872	3.69647E-10	3.95146E-09	889.153	893.16	860.153	596.814	577.596	617.55
Dap	ENSMUSG00000039168	5796.93	0.346341	3.78084E-10	4.03907E-09	5135.4	4888.93	5262.16	6463.18	6628.09	6403.82
Ghr	ENSMUSG00000055737	1282.12	0.673419	3.83446E-10	4.09375E-09	788.31	1077.37	1072.2	1635.9	1514.41	1604.55
Mettl7a1	ENSMUSG00000054619	533.915	-0.60719	3.87228E-10	4.1315E-09	638.672	643.075	659.265	405.833	426.066	430.577
Snx24	ENSMUSG00000024535	759.391	0.546469	3.90381E-10	4.16249E-09	607.226	582.787	651.293	888.31	936.811	889.919
Lurap1l	ENSMUSG00000048706	1219.64	0.574447	3.92694E-10	4.1845E-09	850.117	1078.49	996.47	1458.74	1483.21	1450.84
Ptk2	ENSMUSG00000022607	5891.53	0.335162	3.93081E-10	4.18596E-09	5285.04	5242.85	5103.52	6781.06	6619.18	6317.53
Pcyox1l	ENSMUSG00000024579	398.75	-0.73307	3.94009E-10	4.19318E-09	458.673	550.41	495.046	287.727	297.711	302.932
Prmt5	ENSMUSG00000023110	2643.29	-0.39882	3.96054E-10	4.21228E-09	3126.13	3041.21	2869.83	2235.22	2311.28	2276.04
Ccnd3	ENSMUSG00000034165	2124.44	0.420599	3.97347E-10	4.22335E-09	1789.15	1851.07	1803.21	2539.28	2472.61	2291.32
Map2k3	ENSMUSG00000018932	3797.42	-0.3857	4.02579E-10	4.27625E-09	4467.45	4261.49	4195.54	3254.2	3424.57	3181.24
Dusp18	ENSMUSG00000047205	1179.69	0.478634	4.12266E-10	4.37638E-09	993.249	967.962	987.701	1361.99	1438.64	1328.59
Dmap1	ENSMUSG00000009640	1011.81	-0.49073	4.27375E-10	4.53104E-09	1199.27	1165.57	1188.59	866.95	838.762	811.714
Gnl3	ENSMUSG00000042354	2323.22	0.440051	4.27334E-10	4.53104E-09	2026.62	2102.28	1789.66	2654.88	2723.97	2641.89
Decr1	ENSMUSG00000028223	1314.16	-0.47273	4.34162E-10	4.60009E-09	1609.15	1517.26	1468.4	1127.04	1125.78	1037.34
Zbtb7a	ENSMUSG00000035011	2273.78	0.40903	4.41362E-10	4.67342E-09	1886.74	1977.23	1985.77	2651.11	2641.08	2500.76
Pvt1	ENSMUSG00000097039	570.657	0.601598	4.50954E-10	4.77198E-09	471.685	456.628	426.489	683.509	693.472	692.159
Cgnl1	ENSMUSG00000032232	1404.44	0.471164	4.55511E-10	4.81717E-09	1117.95	1155.53	1244.39	1672.33	1651.67	1584.78
Ccdc120	ENSMUSG00000031150	650.543	0.58027	4.57367E-10	4.83375E-09	553.01	510.218	495.046	815.436	788.846	740.701
Tst	ENSMUSG00000044986	787.951	-0.57284	4.90287E-10	5.1784E-09	1016.02	941.167	882.474	619.43	606.119	662.495
Nbl1	ENSMUSG00000041120	1933.69	0.5104	4.96319E-10	5.23882E-09	1614.57	1547.4	1607.11	2318.15	2472.61	2042.32
Dnajc13	ENSMUSG00000032560	5189.76	0.348756	5.03948E-10	5.31266E-09	4745.04	4509.34	4437.88	5818.62	5899.86	5727.84
Hmga1	ENSMUSG00000046711	884.767	0.517906	5.09194E-10	5.36459E-09	747.105	731.275	699.123	1084.32	1064.27	982.507
Zcchc17	ENSMUSG00000028772	1461.82	-0.42949	5.09674E-10	5.36629E-09	1686.14	1661.28	1692.4	1255.19	1237.2	1238.7
Pdhx	ENSMUSG00000010914	1095.41	-0.48582	5.14319E-10	5.41179E-09	1275.18	1338.62	1231.64	892.079	921.658	913.291
Pan3	ENSMUSG00000029647	2224.81	0.400818	5.16177E-10	5.42794E-09	1814.09	1904.66	2017.65	2489.03	2589.38	2534.02
Arvcf	ENSMUSG00000000325	1128.49	-0.49025	5.20763E-10	5.47274E-09	1291.44	1296.2	1372.74	980.031	911.853	918.684
Spc24	ENSMUSG00000074476	1264.55	-0.50923	5.24341E-10	5.50689E-09	1601.56	1410.08	1455.64	1123.27	1024.16	972.619
Lrp12	ENSMUSG00000022305	1237.41	-0.47413	5.24816E-10	5.50844E-09	1380.36	1499.39	1445.28	1045.37	1050.9	1003.18
Irf5	ENSMUSG00000029771	401.138	-0.7364	5.2617E-10	5.5192E-09	538.913	484.539	488.669	346.78	260.275	287.651
C2cd2	ENSMUSG00000045975	498.454	-0.66061	5.27526E-10	5.52996E-09	638.672	595.068	607.448	378.191	414.479	356.867
Vps52	ENSMUSG00000024319	1832.24	-0.42121	5.29165E-10	5.54368E-09	2178.42	2060.97	2064.69	1585.64	1511.73	1591.97
Ndufa5	ENSMUSG00000023089	899.543	-0.53623	5.33759E-10	5.58832E-09	1034.45	1068.44	1097.71	784.025	689.906	722.722
Kif14	ENSMUSG00000041498	1385.33	-0.46762	5.46103E-10	5.714E-09	1610.23	1628.9	1593.56	1090.6	1234.52	1154.2
Nudt1	ENSMUSG00000036639	628.589	-0.57361	5.48456E-10	5.73504E-09	739.515	760.302	762.898	502.58	487.569	518.67
Gcsh	ENSMUSG00000034424	865.715	-0.55366	5.51628E-10	5.76462E-09	1114.69	1094.12	897.62	735.023	639.099	713.733
Elmsan1	ENSMUSG00000042507	2130.69	0.403852	5.5411E-10	5.78695E-09	1815.17	1873.4	1807.2	2380.97	2511.83	2395.59
Nbea	ENSMUSG00000027799	1646.77	-0.42828	5.6528E-10	5.89993E-09	1836.86	1865.59	1969.82	1421.04	1401.2	1386.12
Herpud1	ENSMUSG00000031770	3647.93	0.355466	5.85345E-10	6.10177E-09	3213.96	3213.14	3170.37	4239.26	4106.46	3944.41
Mbd3	ENSMUSG00000035478	6326.58	0.356826	5.94016E-10	6.18831E-09	5633.11	5758.65	5266.15	7415.57	7252.04	6633.94
Ocrl	ENSMUSG00000001173	1355.98	-0.47012	6.17348E-10	6.42341E-09	1595.05	1523.95	1612.69	1159.7	1072.3	1172.18
Rnmt	ENSMUSG00000009535	1225.62	0.460345	6.29209E-10	6.54276E-09	1000.84	1037.18	1048.29	1451.2	1386.05	1430.16
Prps1	ENSMUSG00000031432	1648.97	-0.41541	6.40801E-10	6.65917E-09	1870.47	1932.57	1860.61	1456.23	1386.94	1387.02
Ctdp1	ENSMUSG00000033323	1099.03	0.48551	6.49236E-10	6.74265E-09	945.538	900.975	894.432	1257.71	1337.03	1258.47
Ttc28	ENSMUSG00000033209	1470.18	-0.43929	6.55789E-10	6.80592E-09	1704.57	1636.72	1740.24	1198.65	1307.61	1233.3
P3h4	ENSMUSG00000006931	4730.29	-0.35663	6.56139E-10	6.80592E-09	5557.21	5156.88	5241.43	4219.16	4134.98	4072.06
Hivep3	ENSMUSG00000028634	811.507	0.525883	6.63568E-10	6.87873E-09	671.202	659.822	657.67	931.029	1002.77	946.551
Zdhhc15	ENSMUSG00000033906	201.899	-0.89438	6.73204E-10	6.97431E-09	256.987	265.715	274.229	130.671	137.268	146.522
Dgat2	ENSMUSG00000030747	688.424	0.611684	7.05864E-10	7.30364E-09	531.323	541.478	549.254	942.337	818.261	747.892
Ndufaf3	ENSMUSG00000070283	351.882	-0.71805	7.12437E-10	7.36258E-09	416.384	452.162	451.999	268.88	259.383	262.481
Myrf	ENSMUSG00000036098	16770.7	-0.36342	7.12043E-10	7.36258E-09	19700.2	18559.9	18425.9	14602.5	15403.4	13932.2
Eef1akmt1	ENSMUSG00000021951	445.302	-0.65223	7.20463E-10	7.44094E-09	549.757	538.129	552.443	343.011	328.909	359.563
Ppil1	ENSMUSG00000024007	1957.48	-0.40888	7.25577E-10	7.48915E-09	2242.4	2282.02	2186.65	1699.98	1724.77	1609.05
Areg	ENSMUSG00000029378	46.2289	1.64577	7.3502E-10	7.58196E-09	23.8553	16.7467	12.7548	75.387	69.5254	79.1039
Tmem251	ENSMUSG00000046675	416.22	0.669108	7.43164E-10	7.66125E-09	323.131	315.955	317.276	518.914	532.137	489.905
Fhod1	ENSMUSG00000014778	1253.22	-0.48587	7.52963E-10	7.7575E-09	1570.11	1395.56	1431.73	1035.31	1029.51	1057.12
Deptor	ENSMUSG00000022419	2058.46	0.404781	7.58806E-10	7.81291E-09	1713.25	1807.53	1783.28	2290.51	2431.61	2324.58
Tbl3	ENSMUSG00000040688	2475.49	-0.38074	7.67723E-10	7.89987E-09	2967.82	2901.65	2559.73	2267.89	2096.46	2059.4
Nusap1	ENSMUSG00000027306	3277.13	-0.39971	7.81439E-10	8.03608E-09	3559.86	3836.12	3799.34	2837.06	2698.12	2932.24
Cap1	ENSMUSG00000028656	8500.31	0.33593	7.85919E-10	8.07721E-09	7695.51	7342.89	7487.08	9483.68	9791.5	9201.23
Asrgl1	ENSMUSG00000024654	97.6043	-1.22797	7.97815E-10	8.19444E-09	158.313	131.741	132.331	54.0273	53.4811	55.7323
Lyrm7	ENSMUSG00000020268	197.971	-0.90624	8.11916E-10	8.33418E-09	275.421	254.551	254.299	133.184	129.246	141.129
Klf10	ENSMUSG00000037465	1482.29	0.528063	8.45959E-10	8.67832E-09	1060.48	1285.03	1279.47	1781.65	1772.01	1715.12
Asap1	ENSMUSG00000022377	11349	0.345925	8.86419E-10	9.08782E-09	10101.6	10170.9	9683.3	12268	13307	12563.1
Nqo2	ENSMUSG00000046949	603.607	-0.61274	8.98026E-10	9.2012E-09	689.636	781.515	727.025	501.323	440.328	481.815
Fam114a1	ENSMUSG00000029185	3939.69	-0.39164	9.00235E-10	9.21821E-09	4312.39	4316.2	4789.43	3470.31	3295.33	3454.51
Plekha8	ENSMUSG00000005225	819.211	-0.51034	9.11746E-10	9.33039E-09	959.634	992.524	943.857	680.996	662.274	675.979
Nfx1	ENSMUSG00000028423	4666.82	0.341734	9.17317E-10	9.38168E-09	4135.64	4107.42	4097.49	5259.5	5345.44	5055.46
Asah2	ENSMUSG00000024887	490.728	-0.71155	9.33925E-10	9.54572E-09	535.66	630.794	671.222	364.37	338.714	403.61
Commd1	ENSMUSG00000051355	545.146	-0.60653	9.35672E-10	9.55775E-09	689.636	630.794	660.859	447.296	422.501	419.79
Alg3	ENSMUSG00000033809	478.688	-0.63128	9.48715E-10	9.68508E-09	592.046	609.582	553.24	370.653	363.672	382.935
Spns1	ENSMUSG00000030741	1637.07	0.437618	9.49638E-10	9.68862E-09	1495.29	1356.49	1317.73	1952.52	1849.55	1850.85
Gm26606	ENSMUSG00000097337	78.1345	1.34048	9.65238E-10	9.84179E-09	43.3733	37.9593	39.0616	109.311	106.962	132.14
Zfp655	ENSMUSG00000007812	1639.19	0.464885	9.68287E-10	9.86656E-09	1271.92	1459.2	1390.28	1967.6	1860.25	1885.91
Smpd2	ENSMUSG00000019822	1004.42	-0.49311	9.68843E-10	9.86656E-09	1210.12	1165.57	1155.11	903.387	806.673	785.646
Gtpbp2	ENSMUSG00000023952	2416.24	0.451058	9.79788E-10	9.97198E-09	2226.14	1896.85	1991.35	2901.14	2707.93	2774.03
Klhl24	ENSMUSG00000062901	2160.38	0.509961	9.84602E-10	1.00149E-08	1583.13	1678.02	2059.11	2559.39	2626.81	2455.82
Pofut2	ENSMUSG00000020260	2284.1	-0.37482	1.05394E-09	1.07072E-08	2619.75	2608.03	2522.27	2064.35	1940.47	1949.73
Saa3	ENSMUSG00000040026	82.9656	-1.30344	1.06182E-09	1.07807E-08	124.698	121.693	120.374	41.4628	38.3281	51.2378
Desi1	ENSMUSG00000022472	3997.16	0.375453	1.06355E-09	1.07918E-08	3667.21	3582.69	3203.05	4614.94	4596.7	4318.36
Ezh1	ENSMUSG00000006920	1043.16	-0.54204	1.06423E-09	1.07921E-08	1330.48	1104.17	1284.25	805.384	875.307	859.356
Tspan5	ENSMUSG00000028152	2324.06	0.415747	1.07454E-09	1.08901E-08	1964.81	1964.95	2025.62	2468.92	2883.52	2636.5
1700021F05Rik	ENSMUSG00000019797	694.989	-0.55393	1.10777E-09	1.122E-08	779.635	851.851	855.37	557.864	556.203	569.009
Hspe1	ENSMUSG00000073676	1549.1	-0.47194	1.11117E-09	1.12477E-08	1726.26	1971.65	1718.71	1350.68	1220.26	1307.01
Plekha7	ENSMUSG00000045659	1196.46	-0.45037	1.11191E-09	1.12485E-08	1394.45	1347.56	1408.61	990.082	1034.86	1003.18
Hpcal1	ENSMUSG00000071379	1060.72	0.480507	1.11297E-09	1.12524E-08	902.165	832.872	911.97	1238.86	1251.46	1227.01
Prkx	ENSMUSG00000035725	1089.07	0.508254	1.13518E-09	1.147E-08	818.671	941.167	925.522	1186.09	1328.11	1334.88
Slc5a3	ENSMUSG00000089774	1392.89	0.622242	1.16772E-09	1.17917E-08	894.574	1173.39	1198.16	1767.82	1681.09	1642.31
Eml2	ENSMUSG00000040811	479.666	-0.62157	1.1904E-09	1.20135E-08	589.877	562.691	598.679	366.883	390.412	369.451
Rabgef1	ENSMUSG00000025340	1731.53	0.403305	1.20263E-09	1.21296E-08	1456.26	1509.44	1499.49	1980.16	1978.8	1965.01
Rap1gds1	ENSMUSG00000028149	4340.3	0.336012	1.24041E-09	1.25032E-08	3912.27	3800.4	3789.78	4800.89	4917.59	4820.85
Zfr2	ENSMUSG00000034949	403.003	-0.70403	1.25457E-09	1.26383E-08	550.841	471.142	486.277	296.522	296.82	316.416
Arl6ip5	ENSMUSG00000035199	3967.87	0.363303	1.2573E-09	1.26506E-08	3537.09	3520.17	3347.34	4314.65	4558.37	4529.6
Zfyve16	ENSMUSG00000021706	1048.9	-0.47749	1.25714E-09	1.26506E-08	1214.45	1185.67	1267.51	871.976	848.567	905.201
Pick1	ENSMUSG00000068206	1035.84	-0.48094	1.28151E-09	1.28865E-08	1217.71	1158.88	1249.18	879.515	845.893	863.851
Id2	ENSMUSG00000020644	1885.16	0.499981	1.29328E-09	1.29971E-08	1409.63	1686.96	1570.44	2093.25	2180.25	2370.42
Nsfl1c	ENSMUSG00000027455	1771.19	-0.41323	1.29559E-09	1.30125E-08	1956.14	2067.67	2051.13	1448.69	1534.91	1568.6
Ndufaf6	ENSMUSG00000050323	228.163	-0.86574	1.34709E-09	1.35216E-08	314.456	304.791	275.026	163.338	171.14	140.23
Stra13	ENSMUSG00000025144	480.439	-0.64889	1.37931E-09	1.38368E-08	579.034	567.157	621	373.166	344.062	398.216
Slc29a3	ENSMUSG00000020100	663.37	-0.5632	1.41041E-09	1.41403E-08	768.792	794.912	817.106	507.606	574.031	517.771
Cp	ENSMUSG00000003617	2970.68	0.396077	1.42506E-09	1.42787E-08	2457.1	2497.5	2720.76	3401.21	3254.33	3493.16
Athl1	ENSMUSG00000062031	828.875	-0.53265	1.46087E-09	1.46288E-08	1070.24	955.681	925.522	696.073	654.252	671.485
Glg1	ENSMUSG00000003316	12152.5	0.321647	1.46256E-09	1.46344E-08	10930.1	10571.7	10869.5	13349.8	14060.2	13134
Akr1e1	ENSMUSG00000045410	476.676	-0.6377	1.46318E-09	1.46344E-08	581.202	576.088	590.708	390.756	379.716	341.585
Dnajc15	ENSMUSG00000022013	438.161	-0.65271	1.47745E-09	1.47537E-08	541.082	512.451	559.618	354.319	329.8	331.697
BC022687	ENSMUSG00000037594	548.378	0.623471	1.47774E-09	1.47537E-08	457.588	439.881	392.211	667.175	703.277	630.135
Pgm3	ENSMUSG00000056131	482.861	-0.64773	1.5041E-09	1.50079E-08	632.166	551.526	592.302	397.038	363.672	360.462
Cfdp1	ENSMUSG00000031954	3347.12	-0.34418	1.52422E-09	1.51906E-08	3840.71	3762.44	3647.08	2986.58	2930.76	2915.16
Tfcp2	ENSMUSG00000009733	1123.2	-0.46996	1.52351E-09	1.51906E-08	1330.48	1226.98	1360.78	932.286	945.724	942.955
B230118H07Rik	ENSMUSG00000027165	411.785	-0.69685	1.54121E-09	1.53509E-08	556.263	520.266	463.159	309.087	330.691	291.246
Sema3f	ENSMUSG00000034684	2921.65	-0.3794	1.55662E-09	1.54951E-08	3351.67	3086.98	3472.5	2482.74	2587.59	2548.41
Osbpl5	ENSMUSG00000037606	2666.28	0.404934	1.59606E-09	1.58783E-08	2362.76	2180.43	2326.16	3050.66	3165.19	2912.46
Mut	ENSMUSG00000023921	1396.24	-0.46118	1.60243E-09	1.59322E-08	1646.02	1636.72	1580	1091.85	1238.98	1183.86
Csrp1	ENSMUSG00000026421	4404.73	0.340698	1.61102E-09	1.60081E-08	3788.66	3818.26	4031.32	4875.02	5072.68	4842.42
Zadh2	ENSMUSG00000049090	785.556	-0.54037	1.61255E-09	1.60139E-08	986.743	908.79	907.186	605.609	660.492	644.517
3110002H16Rik	ENSMUSG00000024410	1002.92	0.489835	1.67667E-09	1.66408E-08	876.141	799.378	820.294	1178.55	1200.65	1142.51
Fkbp14	ENSMUSG00000038074	919.575	-0.48579	1.69806E-09	1.68431E-08	1044.21	1095.24	1085.75	771.46	762.106	758.679
Hsd17b4	ENSMUSG00000024507	1458.89	-0.42315	1.82153E-09	1.80572E-08	1733.85	1644.53	1644.57	1277.81	1229.17	1223.41
Tmem189	ENSMUSG00000090213	1531.07	0.457591	1.8272E-09	1.81026E-08	1368.43	1214.7	1278.67	1845.72	1785.38	1693.54
Hspb8	ENSMUSG00000041548	3657.02	-0.39575	1.85523E-09	1.83695E-08	4400.22	4177.76	3914.93	3069.51	3270.37	3109.32
Nupl1	ENSMUSG00000063895	1966.23	0.41689	1.90502E-09	1.88514E-08	1562.52	1732.73	1742.63	2193.76	2309.49	2256.26
Gdf15	ENSMUSG00000038508	37.6153	1.77209	1.93033E-09	1.90906E-08	15.1807	5.58225	12.7548	89.2079	48.133	54.8334
Gtf3c6	ENSMUSG00000019837	862.36	-0.50307	1.97844E-09	1.95548E-08	971.562	1043.88	1025.17	692.304	707.733	733.509
Rbp2	ENSMUSG00000032454	47.6854	1.57065	1.99364E-09	1.96935E-08	21.6867	21.2125	15.9435	74.1305	67.7427	85.3963
Cdkl2	ENSMUSG00000029403	745.535	0.563772	2.00623E-09	1.98062E-08	531.323	591.718	668.831	879.515	905.613	896.212
Gfpt1	ENSMUSG00000029992	3648.1	-0.35748	2.05902E-09	2.03154E-08	4016.37	4106.3	4178.8	3229.08	3281.07	3076.96
Nsmce1	ENSMUSG00000030750	1232.66	-0.45372	2.08932E-09	2.05982E-08	1509.39	1411.19	1365.56	1040.34	1041.1	1028.35
Ccnb2	ENSMUSG00000032218	2628.39	-0.36047	2.09013E-09	2.05982E-08	2947.22	2964.17	2959.92	2230.2	2343.36	2325.48
Ppm1a	ENSMUSG00000021096	2409.55	0.370467	2.11096E-09	2.07912E-08	2076.5	2163.68	2061.5	2756.65	2738.23	2660.77
RP24-323I19.1	ENSMUSG00000110371	37.3016	1.68749	2.1195E-09	2.08631E-08	7.59033	8.9316	21.5238	45.2322	70.4168	70.1149
Eid1	ENSMUSG00000091337	4316.77	1.36213	2.12093E-09	2.08649E-08	1455.17	2529.88	2505.52	6513.44	6684.25	6212.36
Pms1	ENSMUSG00000026098	419.823	-0.6443	2.13034E-09	2.09452E-08	499.877	526.964	516.57	329.19	315.539	330.798
Kif2c	ENSMUSG00000028678	3650.23	-0.3528	2.14128E-09	2.10393E-08	4173.6	3989.08	4125.39	3104.69	3328.31	3180.34
9330151L19Rik	ENSMUSG00000097061	169.686	0.980293	2.14241E-09	2.10393E-08	89.9996	120.577	120.374	226.161	228.186	232.817
Tmem106a	ENSMUSG00000034947	386.861	-0.73265	2.15101E-09	2.11113E-08	511.805	434.299	510.99	315.369	274.536	274.167
Cadm1	ENSMUSG00000032076	6185.61	0.409574	2.16441E-09	2.12304E-08	4763.47	5564.39	5563.49	6806.19	7386.63	7029.46
Acer3	ENSMUSG00000030760	1304.54	0.570659	2.18176E-09	2.13882E-08	883.731	1133.2	1113.66	1596.95	1558.08	1541.63
Meis2	ENSMUSG00000027210	856.953	0.51354	2.35358E-09	2.3059E-08	646.262	712.295	748.548	996.365	1010.79	1027.45
Rab22a	ENSMUSG00000027519	3084.41	0.366066	2.50856E-09	2.45631E-08	2691.31	2698.46	2688.08	3584.65	3540.45	3303.49
Serpina3h	ENSMUSG00000041449	165.051	0.973842	2.51848E-09	2.46458E-08	110.602	103.83	108.416	253.803	193.423	220.233
Ksr1	ENSMUSG00000018334	1750.57	-0.41617	2.52289E-09	2.46746E-08	2081.92	1953.79	1977	1434.87	1533.12	1522.75
Spsb1	ENSMUSG00000039911	799.529	-0.53917	2.53174E-09	2.47468E-08	877.225	934.469	1034.73	660.893	645.339	644.517
Wdr18	ENSMUSG00000035754	1685.04	-0.40289	2.54858E-09	2.48969E-08	1978.91	1951.55	1839.09	1454.97	1456.47	1429.26
Eif4g3	ENSMUSG00000028760	45.367	1.57793	2.57129E-09	2.51041E-08	15.1807	13.3974	25.5096	55.2838	90.9179	71.9127
Vdac2	ENSMUSG00000021771	5936.68	0.334122	2.59864E-09	2.53564E-08	5478.05	5219.4	5063.66	6793.62	6712.77	6352.59
Rassf2	ENSMUSG00000027339	1091.52	-0.4669	2.61165E-09	2.54685E-08	1299.03	1251.54	1257.15	946.107	931.463	863.851
Adrb2	ENSMUSG00000045730	113.683	1.09877	2.62082E-09	2.55432E-08	78.072	72.5692	56.5995	188.467	148.856	137.533
Pir	ENSMUSG00000031379	469.147	-0.63711	2.67514E-09	2.60463E-08	566.022	582.787	572.372	376.935	384.173	332.596
Zfp219	ENSMUSG00000049295	763.417	0.513856	2.67555E-09	2.60463E-08	613.732	640.842	624.986	938.568	894.026	868.346
Tpgs2	ENSMUSG00000024269	498.416	-0.65771	2.69934E-09	2.62626E-08	601.805	610.698	627.378	358.088	354.758	437.768
Scrn2	ENSMUSG00000020877	600.502	-0.63033	2.73298E-09	2.65745E-08	802.406	703.363	695.138	459.861	508.07	434.173
Nmral1	ENSMUSG00000063445	1290.98	-0.4285	2.76984E-09	2.69173E-08	1515.9	1497.16	1440.5	1124.52	1104.38	1063.41
Il17rd	ENSMUSG00000040717	836.126	-0.54794	2.89277E-09	2.80957E-08	981.321	915.489	1088.15	660.893	733.582	637.326
Il33	ENSMUSG00000024810	148.221	-1.10255	2.90919E-09	2.82388E-08	191.927	205.427	223.209	84.1821	70.4168	114.161
Ifi202b	ENSMUSG00000026535	1153.58	0.480171	2.91413E-09	2.82704E-08	975.899	953.448	952.626	1388.38	1245.22	1405.89
Rnf149	ENSMUSG00000048234	1754.48	-0.39859	2.93302E-09	2.84372E-08	1951.8	2066.55	1977	1545.43	1490.34	1495.78
Stard10	ENSMUSG00000030688	522.54	-0.59227	2.94607E-09	2.85473E-08	648.431	592.835	650.496	395.782	420.718	426.981
Kansl2	ENSMUSG00000022992	1180.13	0.470471	2.97798E-09	2.88399E-08	1068.07	984.709	913.564	1403.45	1392.29	1318.7
Dbi	ENSMUSG00000026385	1875.4	0.43093	3.00424E-09	2.9065E-08	1693.73	1493.81	1592.76	2098.27	2148.16	2225.7
Mdh1	ENSMUSG00000020321	6644.5	-0.31651	3.00469E-09	2.9065E-08	7551.29	7284.84	7295.76	5955.57	6011.28	5768.3
Rpia	ENSMUSG00000053604	804.134	0.557988	3.00822E-09	2.90823E-08	632.166	711.179	602.665	1001.39	1003.66	873.739
Rnf44	ENSMUSG00000034928	2804.71	0.360185	3.04117E-09	2.93671E-08	2384.45	2468.47	2503.93	3158.71	3218.67	3094.04
Klf9	ENSMUSG00000033863	601.144	0.583206	3.10664E-09	2.9982E-08	445.661	499.053	490.263	714.92	761.214	695.755
Mtg1	ENSMUSG00000039018	292.679	-0.78369	3.16491E-09	3.05268E-08	395.781	351.682	373.876	189.724	205.902	239.11
Acsl3	ENSMUSG00000032883	2774.82	0.38688	3.20548E-09	3.09004E-08	2361.68	2357.94	2479.22	3146.15	3302.46	3001.46
Wsb2	ENSMUSG00000029364	4397.08	0.36395	3.23002E-09	3.11191E-08	4043.48	3709.96	3771.44	4920.26	5102.1	4835.23
Usp53	ENSMUSG00000039701	711.632	0.609122	3.24641E-09	3.12591E-08	487.95	588.369	601.071	883.284	813.804	895.313
1110051M20Rik	ENSMUSG00000040591	1137.54	-0.46143	3.32308E-09	3.19789E-08	1371.68	1292.85	1297.8	983.8	905.613	973.518
Rps19	ENSMUSG00000040952	3839.19	0.344824	3.36691E-09	3.23636E-08	3437.33	3297.99	3393.58	4123.67	4316.82	4465.78
Baz1a	ENSMUSG00000035021	1943.14	0.408117	3.37469E-09	3.24198E-08	1647.1	1732.73	1623.85	2146.02	2308.6	2200.53
Atxn7	ENSMUSG00000021738	827.856	0.523592	3.38409E-09	3.24915E-08	618.07	710.062	699.921	947.363	984.944	1006.78
Exoc6	ENSMUSG00000053799	724.872	-0.51208	3.43501E-09	3.29616E-08	864.213	856.317	843.412	593.044	601.662	590.583
Slc36a4	ENSMUSG00000043885	1478.59	0.416884	3.47661E-09	3.33417E-08	1211.2	1272.75	1304.18	1632.13	1758.64	1692.64
Rbm8a	ENSMUSG00000038374	2406.63	-0.37201	3.56913E-09	3.42094E-08	2663.12	2781.08	2708.8	2024.14	2121.42	2141.2
Ier2	ENSMUSG00000053560	718.431	-0.51167	3.69859E-09	3.54301E-08	827.346	832.872	878.488	574.198	596.314	601.37
Cnst	ENSMUSG00000038949	1138.13	0.451913	3.7895E-09	3.62802E-08	978.068	911.023	985.31	1321.79	1305.83	1326.79
Apol9b	ENSMUSG00000068246	315.2	0.747986	3.80609E-09	3.64183E-08	226.626	236.687	231.978	461.117	378.824	355.968
Stx4a	ENSMUSG00000030805	1560.5	0.422669	3.84749E-09	3.67934E-08	1382.52	1267.17	1341.65	1794.21	1824.6	1752.87
Fam73b	ENSMUSG00000026858	1666.6	-0.44443	3.89473E-09	3.7224E-08	2041.8	1810.88	1921.19	1417.28	1452.9	1355.55
Iffo1	ENSMUSG00000038271	621.075	-0.56136	3.93424E-09	3.75801E-08	773.129	720.11	735.794	500.067	475.982	521.367
Ankrd55	ENSMUSG00000049985	101.754	1.24103	3.94561E-09	3.76673E-08	72.6503	42.4251	52.6136	141.979	139.051	161.804
Smox	ENSMUSG00000027333	669.532	0.576325	4.08245E-09	3.89515E-08	518.311	541.478	542.877	861.925	826.283	726.318
Mapre2	ENSMUSG00000024277	2570.23	-0.36641	4.08592E-09	3.89625E-08	2840.95	2915.05	2933.61	2176.17	2341.58	2214.01
Ppp1r9b	ENSMUSG00000038976	3545.59	-0.38721	4.09465E-09	3.90236E-08	3975.16	4134.21	3965.15	3102.17	3233.82	2863.02
Fam189a2	ENSMUSG00000071604	489.575	-0.5941	4.10853E-09	3.91337E-08	599.636	574.972	598.679	397.038	382.39	384.733
Eya3	ENSMUSG00000028886	2396.46	-0.38036	4.1238E-09	3.92568E-08	2807.34	2628.12	2705.62	2091.99	2019.8	2125.92
Nmt2	ENSMUSG00000026643	2582.09	0.379817	4.13836E-09	3.93731E-08	2169.75	2330.03	2221.73	2810.68	3002.07	2958.31
Thada	ENSMUSG00000024251	1493.94	-0.41537	4.17515E-09	3.97006E-08	1785.9	1674.67	1671.68	1286.6	1272.85	1271.96
Zfp131	ENSMUSG00000094870	1906.63	0.433151	4.18975E-09	3.98168E-08	1550.6	1736.08	1573.63	2162.35	2132.11	2285.03
Gm22	ENSMUSG00000043903	629.601	0.588308	4.19716E-09	3.98647E-08	536.745	483.423	480.697	815.436	779.933	681.373
Mrpl17	ENSMUSG00000030879	1501.37	-0.41901	4.22213E-09	4.00792E-08	1782.64	1722.68	1659.72	1282.84	1244.33	1316
Ubxn6	ENSMUSG00000019578	2198.99	0.39113	4.36853E-09	4.14454E-08	1969.15	1815.35	1914.02	2570.7	2487.76	2436.94
Dcbld2	ENSMUSG00000035107	4099.82	0.336247	4.38657E-09	4.15931E-08	3645.53	3549.19	3658.24	4418.93	4775.86	4551.17
Pip5k1a	ENSMUSG00000028126	3396.45	0.359754	4.41215E-09	4.1812E-08	3024.2	2942.96	2946.36	3731.66	4004.84	3728.67
Tjp1	ENSMUSG00000030516	9076.43	0.31206	4.44162E-09	4.20675E-08	7848.4	8309.74	8107.28	9816.64	10066.9	10309.6
Lrpap1	ENSMUSG00000029103	2720.34	-0.39046	4.48619E-09	4.24657E-08	3016.61	3093.68	3157.61	2423.69	2208.77	2421.66
Bbc3	ENSMUSG00000002083	238.939	0.83318	4.58656E-09	4.33669E-08	164.819	178.632	162.624	319.138	334.257	274.167
Bmp4	ENSMUSG00000021835	3125.13	-0.36944	4.58538E-09	4.33669E-08	3611.91	3334.84	3626.35	2672.47	2827.37	2677.85
Pcdh19	ENSMUSG00000051323	1393.81	0.486594	4.59873E-09	4.34575E-08	1162.4	1228.09	1085.75	1546.69	1749.72	1590.17
Tspan7	ENSMUSG00000058254	1607.88	-0.42351	4.66816E-09	4.40888E-08	1772.88	1883.45	1877.35	1437.38	1360.2	1316
Cotl1	ENSMUSG00000031827	2691.38	-0.37644	4.68085E-09	4.41838E-08	2973.24	3001.02	3152.83	2386	2390.61	2244.57
Runx1	ENSMUSG00000022952	1094.86	0.522171	4.73659E-09	4.46848E-08	807.828	973.544	903.201	1212.47	1311.18	1360.95
Cers5	ENSMUSG00000023021	5826.61	0.32355	4.74289E-09	4.47191E-08	5300.22	5209.36	5016.63	6474.49	6645.03	6313.93
Dnal4	ENSMUSG00000022420	1380.33	-0.41395	4.76153E-09	4.48696E-08	1614.57	1568.61	1556.09	1197.4	1156.97	1188.36
Gch1	ENSMUSG00000037580	383.836	0.654106	4.79487E-09	4.51584E-08	307.95	282.462	296.55	482.477	469.742	463.837
Hif1a	ENSMUSG00000021109	5978.55	0.496011	4.87773E-09	4.5913E-08	4167.09	5424.83	5225.49	6820.01	7040.79	7193.07
Sec14l1	ENSMUSG00000020823	6698.93	0.351245	4.9009E-09	4.61052E-08	6007.2	5927.23	5718.14	7482.16	7914.31	7144.52
Flywch1	ENSMUSG00000040097	1798.58	0.395502	4.90829E-09	4.61489E-08	1574.45	1538.47	1540.94	2055.55	2107.16	1974.9
Stk10	ENSMUSG00000020272	819.359	0.502767	4.9432E-09	4.64251E-08	675.539	693.315	659.265	913.439	990.292	984.305
Edn1	ENSMUSG00000021367	341.369	0.688332	4.94173E-09	4.64251E-08	242.891	271.297	262.271	413.372	433.197	425.184
Dnpep	ENSMUSG00000026209	2478.33	-0.37246	5.0304E-09	4.72176E-08	2860.47	2765.45	2774.17	2168.63	2225.71	2075.58
Pkp3	ENSMUSG00000054065	39.2962	1.59364	5.04285E-09	4.73081E-08	14.0963	15.6303	15.9435	60.3096	64.1773	65.6203
Acy1	ENSMUSG00000023262	370.708	-0.66796	5.06102E-09	4.7452E-08	483.612	443.231	446.419	285.214	275.428	290.347
Nfe2l3	ENSMUSG00000029832	679.827	-0.54244	5.07396E-09	4.75468E-08	755.78	790.447	876.894	547.812	568.682	539.345
Myh7b	ENSMUSG00000074652	48.2852	1.53808	5.19603E-09	4.86635E-08	27.1083	15.6303	17.5379	87.9515	64.1773	77.3061
Top2a	ENSMUSG00000020914	29325	-0.31778	5.32623E-09	4.98551E-08	32265.4	32797.9	32605.3	25744.7	25023.8	27512.9
Gadd45g	ENSMUSG00000021453	562.727	0.665073	5.44317E-09	5.09212E-08	375.179	470.025	447.216	772.717	669.405	641.821
Klf11	ENSMUSG00000020653	285.277	0.742226	5.53783E-09	5.17779E-08	206.023	200.961	224.006	359.345	377.042	344.282
Btbd2	ENSMUSG00000003344	1974.18	-0.41345	5.6023E-09	5.23515E-08	2290.11	2165.91	2316.59	1795.47	1640.98	1636.01
Trp53	ENSMUSG00000059552	6303.65	0.311461	5.65532E-09	5.28176E-08	5678.65	5520.84	5648.79	6694.36	7091.59	7187.67
Rpa1	ENSMUSG00000000751	8179.28	-0.305	5.75237E-09	5.36941E-08	9284.06	9106.88	8766.55	7338.92	7433.87	7145.42
Gzf1	ENSMUSG00000027439	2217.44	0.365631	5.86251E-09	5.46918E-08	1956.14	1863.35	1980.98	2419.92	2544.81	2539.42
Ankrd12	ENSMUSG00000034647	1221.08	0.543029	5.88316E-09	5.4854E-08	895.659	1046.11	1024.37	1441.15	1329.01	1590.17
Npc2	ENSMUSG00000021242	7009.7	0.334425	5.90489E-09	5.5026E-08	6213.23	5923.88	6437.99	7996.05	7873.31	7613.75
Mapk8	ENSMUSG00000021936	1319.84	0.444065	6.04885E-09	5.63297E-08	1093.01	1100.82	1150.33	1529.1	1447.56	1598.26
Ranbp6	ENSMUSG00000074909	386.738	-0.67212	6.05151E-09	5.63297E-08	438.07	506.868	488.669	297.779	287.907	301.134
Atp6v0d1	ENSMUSG00000013160	2630.58	0.417165	6.08652E-09	5.66242E-08	2399.63	2053.15	2288.69	2996.63	3049.31	2996.06
Aasdh	ENSMUSG00000055923	455.583	-0.62608	6.29323E-09	5.85149E-08	567.106	543.711	555.632	360.601	328.909	377.542
Tyro3	ENSMUSG00000027298	1325.59	-0.42208	6.34403E-09	5.89219E-08	1536.5	1564.15	1463.62	1225.04	1101.71	1062.51
Serpinb8	ENSMUSG00000026315	134.607	0.993074	6.43684E-09	5.97509E-08	81.325	87.0831	91.6753	179.672	184.51	183.377
Bst2	ENSMUSG00000046718	204.532	-0.9025	6.46695E-09	5.99362E-08	292.77	251.201	264.662	167.108	134.594	116.858
Vps35	ENSMUSG00000031696	8567.66	0.322271	6.4647E-09	5.99362E-08	7268.28	7822.96	7731.81	9699.79	9359.19	9523.93
Plcb3	ENSMUSG00000024960	3290	-0.34419	6.46753E-09	5.99362E-08	3749.62	3544.73	3752.31	2887.32	2869.26	2936.73
Tgfbr3	ENSMUSG00000029287	2634.2	0.394528	6.51487E-09	6.03084E-08	2154.57	2333.38	2318.19	2749.11	3201.74	3048.2
Aldh1a7	ENSMUSG00000024747	41.016	-1.60956	6.52032E-09	6.03256E-08	72.6503	50.2402	77.3261	10.0516	15.153	20.6749
Tgfb2	ENSMUSG00000039239	1087.11	-0.48013	6.56292E-09	6.06863E-08	1158.07	1256.01	1388.68	874.489	959.094	886.324
Ephb6	ENSMUSG00000029869	778.135	0.526836	6.73229E-09	6.22181E-08	644.094	606.232	652.887	937.311	965.334	862.952
Actr3b	ENSMUSG00000056367	450.475	-0.61669	6.95713E-09	6.42606E-08	569.275	531.43	542.877	355.575	336.04	367.654
Acp6	ENSMUSG00000028093	1351.82	0.418898	7.01938E-09	6.47999E-08	1184.09	1128.73	1151.12	1568.05	1573.24	1505.67
Coasy	ENSMUSG00000001755	700.338	-0.52431	7.09069E-09	6.54222E-08	852.285	833.988	801.162	570.428	547.29	596.875
Thap7	ENSMUSG00000022760	867.914	0.489359	7.14131E-09	6.58531E-08	734.093	742.439	685.571	1032.8	963.551	1049.03
Ptprf	ENSMUSG00000033295	4991.17	0.340548	7.17931E-09	6.61672E-08	4364.44	4389.88	4443.46	5587.43	5826.77	5335.02
Lin54	ENSMUSG00000035310	2324.94	0.492505	7.29701E-09	6.7215E-08	1643.85	2062.08	2063.89	2693.83	2764.08	2721.89
Dcaf12	ENSMUSG00000028436	3479.39	0.361735	7.30929E-09	6.72912E-08	3051.31	2957.48	3113.77	4062.1	3958.49	3733.17
Cacul1	ENSMUSG00000033417	2571.38	0.437117	7.32463E-09	6.73955E-08	1955.05	2341.2	2238.47	2891.09	3018.12	2984.38
Stap2	ENSMUSG00000038781	121.076	1.04531	7.4021E-09	6.80709E-08	82.4093	82.6173	62.9769	177.159	166.683	154.612
D2Wsu81e	ENSMUSG00000039660	990.843	-0.45439	7.4665E-09	6.86256E-08	1133.13	1148.83	1160.69	841.821	812.021	848.57
Tbc1d8b	ENSMUSG00000042473	1929.49	0.533599	7.48229E-09	6.8733E-08	1408.55	1632.25	1665.3	2406.1	2027.83	2436.94
Prepl	ENSMUSG00000024127	1341.12	-0.42881	7.48742E-09	6.87425E-08	1587.46	1523.95	1514.63	1129.55	1187.28	1103.86
Pigt	ENSMUSG00000017721	2489.14	-0.35394	7.52412E-09	6.90417E-08	2836.61	2813.45	2741.49	2300.56	2137.46	2105.24
Ndufa10	ENSMUSG00000026260	3958.42	-0.33346	7.54416E-09	6.915E-08	4350.34	4456.87	4437.08	3342.16	3634.04	3530.01
Itga6	ENSMUSG00000027111	1485.45	0.460575	7.54123E-09	6.915E-08	1257.83	1289.5	1194.97	1599.46	1848.66	1722.31
Ttc5	ENSMUSG00000006288	459.706	-0.60403	7.65953E-09	7.01592E-08	558.431	554.876	557.226	374.422	371.694	341.585
Arsa	ENSMUSG00000022620	2943.1	0.387468	7.66262E-09	7.01592E-08	2672.88	2371.34	2591.62	3391.16	3349.7	3281.91
Glrp1	ENSMUSG00000062310	40.1936	1.60396	7.69312E-09	7.04E-08	10.8433	21.2125	13.552	79.1563	54.3725	62.0247
Apoa1bp	ENSMUSG00000028070	2337.12	-0.38709	8.05514E-09	7.36727E-08	2646.86	2600.21	2707.21	2125.91	2026.93	1915.57
Arhgap28	ENSMUSG00000024043	1095.68	0.447352	8.11067E-09	7.41402E-08	929.273	878.646	962.989	1217.5	1329.9	1255.78
Pisd-ps2	ENSMUSG00000023795	247.545	-0.78017	8.12352E-09	7.42172E-08	336.143	322.654	289.375	183.442	166.683	186.973
Hdac6	ENSMUSG00000031161	2235.16	-0.38381	8.28257E-09	7.5588E-08	2682.64	2497.5	2427.4	1924.88	1935.12	1943.44
Slc4a2	ENSMUSG00000028962	6451.76	0.326994	8.28032E-09	7.5588E-08	6012.62	5650.35	5513.27	7390.44	7266.3	6877.55
Firre	ENSMUSG00000085396	791.703	-0.5095	8.41285E-09	7.66702E-08	923.851	865.249	1005.24	647.072	636.425	672.383
Fam122b	ENSMUSG00000036022	741.457	-0.69995	8.41485E-09	7.66702E-08	734.093	967.962	1067.42	571.685	515.201	592.381
Tjap1	ENSMUSG00000012296	3728	0.329262	8.41429E-09	7.66702E-08	3354.93	3318.09	3237.33	4209.11	4223.22	4025.31
Fzd2	ENSMUSG00000050288	3064.69	0.390603	8.7668E-09	7.97902E-08	2637.1	2686.18	2623.51	3529.37	3680.39	3231.58
Ifnar1	ENSMUSG00000022967	2977.99	-0.35187	8.76395E-09	7.97902E-08	3349.5	3206.44	3463.73	2575.72	2706.14	2566.38
Ephb2	ENSMUSG00000028664	2003.88	-0.37637	8.80506E-09	8.0095E-08	2309.63	2318.87	2177.09	1760.29	1774.68	1682.76
Gm4929	ENSMUSG00000097973	49.3036	1.5055	8.99005E-09	8.17335E-08	16.265	20.0961	26.3068	70.3612	95.3746	67.4181
Loxl3	ENSMUSG00000000693	1126.72	-0.43948	8.99872E-09	8.1768E-08	1316.38	1269.4	1311.35	947.363	928.789	987.001
Diras2	ENSMUSG00000047842	53.6732	1.4169	9.04478E-09	8.21421E-08	24.9397	22.329	27.9012	80.4128	87.3525	79.1039
Maml1	ENSMUSG00000050567	3232.09	0.329016	9.33143E-09	8.46995E-08	2864.81	2846.95	2873.02	3553.24	3670.59	3583.95
Cdk5rap2	ENSMUSG00000039298	2769	-0.34504	9.34309E-09	8.47595E-08	3141.31	3044.56	3115.36	2380.97	2502.02	2429.75
Aspg	ENSMUSG00000037686	304.461	-0.76038	9.5983E-09	8.70277E-08	422.89	344.983	390.616	216.109	210.359	241.806
Pbk	ENSMUSG00000022033	1423.95	-0.42779	9.61009E-09	8.70875E-08	1538.67	1665.74	1701.17	1217.5	1183.72	1236.9
Bola3	ENSMUSG00000045160	311.147	-0.70643	9.67441E-09	8.76231E-08	397.95	384.059	384.239	223.648	251.361	225.626
Rassf8	ENSMUSG00000030259	1256.9	-0.48626	9.82493E-09	8.89384E-08	1331.56	1511.67	1563.26	973.749	1145.39	1015.77
Cep57l1	ENSMUSG00000019813	810.732	-0.50348	9.88943E-09	8.9474E-08	921.683	945.633	990.89	647.072	639.991	719.127
Pkp4	ENSMUSG00000026991	2454.1	0.388664	9.98091E-09	9.0253E-08	2058.06	2242.95	2067.08	2681.26	2812.21	2863.02
Clcn5	ENSMUSG00000004317	6357.75	0.34496	1.0146E-08	9.16961E-08	5650.46	5519.73	5604.15	6881.58	7609.47	6881.14
Noc3l	ENSMUSG00000024999	1159.83	-0.44366	1.02253E-08	9.23634E-08	1380.36	1367.65	1273.89	964.953	961.769	1010.37
Slc26a6	ENSMUSG00000023259	123.154	-1.06386	1.06741E-08	9.63651E-08	182.168	161.885	167.407	71.6176	66.8514	88.9919
Atp6v1a	ENSMUSG00000052459	5780.31	0.365637	1.09162E-08	9.84982E-08	4696.24	5114.46	5306.8	6389.05	6891.93	6283.37
Tbcb	ENSMUSG00000006095	1225.38	-0.42303	1.09319E-08	9.85342E-08	1432.4	1366.53	1418.18	1018.98	1041.1	1075.09
Hyal2	ENSMUSG00000010047	748.818	-0.50902	1.09315E-08	9.85342E-08	867.466	919.955	860.153	603.096	642.665	599.572
Bbs1	ENSMUSG00000006464	816.98	-0.53635	1.09907E-08	9.90106E-08	1011.68	907.674	989.296	711.151	608.793	673.282
Lage3	ENSMUSG00000015289	610.886	-0.5309	1.10286E-08	9.92987E-08	709.154	736.857	727.025	486.246	511.636	494.4
Pex3	ENSMUSG00000019809	725.87	-0.49691	1.10903E-08	9.98008E-08	829.515	850.735	874.502	567.915	618.598	613.954
Palld	ENSMUSG00000058056	5110.01	0.3652	1.12238E-08	1.00873E-07	4107.45	4597.54	4662.68	5640.2	5983.64	5668.52
Lrrc75a	ENSMUSG00000046417	569.473	-0.56965	1.1224E-08	1.00873E-07	699.395	675.452	672.817	508.862	417.153	443.162
Ovca2	ENSMUSG00000038268	135.259	-1.00575	1.12275E-08	1.00873E-07	195.18	186.447	169.799	101.772	88.2438	70.1149
Bora	ENSMUSG00000022070	680.057	-0.51138	1.12915E-08	1.01394E-07	805.659	774.816	823.483	525.196	566.9	584.29
Mrpl11	ENSMUSG00000024902	951.277	-0.4584	1.1349E-08	1.01856E-07	1129.87	1082.96	1097.71	777.742	795.977	823.4
Tmem175	ENSMUSG00000013495	611.468	-0.53153	1.15768E-08	1.03844E-07	731.925	685.5	756.52	482.477	504.505	507.883
Pigg	ENSMUSG00000029263	774.577	-0.5096	1.15837E-08	1.03851E-07	944.454	909.907	884.866	611.891	622.164	674.181
Usp11	ENSMUSG00000031066	473.49	-0.62273	1.16297E-08	1.04208E-07	577.949	557.109	594.693	376.935	336.04	398.216
Srpk2	ENSMUSG00000062604	4361.94	0.344401	1.18465E-08	1.06093E-07	3573.96	3905.34	4024.15	4760.69	4906	5001.53
Lrp8	ENSMUSG00000028613	952.788	0.517511	1.18753E-08	1.06295E-07	839.274	797.145	710.284	1067.98	1173.91	1128.13
Vamp8	ENSMUSG00000050732	2156.68	0.377078	1.20511E-08	1.07811E-07	1930.11	1791.9	1897.28	2486.51	2447.65	2386.6
Thra	ENSMUSG00000058756	2733.2	-0.38811	1.20968E-08	1.08162E-07	3039.38	2937.38	3322.63	2401.08	2425.37	2273.34
Slc25a39	ENSMUSG00000018677	6143.66	-0.33142	1.21814E-08	1.08861E-07	7223.82	6746.71	6603.81	5573.61	5521.03	5192.99
Asap3	ENSMUSG00000036995	705.811	-0.52374	1.22268E-08	1.09208E-07	836.021	798.262	868.922	582.993	546.399	602.269
Rpl22l1	ENSMUSG00000039221	1060.11	0.443835	1.22636E-08	1.09479E-07	877.225	921.071	890.446	1258.96	1235.41	1177.57
Zfyve26	ENSMUSG00000066440	1374.96	0.442186	1.23646E-08	1.10321E-07	1231.8	1132.08	1126.41	1507.74	1650.78	1600.96
Fopnl	ENSMUSG00000022677	926.751	-0.46858	1.2664E-08	1.12933E-07	1048.55	1138.78	1049.08	807.897	772.802	743.397
Pigyl	ENSMUSG00000010607	504.109	-0.56776	1.27162E-08	1.13338E-07	598.552	591.718	621.797	403.32	394.869	414.397
Atf7	ENSMUSG00000099083	3679.97	0.331216	1.27858E-08	1.13898E-07	3229.14	3181.88	3350.53	4101.05	4208.96	4008.23
Zkscan17	ENSMUSG00000020472	3242.08	0.373095	1.30416E-08	1.16115E-07	2935.29	2771.03	2760.62	3652.5	3847.97	3485.07
Mvp	ENSMUSG00000030681	1542.61	-0.42381	1.31706E-08	1.17201E-07	1797.82	1693.65	1817.56	1355.71	1346.83	1244.09
Psmb10	ENSMUSG00000031897	561.313	-0.54476	1.32565E-08	1.17903E-07	699.395	670.986	635.349	484.99	444.785	432.375
Asna1	ENSMUSG00000052456	2794.75	0.338358	1.34216E-08	1.19309E-07	2480.95	2416	2498.35	3146.15	3143.8	3083.26
Cdc123	ENSMUSG00000039128	2869.58	-0.3443	1.34835E-08	1.19795E-07	3274.68	3151.74	3211.82	2480.23	2494.89	2604.14
Krt14	ENSMUSG00000045545	3052.04	0.357376	1.3586E-08	1.20642E-07	2731.43	2763.21	2534.22	3412.52	3338.11	3532.71
Wdr6	ENSMUSG00000066357	6923.92	-0.36435	1.36732E-08	1.21352E-07	8187.8	7614.19	7617.02	6174.19	6333.05	5617.28
Angptl4	ENSMUSG00000002289	203.187	0.867367	1.3798E-08	1.22395E-07	144.216	136.207	141.1	263.854	236.208	297.539
Coil	ENSMUSG00000033983	400.776	-0.65063	1.39215E-08	1.23426E-07	517.227	499.053	462.362	309.087	285.233	331.697
Crot	ENSMUSG00000003623	2025.55	-0.41257	1.39361E-08	1.23489E-07	2162.16	2461.77	2326.96	1784.16	1732.79	1685.45
Slc39a3	ENSMUSG00000046822	803.849	-0.48126	1.40165E-08	1.24071E-07	916.261	931.119	967.772	673.457	682.775	651.709
Ccdc80	ENSMUSG00000022665	3177.59	-0.34486	1.40153E-08	1.24071E-07	3448.18	3587.15	3637.51	2813.19	2864.8	2714.7
Plekha4	ENSMUSG00000040428	132.859	-0.98139	1.41967E-08	1.256E-07	176.746	180.865	181.756	77.8999	93.5919	86.2952
Copz1	ENSMUSG00000060992	6586.67	-0.29813	1.44024E-08	1.27353E-07	7468.88	7182.12	7161.83	5886.47	5929.27	5891.45
Zfp579	ENSMUSG00000051550	606.183	-0.53306	1.45105E-08	1.28241E-07	733.009	693.315	730.213	507.606	490.243	482.714
Fgf21	ENSMUSG00000030827	217.424	0.855529	1.46316E-08	1.29243E-07	156.144	149.604	146.68	358.088	255.818	238.211
Pip5k1b	ENSMUSG00000024867	126.489	1.01112	1.46454E-08	1.29297E-07	72.6503	87.0831	82.1091	154.543	178.27	184.276
Phf10	ENSMUSG00000023883	7136.31	0.296043	1.4966E-08	1.32058E-07	6524.43	6553.56	6152.61	7959.61	7938.38	7689.26
Thbs3	ENSMUSG00000028047	298.279	-0.76302	1.50929E-08	1.33107E-07	415.299	340.517	381.05	193.493	215.707	243.604
Nog	ENSMUSG00000048616	57.0923	1.40751	1.51966E-08	1.33952E-07	26.024	25.6783	28.6983	77.8999	108.745	75.5083
Atp5e	ENSMUSG00000016252	2004.1	-0.40846	1.53052E-08	1.34838E-07	2486.37	2201.64	2185.86	1746.47	1683.76	1720.51
Clcf1	ENSMUSG00000040663	865.74	-0.51865	1.53825E-08	1.35448E-07	1095.18	986.942	987.701	660.893	705.951	757.78
Rps11	ENSMUSG00000003429	4542.11	0.335258	1.55421E-08	1.36782E-07	4093.36	4085.09	3867.1	4971.77	5259.87	4975.46
Mccc1	ENSMUSG00000027709	467.181	-0.59012	1.56538E-08	1.37693E-07	547.588	579.438	565.198	345.524	380.607	384.733
March9	ENSMUSG00000040502	575.308	0.59441	1.57363E-08	1.38346E-07	451.082	462.21	452.796	733.767	738.039	613.954
Lig3	ENSMUSG00000020697	2137.27	-0.38832	1.58139E-08	1.38955E-07	2572.04	2430.51	2284.71	1818.08	1859.36	1858.94
A930024E05Rik	ENSMUSG00000056735	186.299	0.853635	1.5998E-08	1.405E-07	122.53	135.09	131.534	246.264	252.253	230.121
Elf4	ENSMUSG00000031103	3182.39	0.348723	1.60728E-08	1.41083E-07	2886.49	2749.82	2753.45	3497.96	3702.68	3503.94
Vangl2	ENSMUSG00000026556	551.339	-0.56538	1.60819E-08	1.41089E-07	619.154	678.802	683.18	414.628	438.545	473.725
Dusp10	ENSMUSG00000039384	633.844	0.553904	1.63205E-08	1.43107E-07	461.926	537.012	532.514	750.1	782.607	738.903
2610020H08Rik	ENSMUSG00000030924	214.236	-0.7958	1.63484E-08	1.43277E-07	281.927	269.064	272.634	158.313	147.964	155.511
Myo7a	ENSMUSG00000030761	474.757	0.586239	1.6459E-08	1.4417E-07	366.504	370.661	393.008	581.736	587.401	549.233
Zbed3	ENSMUSG00000041995	653.147	-0.50933	1.65096E-08	1.44539E-07	757.949	744.672	804.351	503.836	563.334	544.738
Traf4	ENSMUSG00000017386	2171.44	0.37511	1.65738E-08	1.45025E-07	1865.05	1922.53	1878.15	2644.83	2366.54	2351.54
Gpr137b	ENSMUSG00000021306	434.672	0.606252	1.68343E-08	1.47228E-07	343.733	347.216	336.408	513.888	556.203	510.58
Borcs6	ENSMUSG00000045176	246.812	0.797029	1.69653E-08	1.48296E-07	162.65	155.187	211.252	306.574	342.279	302.932
Hspg2	ENSMUSG00000028763	39627.5	0.328436	1.72706E-08	1.50886E-07	36225.4	34135.5	34937	43891.6	46674.7	41900.8
Dhx35	ENSMUSG00000027655	866.105	-0.45886	1.72821E-08	1.50908E-07	1005.18	988.058	1020.39	712.407	743.387	727.217
Osr1	ENSMUSG00000048387	248.081	0.768766	1.73949E-08	1.51814E-07	186.505	173.05	182.553	287.727	347.627	311.022
Eefsec	ENSMUSG00000033216	725.237	-0.50658	1.74311E-08	1.52051E-07	834.936	867.482	858.559	586.762	631.077	572.605
Hspbp1	ENSMUSG00000063802	925.501	-0.45759	1.77474E-08	1.5473E-07	1140.72	1097.47	986.904	814.179	745.17	768.567
Spns3	ENSMUSG00000020798	77.6645	1.24364	1.80151E-08	1.56982E-07	31.4456	44.658	49.4249	113.08	111.419	115.959
Mxra7	ENSMUSG00000020814	2122.99	-0.41565	1.80671E-08	1.57354E-07	2445.17	2395.9	2450.52	1916.09	1879.86	1650.4
Psd	ENSMUSG00000037126	866.939	0.468059	1.82582E-08	1.58936E-07	752.527	721.227	703.907	1016.47	1031.29	976.215
Dlat	ENSMUSG00000000168	2034.5	-0.37016	1.82683E-08	1.58941E-07	2298.79	2374.69	2221.73	1766.57	1813.9	1731.3
Cdca8	ENSMUSG00000028873	3449.54	-0.32879	1.84623E-08	1.60546E-07	3823.36	3855.1	3847.97	2919.99	3095.66	3155.17
Fn1	ENSMUSG00000026193	173265	-0.27568	1.85964E-08	1.61628E-07	185856	181783	201124	151282	164115	155432
Rapgef3	ENSMUSG00000022469	688.856	-0.49741	1.87819E-08	1.63156E-07	820.84	791.563	813.12	565.402	566.008	576.2
Fam120c	ENSMUSG00000025262	285.327	-0.70377	1.89431E-08	1.64386E-07	351.324	361.73	355.541	211.084	222.838	209.446
Mmaa	ENSMUSG00000037022	161.39	-0.93353	1.8942E-08	1.64386E-07	241.806	203.194	201.686	100.516	105.18	115.959
Snx2	ENSMUSG00000034484	2105.81	0.387723	1.90197E-08	1.64965E-07	1730.59	1819.81	1909.24	2453.85	2403.08	2318.28
Prkca	ENSMUSG00000050965	2798.22	0.359338	1.93891E-08	1.68082E-07	2355.17	2524.29	2464.87	3161.23	3240.95	3042.8
Naa60	ENSMUSG00000005982	1030.91	-0.435	1.94097E-08	1.68174E-07	1204.69	1171.16	1186.2	849.36	893.134	880.93
Slc2a6	ENSMUSG00000036067	244.774	0.752876	1.9477E-08	1.6867E-07	194.096	175.283	169.799	334.216	297.711	297.539
Calcoco1	ENSMUSG00000023055	3224.59	0.385832	1.96903E-08	1.70429E-07	2612.16	2711.86	3039.63	3730.4	3687.52	3565.97
Fkbp1a	ENSMUSG00000032966	5965.57	0.314781	2.0213E-08	1.74863E-07	5134.32	5496.28	5306	6547.36	6762.69	6546.75
Iars	ENSMUSG00000037851	10511.6	0.304156	2.05561E-08	1.7774E-07	9773.09	9686.32	8798.43	11806.9	11798.8	11205.8
Adh7	ENSMUSG00000055301	2642.37	0.465585	2.0595E-08	1.77984E-07	1960.47	2474.05	2205.79	3084.58	3116.17	3013.14
Nrp1	ENSMUSG00000025810	3494.04	0.326398	2.0646E-08	1.78334E-07	3164.08	3089.22	3041.23	3827.15	3864.9	3977.67
Spag9	ENSMUSG00000020859	4840.78	0.318868	2.09761E-08	1.81092E-07	4095.52	4380.95	4423.53	5250.7	5501.42	5392.55
Odc1	ENSMUSG00000011179	2363.69	-0.39945	2.12048E-08	1.82972E-07	2920.11	2710.74	2462.48	2098.27	2088.44	1902.09
Atp5a1	ENSMUSG00000025428	23725.7	-0.29034	2.15415E-08	1.85686E-07	26921.8	26008.8	25466.6	21344.6	21957.6	20655.1
Gm11110	ENSMUSG00000079414	241.75	0.861637	2.16644E-08	1.8665E-07	194.096	138.44	169.799	325.42	341.388	281.358
Psen2	ENSMUSG00000010609	347.965	-0.72209	2.18853E-08	1.88456E-07	493.371	379.593	436.853	258.829	262.057	257.088
Man2c1	ENSMUSG00000032295	918.079	-0.49694	2.2389E-08	1.92695E-07	1168.91	1026.02	1039.52	732.51	754.975	786.545
Cep126	ENSMUSG00000040729	177.868	0.885943	2.25274E-08	1.93786E-07	129.036	131.741	105.227	258.829	198.771	243.604
Usp31	ENSMUSG00000063317	1339.82	0.417112	2.26751E-08	1.94957E-07	1097.34	1199.07	1139.16	1512.77	1572.34	1518.26
Haus1	ENSMUSG00000041840	919.067	-0.45529	2.28514E-08	1.96372E-07	1066.98	1060.63	1067.42	784.025	740.713	794.635
Eed	ENSMUSG00000030619	1561.7	0.420522	2.29008E-08	1.96696E-07	1281.68	1425.71	1294.61	1838.19	1695.35	1834.67
Plppr2	ENSMUSG00000040563	703.643	-0.54038	2.29766E-08	1.97246E-07	863.129	783.748	860.95	619.43	561.552	533.053
Gls2	ENSMUSG00000044005	252.317	0.746809	2.36071E-08	2.02555E-07	188.674	180.865	187.336	321.651	336.04	299.337
Sphk1	ENSMUSG00000061878	235.939	0.811029	2.38659E-08	2.04671E-07	175.662	176.399	153.058	319.138	330.691	260.683
Wnt7b	ENSMUSG00000022382	252.424	0.75644	2.41133E-08	2.06687E-07	199.517	168.584	186.539	302.804	318.213	338.888
Pik3r3	ENSMUSG00000028698	909.661	-0.47679	2.4577E-08	2.10555E-07	1009.51	1060.63	1110.47	794.076	732.691	750.589
Tnfaip8	ENSMUSG00000062210	1073.21	-0.48667	2.46855E-08	2.11376E-07	1128.79	1260.47	1373.53	895.849	861.937	918.684
Nr2f2	ENSMUSG00000030551	859.745	0.520547	2.47267E-08	2.1162E-07	627.829	759.186	721.444	976.261	1064.27	1009.47
P2rx4	ENSMUSG00000029470	924.368	0.491079	2.54456E-08	2.17662E-07	793.732	712.295	789.204	1062.96	1156.97	1031.05
Hdhd3	ENSMUSG00000038422	404.927	-0.70455	2.59737E-08	2.22066E-07	548.672	461.094	505.41	341.754	314.647	257.987
Hdac5	ENSMUSG00000008855	3297.05	0.329937	2.68246E-08	2.29225E-07	2891.92	2864.81	2994.19	3693.96	3757.94	3579.45
Slpi	ENSMUSG00000017002	292.065	0.779498	2.68387E-08	2.29228E-07	186.505	217.708	227.992	422.167	369.02	329
Atp6v1g1	ENSMUSG00000039105	1861.33	0.461029	2.68655E-08	2.2934E-07	1377.1	1670.21	1635.01	2206.33	2165.98	2113.33
Fanci	ENSMUSG00000039187	1163.86	-0.41669	2.69909E-08	2.30289E-07	1378.19	1306.25	1315.34	1005.16	987.618	990.597
Ptrf	ENSMUSG00000004044	19121	0.305578	2.7004E-08	2.30289E-07	16880.9	17334	17019.7	20389.7	22391.6	20710
Oma1	ENSMUSG00000035069	330.456	-0.65693	2.7044E-08	2.30513E-07	408.793	410.854	401.777	241.238	258.492	261.582
Ralgds	ENSMUSG00000026821	1263.21	-0.41685	2.71133E-08	2.30986E-07	1389.03	1490.46	1460.43	1080.55	1103.49	1055.32
Cox8a	ENSMUSG00000035885	4830.42	-0.34981	2.77028E-08	2.35768E-07	5851.06	5246.2	5177.66	4570.96	4063.67	4072.95
Heca	ENSMUSG00000039879	988.72	0.477288	2.78458E-08	2.36866E-07	749.274	839.57	879.285	1171.01	1158.76	1134.42
Nme1	ENSMUSG00000037601	1576.56	-0.41314	2.79088E-08	2.37281E-07	1938.79	1790.79	1688.42	1348.17	1373.57	1319.6
Gak	ENSMUSG00000062234	6539.67	0.329495	2.80284E-08	2.38177E-07	6058.17	5669.33	5649.59	7227.1	7577.38	7056.43
Gpam	ENSMUSG00000024978	735.344	-0.52398	2.83005E-08	2.40368E-07	927.104	803.844	879.285	554.094	630.186	617.55
Slc7a1	ENSMUSG00000041313	10075.4	0.356675	2.83693E-08	2.40831E-07	9142.01	9087.9	8274.69	11113.3	12038.6	10795.9
Cdc42ep1	ENSMUSG00000049521	7258.85	-0.32351	2.88585E-08	2.44859E-07	8462.13	7973.69	7796.38	6238.27	6580.85	6501.8
Mccc2	ENSMUSG00000021646	776.93	-0.48551	2.89943E-08	2.45887E-07	956.381	875.297	895.229	642.046	636.425	656.203
Apobr	ENSMUSG00000042759	353.789	0.66047	2.9054E-08	2.4627E-07	284.095	253.434	275.823	472.425	415.37	421.588
Gpr141	ENSMUSG00000053101	90.9139	1.1595	2.92831E-08	2.48086E-07	55.301	64.7541	38.2645	135.697	132.811	118.656
Mrps2	ENSMUSG00000035772	1702.66	-0.36606	2.98128E-08	2.52435E-07	1937.7	1906.9	1914.82	1496.43	1483.21	1476.91
Iscu	ENSMUSG00000025825	664.096	-0.55489	2.98416E-08	2.52435E-07	864.213	772.583	743.765	589.275	545.507	469.23
Scfd1	ENSMUSG00000020952	1599	-0.39537	2.98309E-08	2.52435E-07	1853.12	1766.22	1837.49	1414.76	1315.64	1406.79
Pih1d1	ENSMUSG00000003423	1499.02	0.416202	3.01034E-08	2.54522E-07	1356.5	1257.12	1234.03	1892.21	1671.28	1582.98
Timm17b	ENSMUSG00000031158	965.115	-0.47075	3.02398E-08	2.55546E-07	1187.34	1060.63	1123.22	756.383	832.523	830.591
Umps	ENSMUSG00000022814	2530.96	-0.37723	3.02885E-08	2.55829E-07	3074.08	2790.01	2733.52	2186.22	2231.94	2169.96
Ano8	ENSMUSG00000034863	865.254	-0.45898	3.0313E-08	2.55907E-07	1010.6	996.99	1003.64	755.126	695.254	729.914
Zfp777	ENSMUSG00000071477	884.981	0.471404	3.05797E-08	2.58029E-07	756.864	701.131	758.115	1041.6	1063.38	988.799
Tagln2	ENSMUSG00000026547	10258.1	0.280949	3.07421E-08	2.59138E-07	9598.51	9272.12	8929.97	11398.5	11107.1	11242.6
Adprh	ENSMUSG00000002844	1308.41	-0.43951	3.07283E-08	2.59138E-07	1606.98	1463.67	1458.83	1073.01	1086.56	1161.39
Hus1	ENSMUSG00000020413	764.444	-0.48333	3.08519E-08	2.59933E-07	898.912	839.57	939.871	625.712	653.361	629.236
Reep3	ENSMUSG00000019873	3355.4	0.359882	3.08832E-08	2.60066E-07	2702.16	3018.88	3071.52	3623.6	3921.06	3795.19
Gusb	ENSMUSG00000025534	1723	-0.40513	3.09312E-08	2.6034E-07	2104.69	1915.83	1882.93	1461.25	1515.3	1458.03
Snta1	ENSMUSG00000027488	1898.86	-0.3564	3.14779E-08	2.64809E-07	2153.48	2105.62	2143.61	1666.05	1673.07	1651.29
Mrpl35	ENSMUSG00000052962	751.372	-0.4888	3.16145E-08	2.65825E-07	876.141	844.036	916.753	639.533	605.228	626.539
Ncdn	ENSMUSG00000028833	1584.88	-0.40112	3.22153E-08	2.70741E-07	1919.27	1791.9	1713.93	1356.97	1386.94	1340.27
Lgals2	ENSMUSG00000043501	528.011	-0.54168	3.2237E-08	2.70787E-07	594.214	615.164	673.614	403.32	433.197	448.555
Melk	ENSMUSG00000035683	2593.22	-0.33381	3.26683E-08	2.74273E-07	2947.22	2956.36	2787.72	2314.38	2255.12	2298.51
Wrb	ENSMUSG00000023147	567.471	-0.53571	3.27125E-08	2.74507E-07	650.6	703.363	668.034	469.912	467.96	444.96
AU021092	ENSMUSG00000051669	155.163	0.907293	3.33362E-08	2.79601E-07	99.7586	113.878	101.241	199.776	196.989	219.334
Xrcc6	ENSMUSG00000022471	3906.04	-0.30453	3.3604E-08	2.81707E-07	4388.29	4340.76	4237.79	3582.14	3416.55	3470.69
Tubg1	ENSMUSG00000035198	2631.08	-0.33654	3.41971E-08	2.86535E-07	3029.63	2891.61	2898.53	2315.64	2317.51	2333.57
Arfgef2	ENSMUSG00000074582	3721.15	0.322838	3.43098E-08	2.87336E-07	3401.55	3297.99	3216.61	4123.67	4237.49	4049.58
Akt1s1	ENSMUSG00000011096	1788.87	0.3777	3.47429E-08	2.90818E-07	1566.86	1586.48	1511.45	2076.91	2074.18	1917.37
Fer1l5	ENSMUSG00000037432	285.182	-0.74123	3.50721E-08	2.93428E-07	399.034	319.305	361.918	198.519	219.273	213.041
Polr1c	ENSMUSG00000067148	2134.18	0.381871	3.6074E-08	3.01659E-07	2008.18	1817.58	1735.45	2527.98	2413.78	2302.1
Acot11	ENSMUSG00000034853	121.479	-1.02052	3.67794E-08	3.07405E-07	173.493	156.303	168.204	86.695	64.1773	80.0028
Hecw2	ENSMUSG00000042807	81.9219	1.22526	3.70143E-08	3.09214E-07	40.1203	50.2402	43.8447	131.927	132.811	92.5876
Klhl7	ENSMUSG00000028986	1186.67	-0.5827	3.7778E-08	3.15366E-07	1180.84	1617.74	1488.33	958.671	928.789	945.652
1810011O10Rik	ENSMUSG00000056313	143.709	1.0007	3.77882E-08	3.15366E-07	71.566	94.8982	107.619	206.058	203.228	178.883
Lamb1	ENSMUSG00000002900	5304.8	0.320786	3.80183E-08	3.17128E-07	4691.91	4484.78	4944.09	5785.95	6165.48	5756.61
Tspyl4	ENSMUSG00000039485	273.346	-0.70321	3.82386E-08	3.18807E-07	330.721	340.517	351.555	213.596	203.228	200.457
Coro2a	ENSMUSG00000028337	708.915	0.486444	3.83063E-08	3.19213E-07	577.949	577.205	608.245	834.283	845.893	809.916
Rhog	ENSMUSG00000073982	1078.4	0.420156	3.83705E-08	3.19589E-07	967.225	923.304	874.502	1296.66	1211.35	1197.35
Gbp2	ENSMUSG00000028270	305.887	-0.68282	3.8616E-08	3.21474E-07	369.757	365.079	403.371	219.879	221.947	255.29
Ugp2	ENSMUSG00000001891	3655.37	-0.35992	3.89156E-08	3.23808E-07	3837.45	4211.25	4286.42	3265.51	3112.6	3218.99
Cdk19	ENSMUSG00000038481	2907.01	-0.35213	3.90574E-08	3.24826E-07	3081.67	3253.34	3446.19	2527.98	2638.4	2494.47
Sat2	ENSMUSG00000069835	123.667	-1.0056	3.94246E-08	3.27719E-07	181.084	146.255	177.77	82.9257	75.7649	78.205
Hspb11	ENSMUSG00000063172	316.418	-0.66379	3.94975E-08	3.28161E-07	390.36	372.894	407.357	239.982	234.426	253.492
Fam132a	ENSMUSG00000023571	1206.05	-0.42791	3.97019E-08	3.29697E-07	1444.33	1414.54	1303.38	1125.78	1023.27	924.977
Bok	ENSMUSG00000026278	1426.51	0.41216	3.99101E-08	3.31262E-07	1305.54	1266.05	1104.09	1718.82	1651.67	1512.86
Psmd1	ENSMUSG00000026229	8274.63	-0.31488	4.01566E-08	3.33143E-07	9401.16	9250.9	8890.11	7056.22	7654.04	7395.32
Ppp4r1	ENSMUSG00000061950	3627.25	0.352678	4.04931E-08	3.35603E-07	3287.7	3228.77	3041.23	4114.87	4257.1	3833.84
Tubb3	ENSMUSG00000062380	780.241	0.494468	4.06812E-08	3.36995E-07	665.78	714.528	563.604	947.363	902.048	888.122
[truncated: 3,338 more rows]
